# Supplementary material for: Transcriptomic Response Dynamics of Human Primary and Immortalized Adrenocortical Cells to Steroidogenic Stimuli
Source: Cells. 2021 Sep 9;10(9):2376. doi: 10.3390/cells10092376 (PMC8466536; doi:10.3390/cells10092376)
Supplement: Supplementary file 1 [file cells-10-02376-s001.zip]

Archive with 4 entries (4 files):
- Supplementary materials.pdf
- supplementary_tableS1.tsv
- supplementary_tableS2.tsv
- supplementary_tableS3.tsv
