# Supplementary material for: Transcriptomic Response Dynamics of Human Primary and Immortalized Adrenocortical Cells to Steroidogenic Stimuli
Source: Cells. 2021 Sep 9;10(9):2376. doi: 10.3390/cells10092376 (PMC8466536; doi:10.3390/cells10092376)
Supplement: Supplementary file 1 [file cells-10-02376-s001.zip › supplementary_tableS1.tsv]

symbol	primary_ACTH_3	primary_ACTH_6	primary_ACTH_12	primary_ACTH_24	primary_ACTH_48	primary_AngII_3	primary_AngII_6	primary_AngII_12	primary_AngII_24	primary_AngII_48	primary_basal_3	primary_basal_6	primary_basal_12	primary_basal_24	primary_basal_48	H295R_AngII_0	H295R_AngII_0.25	H295R_AngII_0.5	H295R_AngII_0.75	H295R_AngII_1	H295R_AngII_1.5	H295R_AngII_2	H295R_AngII_3	H295R_AngII_4	H295R_AngII_6	H295R_AngII_8	H295R_AngII_24	H295R_For_0	H295R_For_0.25	H295R_For_0.5	H295R_For_1	H295R_For_2	H295R_For_4	H295R_For_8	H295R_For_24
5_8S_rRNA	0	0	0	0	0	0	0	0	0	0	0	0	0	0	0	0	0	0	0	0	0	0	0	0	0	0	0	0	0	0	0.9188481666666667	0.205879	0.40891116666666666	0	0
5S_rRNA	0	0	0	0	0	0	0	0	0	0	0	0	0	0	0	0.2717758571428571	0.07345028571428572	0.15274464285714287	0.050779	0.03623246428571429	0.02836389285714286	0.060181	0.13312814285714286	0.13407328571428573	0.04646075	0.03964275	0.04142432142857143	0.2138057857142857	0.4523507142857143	0.7276205357142856	0.5549079285714286	0.08094864285714286	0.05402010714285715	0	0
7SK	0	3.304.491	2.405.278.222.222.220	17.156.604.444.444.400	0.1016896111111111	2.491.638	0	0.10301127777777778	0	0.03144955555555556	0.17439788888888888	0.06539583333333333	0	0	0	14.456.073.166.666.600	16.105.251.333.333.300	15.000.820.916.666.600	18.351.309.833.333.300	211.560.895	13.783.787.083.333.300	13.181.339.583.333.300	14.791.985.416.666.600	17.279.871.583.333.300	15.713.615.416.666.600	15.452.193.000.000.000	8.706.128.999.999.990	4.156.091.399	4.439.201.858.666.660	38.316.159.840.833.300	40.861.410.755	4.194.300.797.916.660	4.176.898.751.916.660	420.201.989.625	4.945.874.129.083.330
A1BG	11.776.206.666.666.600	12.220.282.333.333.300	14.415.261.333.333.300	17.663.149.666.666.600	21.955.441.333.333.300	15.098.377.333.333.300	13.150.317.666.666.600	18.442.388	15.877.097.000.000.000	29.902.261.333.333.300	9.279.711.333.333.330	12.768.936.333.333.300	17.195.222.666.666.600	14.956.769.333.333.300	29.239.044	0.1243675	0.0593265	0.10088449999999999	0.14953	0.0626215	0.09389	0.066713	0.073267	0.025766	0.19517049999999997	0.14374	0.23962	10.952.385	12.487.985	0.26013600000000003	0.7722015	1.370.318	10.716.915	0.7103119999999999	13.628.870.000.000.000
A1BG-AS1	25.145.903.333.333.300	21.457.106.666.666.600	21.997.823.333.333.300	1.975.508	2.876.137	2.281.378	26.191	2.593.272	2.223.018.333.333.330	29.205.696.666.666.600	29.569.666.666.666.600	2.726.721	2.826.941.333.333.330	2.533.196	31.745.563.333.333.300	0.0401075	0.08182450000000001	0.118608	0.0506295	0.07576150000000001	0.057393	0.1856055	0.058081999999999995	0.0807755	0.06314550000000001	0.1181725	0.08223249999999999	0.3897465	0.900415	0.386224	0.1434055	0.4630565	0.42467499999999997	0.108558	0.330048
A1CF	0	0.04368566666666667	0.0077406666666666665	0.03085733333333333	0	0	0.045185	0.0068516666666666665	0.04564533333333333	0	0	0	0	0	0	0	0	0.0095435	0	0	0	0	0	0	0	0	0	0	0	0	0	0	0	0	0
A2M	38.194.522	36.231.288.666.666.600	3.709.212.733.333.330	21.756.084	30.339.610.666.666.600	33.622.978.333.333.300	39.459.298	50.178.503	26.742.554	46.277.970.333.333.300	40.284.345.333.333.300	40.874.195.666.666.600	4.499.634.733.333.330	23.740.786.333.333.300	31.702.042.666.666.600	46.948.483	527.769.965	54.639.058.500.000.000	53.068.291	52.557.153	57.086.287	55.245.863	6.714.729.750.000.000	780.301.595	97.105.636	11.806.547	1.145.069.945	13.507.128.699.999.900	135.897.059	1.394.284.405	142.465.264	134.255.718	1.331.169.275	1.345.860.235	114.075.594
A2M-AS1	0.21667633333333333	0.136872	0.22501033333333334	0.3448813333333334	0.4242126666666667	0.38694300000000004	0.33516366666666664	0.021415666666666666	0.35689733333333334	0.359014	0.123518	0.470564	0.47989166666666666	0.28122566666666665	0.3324356666666667	13.996.835	1.525.671	16.099.839.999.999.900	15.234.495	1.552.305	16.494.045	16.878.445	143.856	12.777.859.999.999.900	0.685686	0.579591	14.084.595.000.000.000	0.974159	0.6972039999999999	0.497984	1.123.021	0.5697865	0.35192049999999997	0.3288005	0.515
A2ML1	0.02598433333333333	0	0	0	0.004303666666666667	0.033334666666666665	0.010490666666666667	0	0	0.014476000000000001	0.007986333333333333	0.033737	0	0.06511233333333334	0.004691333333333333	0.0678125	0.053026500000000004	0.124552	0.075882	0.0809765	0.1048515	0.07382649999999999	0.13636900000000002	0.1186395	0.135264	0.084385	0.09425800000000001	0.059372499999999995	0.094938	0.0237465	11.999.155.000.000.000	0.057576	0.021323500000000002	0.004443	0.003657
A2ML1-AS1	0	0	0	0	0	0	0	0	0	0	0	0	0	0	0	0	0	0	0	0	0	0	0	0	0	0	0	0	0	0	0	0	0	0	0
A2ML1-AS2	0	0	0	0	0	0	0	0	0	0	0	0	0	0	0	0	0	0	0	0	0	0	0	0	0	0	0	0.5906055	0.0991255	0	0.495092	0	0.2397305	0	0
A2MP1	0.05125833333333333	0.043040999999999996	0.09511133333333333	0.026647	0.07391066666666667	0.024295333333333335	0.02817233333333333	0	0	0.023222999999999997	0	0.05465999999999999	0	0	0	0.066079	0.0603285	0.059691	0.110786	0.3674735	12.016.155	14.925.125.000.000.000	0.381735	0.30715750000000003	0.39011399999999996	0.2409925	0.0920455	0.1493465	0.069453	0.4448795	0.732166	0.4129005	0.2173745	0.3315945	0.3793585
A3GALT2	0	0	0	0	0	0	0	0	0	0	0.05364233333333333	0	0	0	0	0	0.0187865	0.0112435	0.0139585	0.0193045	0.0437185	0.0107965	0.0098835	0.0389355	0.021568999999999998	0.091478	0.026471	0	0	0	0.014867	0	0	0	0
A4GALT	15.717.446.666.666.600	2.115.784.933.333.330	14.448.139.666.666.600	9.909.047.000.000.000	13.244.682.000.000.000	1.207.666	12.212.293.333.333.300	10.128.248.666.666.600	9.583.491.333.333.330	13.181.167.333.333.300	10.796.534	12.401.227	9.646.067.333.333.330	9.735.915	14.417.432	0.0037105	0.00861	0.009169	0.0054465	0.018403999999999997	0.0086965	0.003755	0.0135355	0.018149	0.008579	0.018698	0.013506500000000001	0.011187	0	0.01715	0	0	0	0	0
A4GNT	0	0	0	0	0	0	0	0	0	0	0	0	0	0	0	0	0	0	0	0	0	0	0	0	0	0	0	0	0	0	0	0	0	0	0
AA06	0	0	0	0	0	0	0	0	0	0	0	0	0	0	0	0	0	0	0	0	0	0	0	0	0	0	0	0	0	0	0	0	0	0	0
AAAS	36.104.555	29.963.072.666.666.600	3.200.200.533.333.330	41.983.004	31.248.919.333.333.300	36.676.408.333.333.300	35.003.714.333.333.300	39.810.183	47.000.697	3.249.175.233.333.330	34.198.147.666.666.600	3.840.307.933.333.330	38.982.656	4.806.069.333.333.330	35.108.268.333.333.300	19.456.654.999.999.900	193.976.295	224.487.065	206.596.565	211.291.945	20.730.019	195.200.915	19.606.125	22.434.260.000.000.000	21.882.459.500.000.000	22.048.917.000.000.000	224.014.195	28.985.366	295.855.375	27.917.878	283.109.465	272.635.075	29.581.477	29.356.540.000.000.000	29.060.451
AACS	12.279.727	13.075.352.666.666.600	18.853.444.666.666.600	20.388.654.666.666.600	3.765.863.433.333.330	13.148.626.333.333.300	14.569.764.666.666.600	16.185.205.333.333.300	14.374.736.666.666.600	18.425.909.333.333.300	13.490.932.333.333.300	13.822.865.333.333.300	15.113.638.333.333.300	13.477.882.666.666.600	16.758.177.666.666.600	5.865.565.999.999.990	64.154.415	66.209.445	6.583.367	6.390.704	648.038	5.663.831	61.486.905	6.243.898	58.905.465	54.795.834.999.999.900	7.774.488	5.251.365	48.897.815	4.974.216	483.661	49.561.210.000.000.000	55.660.035	53.375.905	5.661.735.999.999.990
AACSP1	0	0	0	0	0	0	0	0	0	0	0	0	0	0	0	0.037074499999999996	0.033419500000000005	0.030091	0.068131	0.0614165	0.05122	0.069666	0.06715399999999999	0.0413785	0.0333505	0.059869000000000006	0.060133000000000006	0.3847515	0.660551	0.25692550000000003	0.30585249999999997	0.207138	0.370697	0.4089445	0.40158550000000004
AADAC	18.277.851.066.666.600	14.835.431.433.333.300	194.107.068	19.333.747.933.333.300	19.087.262.766.666.600	16.151.608	17.308.770.833.333.300	22.483.852.333.333.300	20.405.841.766.666.600	63.119.416.666.666.600	16.417.016.633.333.300	18.876.050.466.666.600	184.915.781	15.248.567	7.281.438.133.333.330	0.0069	0.0151135	0	0	0.012343	0.015213	0.0050545	0.0039505	0	0	0.00533	0	0	0	0	0	0	0	0	0
AADACL2	0	0.005231666666666667	0.009677666666666666	0.023525666666666667	0.025298666666666667	0	0	0	0	0.013394000000000001	0	0	0	0.020655666666666666	0	0	0	0	0	0	0	0	0	0	0	0	0	0	0	0	0	0	0	0	0
AADACL2-AS1	0	0	0	0	0	0	0	0	0	0	0	0	0	0	0	0	0	0	0	0	0	0	0	0	0	0	0	0	0	0	0	0	0	0	0
AADACL3	0	0	0	0	0	0	0	0	0	0	0	0	0	0	0	0	0	0	0	0	0	0	0	0	0	0	0	0	0	0	0	0	0	0	0
AADACL4	0.014702666666666668	0	0	0.018074333333333335	0.20566	0.047703666666666665	0.053524	0.016822	0.029436	0.15245233333333333	0	0.019407666666666667	0	0.006965	0.07815866666666667	0	0	0	0	0	0	0	0	0	0	0	0	0	0	0.0113525	0	0	0	0	0
AADACP1	1.587.501	27.343.326.666.666.600	5.991	0.8895709999999999	0.4822616666666667	19.009.783.333.333.300	4.735.103.333.333.330	9.972.017.333.333.330	12.021.600.000.000.000	0.3370903333333333	1.846.035	36.964.786.666.666.600	8.882.109.999.999.990	16.484.236.666.666.600	0.42092399999999996	0	0	0	0	0	0	0	0	0	0	0	0	0	0	0	0	0	0.01062	0	0
AADAT	2.128.818	17.655.353.333.333.300	28.450.523.333.333.300	14.783.106.666.666.600	16.583.013.333.333.300	25.792.643.333.333.300	1.609.094	29.320.296.666.666.600	1.892.322	21.217.680.000.000.000	29.006.806.666.666.600	24.998.473.333.333.300	24.950.876.666.666.600	2.271.227.333.333.330	2.017.408	0.49560000000000004	0.6518115	0.589415	0.7974555	0.571604	0.5075729999999999	0.588094	0.45653449999999995	0.5539415	0.43792549999999997	0.5078905	0.686994	0.22563450000000002	0.5234030000000001	0.1581205	0.598937	0.22528199999999998	0.4088115	0.2053105	0.390787
AAED1	6.920.041	5.678.952.333.333.330	6.276.898	4.696.458	4.503.592	6.721.027.666.666.660	7.966.049	4.819.811	5.852.122	6.307.010.333.333.330	6.765.539.666.666.660	70.180.473.333.333.300	5.557.957	6.053.839	6.074.759.666.666.660	19.341.169.999.999.900	22.774.545	17.229.130.000.000.000	2.063.608	2.133.502	2.372.586	19.919.585	253.995	32.580.869.999.999.900	30.932.939.999.999.900	25.791.804.999.999.900	2.425.415	165.207	19.367.105	11.933.195	19.672.079.999.999.900	1.782.264	1.944.533	1.391.505	11.362.435
AAGAB	24.339.724	21.709.094.999.999.900	27.040.155.333.333.300	26.410.765.666.666.600	26.492.986.333.333.300	2.573.387.633.333.330	26.818.877	27.156.415.333.333.300	24.953.927	21.790.203.666.666.600	29.553.427	29.025.198	28.884.878.999.999.900	24.492.792	22.600.013.666.666.600	357.398.225	38.854.557	40.185.704	39.187.784	389.219.245	42.736.869.999.999.900	37.680.508	40.724.281.000.000.000	38.140.477.000.000.000	334.597.495	36.759.354	5.321.949.600.000.000	55.423.483	54.399.064	556.382.895	53.193.884	52.807.126.499.999.900	53.788.251	58.509.408	537.576.605
AAK1	24.993.846	22.374.939.666.666.600	28.897.492.333.333.300	24.423.896.333.333.300	2.910.409.166.666.660	26.915.261.666.666.600	3.304.840.133.333.330	32.842.029	19.199.920.333.333.300	24.361.671	28.130.271.666.666.600	31.349.494.666.666.600	3.424.284.866.666.660	26.223.203.333.333.300	2.537.081.033.333.330	76.383.565	8.401.380.499.999.990	83.558.105	87.918.935	78.784.075	8.171.429.499.999.990	7.110.151.999.999.990	7.316.219	7.976.241.999.999.990	8.375.965	94.762.935	10.868.094	13.798.645	1.330.111	1.043.165	18.499.444.999.999.900	0.9199904999999999	1.084.821	1.025.935	1.524.902
AAMDC	76.672.419	7.332.173.733.333.330	9.341.824.866.666.660	90.646.221	7.491.829.966.666.660	7.630.302.266.666.660	7.700.764.466.666.660	11.990.859.966.666.600	9.803.556.833.333.330	5.983.001.133.333.330	7.913.951.733.333.330	80.422.855	93.534.539	73.643.064	64.223.779	34.789.328.499.999.900	34.438.811	34.540.053	3.567.993	355.091.845	377.548.585	36.264.855.000.000.000	35.824.327.499.999.900	38.322.651	361.661.625	36.604.448.500.000.000	40.259.916.000.000.000	28.116.335	30.984.683.000.000.000	31.524.354.499.999.900	32.152.375.000.000.000	27.666.531	29.641.135.499.999.900	32.206.865	29.297.690.000.000.000
AAMP	7.397.941.133.333.330	7.957.349.866.666.660	8.392.383.966.666.660	7.206.351.233.333.330	7.363.588.933.333.330	7.885.934.933.333.330	8.644.652.966.666.660	85.383.837	7.370.179.666.666.660	7.401.430.433.333.330	7.747.271.066.666.660	9.073.721.466.666.660	8.408.263.833.333.330	8.044.616.533.333.330	8.107.899	17.539.956.500.000.000	169.698.285	17.140.515.999.999.900	17.622.571	177.347.725	18.090.308.999.999.900	16.844.544.499.999.900	17.969.685	17.607.447.999.999.900	17.479.337	152.250.275	19.502.768	20.807.157.000.000.000	21.700.373.499.999.900	174.472.455	23.125.912	21.648.154	23.352.387	237.005.655	207.254.595
AANAT	0.05806633333333333	0	0	0	0.08650866666666666	0	0	0.054539333333333335	0.11955733333333333	0.07753766666666666	0	0	0.09023233333333333	0.016555333333333335	0	0.0431975	0	0	0	0.0339055	0	0.0368655	0.033586	0	0.059066	0	0.012308	0	0	0.0116705	0.01783	0	0.013251	0	0.083864
AAR2	21.492.082	22.991.796.666.666.600	21.706.674.666.666.600	21.703.948	19.284.913.333.333.300	24.104.163.333.333.300	24.724.159	20.809.835	21.539.286.666.666.600	19.982.303.333.333.300	22.168.357.666.666.600	27.145.561	22.557.980.666.666.600	22.247.992.666.666.600	20.498.807	103.556.365	10.859.518.999.999.900	117.099.635	11.155.851	11.135.786	116.276.125	101.365.135	99.667.475	10.587.845	107.619.565	115.621.105	12.172.857	9.435.211	10.697.092	9.720.657	94.378.575	95.287.075	11.175.101	111.542.125	9.737.069.499.999.990
AARD	0.15004333333333333	0.11476666666666666	0.22551766666666667	0.2751653333333333	0.3031236666666667	0.09434433333333334	0.19595566666666667	0.6121146666666667	0.35437033333333334	0.6767096666666667	0.6178566666666666	0.15436066666666667	0.3857063333333334	0.132057	0.36403966666666665	0.131045	0.125834	0.131354	0.139675	0.216718	0.1109585	0.1156085	0.1620845	0.163947	0.0661725	0.056553000000000006	0.20645249999999998	0.015303	0.047768	1.412.865	0.043735	0.10636999999999999	0.0566925	0.0197495	0.0241465
AARS	6.982.549.266.666.660	54.181.874.666.666.600	8.681.421.833.333.330	7.368.715	8.300.754.966.666.660	7.257.775.933.333.330	62.285.248.333.333.300	10.485.849.766.666.600	74.376.865	81.196.155	70.348.496	6.614.857.366.666.660	8.945.714.033.333.330	82.992.823	9.097.658.133.333.330	16.018.441	178.173.745	17.478.870.999.999.900	18.160.811	186.115.815	186.584.645	16.856.304	18.078.915.000.000.000	179.935.565	18.078.849	18.753.125	175.630.025	26.336.803	278.607.815	25.777.653	29.545.584.999.999.900	276.442.795	2.805.513	286.400.315	27.912.146.999.999.900
AARS2	3.823.035	3.250.039	5.844.786	5.032.752	4.796.997.999.999.990	39.905.383.333.333.300	4.272.214.333.333.330	4.893.345.333.333.330	38.495.786.666.666.600	4.197.185.666.666.660	3.782.942	4.870.349	5.872.474.333.333.330	5.075.124.333.333.330	4.562.902	19.702.085	2.310.165	2.482.303	24.001.605	23.161.135	22.465.665	17.993.554.999.999.900	2.043.602	2.040.019	1.514.071	19.257.900.000.000.000	24.883.295	1.775.924	17.648.245	14.893.595	1.618.834	159.426	16.277.545	1.652.739	17.797.779.999.999.900
AARSD1	20.362.821.666.666.600	20.326.337	25.103.967.333.333.300	25.456.061.666.666.600	19.934.807.333.333.300	20.778.379.666.666.600	21.258.415	26.729.527	21.476.121.000.000.000	21.985.208.333.333.300	19.935.661.666.666.600	24.909.472.333.333.300	24.376.093.333.333.300	24.751.261	2.443.275	64.114.335	6.890.392	722.373	6.780.051.500.000.000	75.750.395	64.116.955	6.921.709	7.486.743.499.999.990	8.180.274	74.147.925	7.233.259	76.821.325	12.833.895.000.000.000	114.833.925	13.811.262	138.608.215	130.979.425	17.561.677.500.000.000	195.337.975	13.500.922
AARSP1	0	0	0	0	0	0	0	0	0	0	0	0	0	0	0	0	0	0	0	0	0	0	0	0	0	0	0	0	0	0	0	0	0	0	0
AASDH	22.343.930.000.000.000	2.046.034.333.333.330	4.180.666	3.541.295	3.696.009.666.666.660	2.721.978	37.965.416.666.666.600	3.660.217.333.333.330	3.492.329.333.333.330	4.830.913	3.092.039	29.608.263.333.333.300	4.124.977.333.333.330	38.057.220.000.000.000	33.983.980.000.000.000	19.667.105	171.182	2.163.474	2.151.555	1.916.706	18.817.765	2.085.991	1.448.648	134.984	0.994596	12.713.174.999.999.900	20.619.335	26.120.159.999.999.900	23.644.295	27.094.785.000.000.000	25.163.025	16.304.135	22.174.075	23.564.724.999.999.900	28.926.155
AASDHPPT	14.842.768.333.333.300	15.141.698.333.333.300	2.094.856	16.759.533	17.447.884.333.333.300	17.213.078.666.666.600	17.741.430.333.333.300	15.567.371	19.800.565.333.333.300	1.920.927.766.666.660	17.993.285.333.333.300	17.950.525.333.333.300	1.969.941.466.666.660	21.355.694.333.333.300	16.828.680.666.666.600	11.321.613	11.407.237.499.999.900	110.166.905	111.604.405	115.523.545	11.741.256	12.354.461	10.621.766.500.000.000	9.972.592	8.166.899	9.859.888.000.000.000	13.621.357.499.999.900	1.662.838	22.057.684.000.000.000	18.004.110.999.999.900	24.082.415	200.638.225	203.429.115	24.120.670.999.999.900	17.158.614
AASS	9.520.138.666.666.660	8.322.116.000.000.000	6.419.962.333.333.330	3.872.991.666.666.660	6.866.705.333.333.330	8.519.539.333.333.330	10.936.347.666.666.600	8.801.928.666.666.660	4.981.545.333.333.330	11.988.702.666.666.600	8.393.568.666.666.660	10.115.068	8.806.002.666.666.660	63.250.269.999.999.900	10.628.066	7.411.538.999.999.990	7.622.812	7.981.016.500.000.000	7.722.910.500.000.000	7.866.315	81.395.305	79.185.275	8.438.673.000.000.000	8.558.833	7.400.971.999.999.990	7.180.789	7.898.605	4.454.355	4.283.151.999.999.990	353.078	483.001	47.086.995	40.835.715	39.906.315	39.405.155
AATBC	0.015012333333333334	0	0.008117000000000001	0.006279	0	0.015943666666666665	0	0.010716	0.028130333333333334	0.006952	0.005729333333333333	0.005864	0.04178933333333333	0.052407999999999996	0.032413333333333336	0	0.0033745	0.0060349999999999996	0.004414	0.018209	0	0.003938	0.026103	0.026865	0.0104595	0.0034565	0.001614	0.0146605	0.024778	0.016642	0.073083	0.060133	0.046272999999999995	0.12440599999999999	0.042711
AATF	38.741.197.666.666.600	40.522.295.666.666.600	4.176.255.733.333.330	33.965.119.333.333.300	35.120.119	36.117.671.333.333.300	41.285.269.666.666.600	4.570.460.633.333.330	37.139.803.666.666.600	3.333.235.833.333.330	3.325.771.433.333.330	45.600.153	4.657.322	3.819.210.433.333.330	36.155.384	18.999.852.500.000.000	20.040.778	19.443.179	18.883.910.999.999.900	19.402.971	21.006.918.499.999.900	184.921.315	21.740.054	21.239.256	18.621.849	191.485.335	18.406.824.999.999.900	18.573.147.499.999.900	21.820.338	160.613.365	20.053.342	194.603.215	21.300.855.499.999.900	22.806.085.500.000.000	154.742.715
AATK	14.240.059.999.999.900	0.463637	120.062	10.244.366.666.666.600	1.871.287	1.034.467	0.6369833333333333	0.7021686666666667	0.8135993333333333	0.632387	1.123.688	0.9265493333333333	13.720.566.666.666.600	0.546021	0.9568916666666667	0.1890995	0.2603625	0.33676	0.2166615	0.2558935	0.38949900000000004	0.278126	0.5648215	0.4826995	0.28922950000000003	0.267761	0.288887	0.0487605	0.067217	0.0485145	0.049924	0.0613765	0.0835555	0.1395855	0.0939725
AATK-AS1	0	0	0	0	0	0	0	0.13711166666666666	0	0	0	0	0	0	0	0.005886	0	0.007876	0.021037	0	0	0.0066315	0	0	0	0	0	0	0	0	0	0	0	0	0
AB015752.3	0	0	0	0	0	0	0	0	0	0	0	0	0	0	0	0.01783	0.079225	0.10695950000000001	0	0.177525	0.0211245	0.064337	0.0428475	0.038565	0	0.1204295	0.0251795	0	0.0395285	0	0	0	0	0	0
AB019438.66	0	0	0	0	0	0	0	0	0	0	0	0	0	0	0	0	0	0	0	0	0	0	0	0	0	0	0	0	0	0	0	0	0	0	0.857929
AB019440.50	0	0	0	0	0	0	0	0	0	0	0	0	0	0	0	0	0	0	0	0	0	0	0	0	0	0	0	0	0	0	0.193687	0.1675315	0.4462205	0	0
AB019441.29	0	0	0	0	0	0	0.06777666666666667	0	0	0	0	0	0	0	0	0.031459	0	0	0	0.0217785	0	0	0	0	0	0	0	0.2754195	0.21187899999999998	0	0	0	0	0	0
ABALON	0.11216533333333334	0.050564	0.109277	0.08617533333333333	0.12246933333333333	0.206619	0.10493766666666667	0.18452233333333332	0.111507	0.09257333333333333	0.09490033333333332	0.15310000000000001	0.16634266666666667	0.11457766666666666	0.10055766666666667	0.06329	0.019236	0.03122	0.0512595	0.058856000000000006	0.036455	0.0777325	0.0903495	0.121471	0.109693	0.089871499999999993	0.0353145	0.0947375	0.069062	0.0442675	0.21791	0.0512205	0.142685	0.0723375	0.026702999999999998
ABAT	43.370.923.333.333.300	4.258.043	3.654.733.333.333.330	21.068.860.000.000.000	29.474.363.333.333.300	4.006.771.333.333.330	4.929.425.666.666.660	4.066.707	2.854.346	489.038	39.578.996.666.666.600	4.618.507	46.681.083.333.333.300	31.060.263.333.333.300	37.230.913.333.333.300	2.045.869	2.254.467	23.794.235	2.215.449	2.367.001	24.856.305	24.072.305	22.732.945.000.000.000	21.645.475	18.175.944.999.999.900	16.692.125	23.470.495	20.014.015	18.221.025	1.311.164	17.585.875	18.485.215.000.000.000	12.336.025	1.315.386	11.099.325
ABBA01000934.1	0.038823	0	0	0	0.027769666666666665	0.087955	0	0	0.14173666666666668	0.05237233333333333	0.24438166666666666	0	0.04457666666666666	0.022128333333333333	0	0.0217575	0.0336365	0.042342500000000005	0.0483015	0.0421075	0.013368	0.0245185	0.029700499999999998	0.0177655	0.013215	0.012731	0.043831999999999996	0.0463945	0.0443675	0	0.0432215	0.052996	0.020763	0.0198855	0
ABC11-4932300O16.1	0.40247466666666665	0.12038266666666667	0.35702233333333333	0.263719	0.209628	0.06719366666666667	0	0.036605	0.036619	0.108793	0.05385033333333333	0.12274	0.16552333333333333	0.09857	0.06003166666666667	0.004857	0.0112375	0.0068395	0.007135	0.0058885	0.0175805	0.010938	0.004273	0.0079285	0.012878500000000001	0.0073315	0.0053815	0.089157	0.074464	0	0.366769	0	0.0528815	0.0477555	0.059232999999999994
ABC12-47043100G14.2	0	0	0	0	0	0	0	0	0	0	0	0	0	0	0	0	0	0	0	0	0	0	0	0	0	0	0	0	0	0	0	0	0	0	0
ABC12-47964100C23.1	0	0.031053	0	0	0.041126333333333334	0	0	0.047246666666666666	0	0.021709000000000003	0.063433	0	0	0	0	0	0	0	0	0.00946	0	0	0	0	0	0	0	0	0	0	0	0	0	0	0
ABC12-49244600F4.4	0	0	0.026740666666666666	0	0	0.046039	0	0.05020966666666667	0	0.07145900000000001	0	0	0	0	0.031157	0.049164	0.070436	0.098951	0.1383295	0.060462	0.1616965	0.14733200000000002	0.025577000000000003	0.085338	0.14590599999999998	0.1781435	0.060824	0.640031	0.5144445	0.1571215	0.0717795	0.10814399999999999	0.3100555	0.1346905	0.1306635
ABC13-47488600E17.1	0.13819066666666666	0.333339	0.154978	0.19309166666666666	0.674091	0.22103799999999998	0.4032676666666667	0.2731153333333333	0.15184966666666666	0.52023	0.380442	0.244193	0.196881	0.089657	0.8142713333333332	0	0	0	0.0027165	0	0	0	0	0	0.0049045	0	0	0	0	0	0	0	0	0	0
ABC13-47656900H15.1	0	0	0	0	0	0	0	0	0	0	0	0	0	0	0	0	0	0	0	0	0	0	0	0	0	0	0	0	0	0	0	0	0	0	0
ABC14-1188822O7.1	0	0	0	0	0	0	0	0	0	0	0	0	0	0	0	0	0	0	0	0	0	0	0	0	0	0	0	0.1812475	0.0701605	0	0.093918	0.036348	0	0	0
ABC7-42389800N19.1	3.038.270.333.333.330	2.599.319	2.756.723.666.666.660	32.668.843.333.333.300	38.524.833.333.333.300	25.248.369.999.999.900	4.157.923.666.666.660	4.657.936	2.679.240.666.666.660	4.353.604.666.666.660	3.111.373	4.210.625.333.333.330	43.744.993.333.333.300	3.080.979	4.939.581.666.666.660	18.628.844.999.999.900	16.860.575	20.494.305	185.074	2.134.973	18.879.644.999.999.900	15.029.395	1.722.437	16.403.910.000.000.000	1.494.957	14.753.090.000.000.000	1.858.256	12.651.355	12.144.059.999.999.900	0.7996719999999999	0.9154445	0.913669	0.6666920000000001	0.7518374999999999	0.7571515
ABC7-42391500H16.4	0	0	0.507719	0	0	0	0	0	0	0	0	0	0.40473633333333336	0	0	0.094444	0	0	0.1489435	0.1162865	0	0	0	0	0	0	0	11.126.875	0	0	148.225	0	0	0	0
ABC7-42404400C24.1	0.7645646666666667	0.3550023333333333	14.318.739.999.999.900	10.549.816.666.666.600	18.572.616.666.666.600	0.5982996666666667	0.602803	0.6272386666666666	1.163.437	2.133.549	0.562374	0.820896	11.115.616.666.666.600	14.004.486.666.666.600	22.156.136.666.666.600	0.025857	0.023465	0.016965	0.0334575	0.034604	0.0215975	0.032854	0.022905	0.025995	0	0.0161755	0	0	0	0	0.010393	0	0.0109155	0.0035655	0.0083485
ABC7-42418200C9.1	0	0	0	0	0	0	0	0	0	0	0	0	0	0	0	0	0	0	0	0.0261705	0	0	0.0017595	0	0	0	0	0.023352	0.074347	0.0048825	0.006269	0.031712	0.103407	0.057331499999999994	0.0300425
ABC7-43046700E7.1	0	0	0	0	0	0	0	0	0	0	0	0	0	0	0	0.0747125	0	0	0	0.0232135	0	0	0.0233295	0.0396	0	0	0	0	0	0	0	0	0	0	0
ABC7-481722F1.1	0	0	0	0	0	0	0	0	0	0	0	0	0	0	0	0	0.0532085	0	0	0	0	0.0310425	0	0	0	0.042936	0	12.907.775	10.797.265	0.794864	1.786.049	0.1331245	0.242846	0.1917715	0.19623
ABC7-481722F1.2	0	0	0	0	0	0	0	0	0	0	0	0	0	0	0	0	0	0	0	0	0.065852	0	0	0	0	0	0	0	0	0	0	0	0	0	0
ABC8-43014700C16.1	0	0	0	0	0	0	0	0	0	0	0	0	0	0	0	0	0	0	0	0	0	0	0	0	0	0	0	0	0	0	0	0	0	0	0
ABCA1	23.750.551	14.525.699	11.492.765.666.666.600	7.720.723.333.333.330	5.983.179.333.333.330	23.193.166.666.666.600	23.740.317.333.333.300	17.734.639.666.666.600	11.388.545.666.666.600	1.968.543.066.666.660	26.376.438.333.333.300	28.259.211.333.333.300	26.734.038.666.666.600	18.950.264.999.999.900	18.218.494.333.333.300	2.681.234	31.287.305	31.016.915	3.158.396	3.079.613	3.232.721	32.195.225	31.106.585	28.923.449.999.999.900	28.442.615	38.180.050.000.000.000	3.698.988	14.659.735	17.596.260.000.000.000	15.601.319.999.999.900	18.301.665	14.390.205	13.364.585	166.239	1.890.539
ABCA10	0.08817066666666666	0.027310666666666667	0.02933466666666667	0.11361666666666667	0.043885	0.03172733333333333	0.14155266666666666	0.14780133333333334	0.06792566666666668	0.10960766666666667	0.043996	0.29048033333333334	0.035735333333333334	0.03561466666666667	0.18969366666666668	0.430805	0.3410955	0.51693	0.3224725	0.3857915	0.2945755	0.368764	0.31143	0.4389235	0.5531820000000001	0.7348965000000001	0.4171195	0.3069085	0.5115375	0.1900065	0.463533	0.41036799999999996	0.47928750000000003	0.438076	0.40378349999999996
ABCA11P	0.9189756666666667	14.163.569.999.999.900	17.531.626.666.666.600	1.174.186	1.368.753	1.120.225	13.601.466.666.666.600	16.707.593.333.333.300	0.7945183333333334	15.764.776.666.666.600	12.749.353.333.333.300	11.540.443.333.333.300	16.025.053.333.333.300	1.453.107	1.615.785	0.1273475	0.21642	0.140354	0.26431550000000004	0.1640125	0.17800149999999998	0.2156305	0.1614695	0.1255465	0.115671	0.068281	0.2349645	0.20824499999999999	0.1154005	0.0649355	0.1915965	0.086104	0.0465885	0.246374	0.1273655
ABCA12	0.003864	0.005391666666666666	0.007909	0	0.024399	0.006841666666666667	0.005162333333333334	0.0036216666666666667	0.0018636666666666665	0.081529	0.010270666666666666	0.007587333333333333	0.009869000000000001	0.003308666666666667	0.010848666666666666	0.0228975	0.0127625	0.014600499999999999	0.020308	0.037235000000000004	0.0154595	0.0173535	0.019687	0.081308	0.026962	0.080542	0.039278	0.038981	0.00164	0.001722	0.006278	0.0050745	0.0136115	0.0058835	0.002645
ABCA13	0.040744666666666665	0.01941	0.03406933333333333	0.024318333333333334	0.007790333333333333	0.007474666666666667	0.05449333333333334	0.031779	0.023387666666666668	0.03241166666666667	0.015735	0.02986166666666667	0.056009	0.010879333333333335	0.011262999999999999	0.0139715	0.007142	0.0261915	0.004808	0.0192025	0.0098045	0.007147	0.008351500000000001	0.053141	0.03902	0.006436000000000001	0.0129575	0.026847999999999997	0.0031655000000000003	0.043342	0.1375925	0.010162000000000001	0.016048	0.008557500000000001	0.012883
ABCA17P	0.16921433333333333	0.140851	0.07207433333333334	0.130578	0.31398699999999996	0.2167106666666667	0.11100866666666666	0.17223966666666665	0.15830533333333335	0.24020833333333333	0.7840246666666667	0.20659066666666667	0.09836	0.11670266666666666	0.07269133333333333	0.23541800000000002	0.2046145	0.18727	0.133612	0.1451445	0.40284	0.2763985	0.2602755	0.11300850000000001	0.080232	0.10368	0.15636250000000002	0.049588	0.0927785	0.131081	0.0245235	0.058842	0.133162	0.3744175	0.18887749999999998
ABCA2	6.991.968.333.333.330	6.352.892	7.663.792.333.333.330	6.711.883.666.666.660	9.011.524.333.333.330	8.175.955.666.666.660	6.024.165.666.666.660	10.435.440.333.333.300	5.453.302.333.333.330	8.372.632.333.333.330	6.279.485.666.666.660	8.468.142.666.666.660	9.510.118	657.354	8.818.171.666.666.660	35.597.105.000.000.000	39.190.110.000.000.000	4.601.570.000.000.000	41.886.535	44.270.975	4.604.214	3.768.729	4.113.680.499.999.990	4.922.177	50.393.925	49.264.399.999.999.900	51.870.235.000.000.000	10.233.495.000.000.000	0.935298	0.5567325000000001	0.997762	0.5642115	0.9566859999999999	0.5011125	0.8659859999999999
ABCA3	7.940.642	4.880.724.333.333.330	4.057.715.666.666.660	4.605.485.666.666.660	5.399.974.333.333.330	6.545.649	7.229.799.666.666.660	5.578.538.333.333.330	4.183.863.666.666.660	4.634.627	7.155.070.666.666.660	7.306.629	8.513.376.000.000.000	6.096.508.333.333.330	5.101.234.666.666.660	26.207.625	24.224.205.000.000.000	27.595	28.008.115	2.635.087	26.686.495	2.289.245	24.938.814.999.999.900	27.985.625	2.359.333	24.056.319.999.999.900	29.127.634.999.999.900	0.9003175	12.825.405	0.634953	13.134.195	11.302.195	1.016.442	0.829901	1.053.916
ABCA4	0.38380733333333333	0.48155133333333333	0.16196633333333332	0.14625	0.2686423333333333	0.23929166666666668	0.13832666666666665	0.34360666666666667	0.306486	0.19122166666666668	0.102384	0.18009833333333333	0.215505	0.14558866666666667	0.18013300000000002	0.026379	0.012092000000000002	0.04146	0.0036615	0.0205755	0.018268	0.0065190000000000005	0.012606	0.041896499999999996	0.024543999999999996	0.004123	0.021255999999999997	0	0.01757	0.029682	0.0042495	0	0.001918	0	0
ABCA5	10.274.421.333.333.300	7.154.061	5.141.481	26.882.873.333.333.300	4.887.907.666.666.660	8.975.530.666.666.660	9.265.995	9.793.763	7.922.110.666.666.660	8.894.506.666.666.660	9.850.192	8.528.411.666.666.660	742.377	5.691.582.666.666.660	5.487.307.666.666.660	5.997.026	62.230.685	55.932.115	5.698.397	6.638.681.500.000.000	63.879.565	58.749.505	6.933.299	69.426.545	72.185.310.000.000.000	8.674.567	6.578.291.999.999.990	1.320.518	153.292.045	14.116.299	15.742.365	124.283.105	140.974.565	16.433.445	12.166.604.499.999.900
ABCA6	20.626.393.333.333.300	16.022.823.333.333.300	2.159.208	23.993.386.666.666.600	4.440.235	17.782.163.333.333.300	19.772.523.333.333.300	17.699.113.333.333.300	26.802.936.666.666.600	8.407.616.666.666.660	23.945.073.333.333.300	2.413.371.666.666.660	15.450.439.999.999.900	2.295.256	5.370.248	0.2284715	0.0952625	0.12633149999999999	0.21699249999999998	0.1998045	0.13777	0.1683955	0.1959545	0.2666385	0.148146	0.19893	0.1527775	0.1030195	0.08044699999999999	0.8001925	0.1556095	0.166062	0.237867	0.1298	0.2136925
ABCA7	17.812.026.666.666.600	1.152.309	0.5080726666666667	13.393.406.666.666.600	14.053.186.666.666.600	11.044.073.333.333.300	0.7270076666666667	0.8393316666666667	0.49405333333333334	1.281.147	0.7977506666666667	14.623.556.666.666.600	2.175.260.333.333.330	16.139.656.666.666.600	13.692.393.333.333.300	32.620.415	41.852.575.000.000.000	3.871.016	45.595.015	5.253.097	4.808.635.499.999.990	34.874.495.000.000.000	41.293.295	30.039.499.999.999.900	36.276.349.999.999.900	39.575.095	54.148.215	0.653296	0.71417	0.5556515	0.312141	0.8016334999999999	0.607636	0.650022	0.7377480000000001
ABCA8	28.745.420.333.333.300	24.558.226	14.630.736	10.844.674.666.666.600	2.316.557	2.803.677.666.666.660	29.995.367	22.401.713	19.068.763.666.666.600	42.736.544.333.333.300	28.025.212.333.333.300	30.300.217.333.333.300	2.615.526.566.666.660	25.145.152.666.666.600	31.965.986.333.333.300	46.943.965	43.629.565	4.794.881	4.751.475	4.968.086	49.859.314.999.999.900	4.628.973	45.145.695	4.669.318.499.999.990	382.977	4.296.495	53.739.799.999.999.900	7.719.828	6.675.524	86.941.205	69.099.889.999.999.900	5.676.954	6.792.454	4.163.412	5.555
ABCA9	0.681087	0.358453	0.927178	0.7352786666666666	23.741.206.666.666.600	0.49608833333333335	0.5112673333333333	0.8062693333333333	0.52384	42.579.796.666.666.600	0.8814933333333332	0.5310673333333333	0.613448	0.5132663333333334	34.012.856.666.666.600	0.1819895	0.1836475	0.21826050000000002	0.156212	0.1987105	0.16452450000000002	0.13978100000000002	0.1791895	0.25362	0.2076455	0.248869	0.231356	0.2097725	0.240337	0.0395865	0.0972295	0.0949055	0.0896145	0.187948	0.1134155
ABCA9-AS1	0	0	0	0	0	0	0	0	0.046476333333333335	0	0	0	0	0	0	0	0	0	0	0	0	0	0	0	0	0.028338	0	0	0.191387	0.050764	0	0	0	0	0
ABCB1	142.849.239	12.521.724.066.666.600	30.975.568	22.412.564	276.291.195	13.379.699.366.666.600	136.331.301	20.069.069.233.333.300	109.864.976	6.305.994.866.666.660	13.233.459.433.333.300	14.155.812.133.333.300	14.748.417.033.333.300	8.779.768.233.333.330	5.723.938.233.333.330	450.257.115	493.941.715	49.627.087	50.292.086.999.999.900	500.996.625	528.617.075	501.506.315	54.966.521	59.686.594	61.857.661.500.000.000	664.202.965	49.403.318.999.999.900	52.666.075.500.000.000	571.370.295	52.596.235	566.083.165	532.529.395	558.934.665	60.564.153.000.000.000	49.664.921.500.000.000
ABCB10	7.771.523.666.666.660	78.569.569.999.999.900	8.647.007	6.230.365.666.666.660	6.920.614.666.666.660	8.978.822.333.333.330	8.546.572.333.333.330	9.072.167.333.333.330	7.551.398	77.545.383.333.333.300	7.088.883	9.515.379.666.666.660	10.395.798	8.331.510.333.333.330	65.166.043.333.333.300	3.053.559	2.869.979	323.023	28.956.775	2.796.398	28.841.355	33.737.255	29.362.795.000.000.000	2.740.869	22.738.949.999.999.900	2.231.283	30.193.855	27.866.799.999.999.900	2.961.262	2.698.378	31.180.950.000.000.000	2.818.073	3.155.821	3.334.088	3.035.246
ABCB10P1	0	0	0	0	0	0	0.027463	0	0	0	0	0	0	0	0	0	0	0	0	0	0	0	0	0	0	0.004898	0	0.204834	0.1392225	0.1947015	0.347699	0.047115	0.070192	0.094379	0.0258425
ABCB10P3	0	0	0.007043333333333333	0.007709333333333333	0.030005	0.04564	0.012936999999999999	0	0	0.008577333333333334	0.05473566666666666	0	0	0	0.0076950000000000005	0	0	0	0	0	0	0	0	0	0	0	0	0.037342	0.037689	0	0.0941585	0.010526	0.0056635	0.027001	0
ABCB10P4	0	0.02961533333333333	0	0	0	0	0.011870666666666667	0	0	0	0.038676	0	0	0	0	0	0	0.0045705	0.003288	0	0	0	0	0	0	0	0	0.0067785	0	0	0	0	0	0	0
ABCB11	0	0.015948666666666667	0.016608333333333333	0.031537333333333334	0.018404	0	0.010882999999999999	0.033061	0.010393	0	0.0060149999999999995	0.005073333333333333	0.04097166666666667	0.018125000000000002	0.0061266666666666665	0.16574	0.165539	0.1416235	0.14666849999999998	0.138822	0.147009	0.1431365	0.124141	0.1882475	0.3925165	0.486596	0.11621000000000001	0.0112825	0.0213865	0.003608	0.0125615	0.018725000000000002	0.011679	0.1104305	0.00675
ABCB4	5.567.578	3.888.275.666.666.660	11.323.630.333.333.300	7.253.972	39.316.400.000.000.000	4.173.721.666.666.660	5.972.734.333.333.330	12.767.134	9.372.013	3.024.229.666.666.660	4.706.807.666.666.660	5.026.707.333.333.330	37.030.953.333.333.300	21.521.193.333.333.300	18.339.173.333.333.300	10.021.677	10.108.449.499.999.900	106.317.135	10.732.552	10.260.445	10.720.501.500.000.000	106.893.575	125.274.355	13.604.198	13.436.293	14.556.458	90.362.915	21.850.236	249.430.375	226.930.025	24.866.781	23.900.989	270.525.715	241.789.315	16.587.879
ABCB5	0.172799	0.028028333333333336	0.05550033333333333	0.042963	0.011992666666666667	0.08899466666666667	0.144067	0.07995033333333333	0.03722333333333333	0.092152	0.21431133333333333	0.11955066666666667	0.053922	0.130812	0.10170466666666667	0.046165	0.023428	0.0582605	0.036595	0.052735000000000004	0.042570000000000004	0.0208045	0.029823	0.007718	0.178672	0.40016399999999996	0.1490625	0	0	0.0098825	0.0289855	0.0074745	0	0.0083935	0
ABCB6	13.102.093.333.333.300	8.632.073.333.333.330	10.380.834.666.666.600	14.582.935.333.333.300	16.015.549	13.676.382.333.333.300	8.673.589.666.666.660	11.874.424	11.934.269.666.666.600	13.690.537.333.333.300	10.623.280.333.333.300	10.030.912.333.333.300	10.531.215.333.333.300	11.482.620.333.333.300	16.044.955.333.333.300	4.349.998	4.851.582.499.999.990	49.606.295	4.856.261	50.583.615	5.296.904	46.440.565	44.395.695	4.842.333	4.592.147	50.797.355	5.088.411	92.222.705	10.707.135.000.000.000	10.862.762.499.999.900	9.942.837	106.059.495	10.232.583	10.416.283	117.958.745
ABCB7	12.783.603.000.000.000	9.724.468.666.666.660	12.649.677.666.666.600	11.946.170.333.333.300	13.675.586.000.000.000	13.663.043.666.666.600	13.177.025.666.666.600	12.227.515.333.333.300	13.091.337.666.666.600	14.570.089.666.666.600	14.400.082.333.333.300	11.902.592.333.333.300	13.923.773.666.666.600	14.971.926.333.333.300	12.087.416.666.666.600	4.588.062	4.479.115.999.999.990	4.463.291	47.568.015	46.585.865	49.774.695	4.965.224	50.678.245	4.795.361	3.955.628	4.230.857	56.061.119.999.999.900	966.914	11.743.165.999.999.900	11.939.981.499.999.900	112.356.005	12.094.772.500.000.000	104.128.995	10.021.958.999.999.900	9.916.375.500.000.000
ABCB8	19.355.114	1.664.749.833.333.330	19.326.968	21.851.615.666.666.600	20.288.140.666.666.600	18.591.677	18.161.950.333.333.300	21.976.974.666.666.600	20.902.488.333.333.300	1.502.376	19.410.191.333.333.300	19.814.410.333.333.300	19.694.656.666.666.600	2.251.394.833.333.330	18.065.615	52.460.545	4.965.395.000.000.000	6.271.084.999.999.990	5.594.302	50.786.815	6.113.912	4.771.695	58.040.525	58.222.625	589.503	5.881.676	65.973.165	29.482.654.999.999.900	22.111.635	19.091.665	3.297.935	22.450.755	2.126.223	25.110.254.999.999.900	3.096.519
ABCB9	20.912.276.666.666.600	264.861	25.455.343.333.333.300	24.381.993.333.333.300	19.549.833.333.333.300	19.581.503.333.333.300	3.448.269.333.333.330	3.142.575	19.214.583.333.333.300	20.757.226.666.666.600	2.537.667	32.910.283.333.333.300	32.015.266.666.666.600	2.454.553	23.333.906.666.666.600	10.817.115	10.365.935	0.9356895000000001	10.385.425	10.309.300.000.000.000	13.304.075.000.000.000	0.9822869999999999	1.106.998	13.225.605	157.111	17.119.585.000.000.000	1.094.941	1.032.127	0.9259915	113.513	0.9201125	0.9817445	1.816.335	1.084.464	0.950331
ABCC1	19.200.197	18.210.124	20.023.655.333.333.300	1.626.804.033.333.330	20.557.139	20.604.080.333.333.300	23.301.360.666.666.600	20.441.663.666.666.600	14.508.244	22.707.017.666.666.600	20.100.397	27.213.333.666.666.600	23.271.667	1.826.329.833.333.330	21.817.827.333.333.300	47.676.385	52.371.385	51.183.655	51.281.415	4.865.501	55.571.775	47.145.955	518.623	7.339.669.000.000.000	72.971.509.999.999.900	88.036.015	6.415.023	12.831.730.000.000.000	1.748.869	1.580.922	2.026.243	17.406.220.000.000.000	2.986.174	19.545.735	18.964.275.000.000.000
ABCC10	7.037.382	41.886.019.999.999.900	9.453.177.666.666.660	7.330.641	8.971.941.666.666.660	7.628.894.333.333.330	7.592.415.666.666.660	10.126.126	7.154.157.666.666.660	7.645.720.666.666.660	7.415.657	8.303.688.666.666.660	11.018.473.333.333.300	8.591.073.999.999.990	7.752.607	31.702.385	31.825.835	30.213.520.000.000.000	36.819.415	29.501.910.000.000.000	38.542.484.999.999.900	28.115.354.999.999.900	2.818.853	36.666.095	2.833.049	34.609.665	41.726.495	17.221.265	11.146.805	1.629.195	19.153.060.000.000.000	0.505056	18.670.930.000.000.000	0.9844780000000001	1.170.591
ABCC11	0.3123666666666667	0.03780833333333333	0.033431	0.042732	0.21992033333333336	0.060963666666666666	0.2900106666666667	0.09995866666666667	0.013884666666666667	0.227043	0.024387000000000002	0.017759	0.06991333333333333	0.023854999999999998	0.026341999999999997	0.0356125	0.0130825	0.014409499999999999	0.019408	0.012605	0.029648	0.017034	0.023863000000000002	0.013982999999999999	0.0498325	0.0230035	0.026904499999999998	0.020888	0.0210555	0.04082	0.0049705	0.0302955	0.0522415	0	0.01377
ABCC12	0	0	0	0	0	0	0	0	0	0	0	0	0	0	0	0	0	0.00165	0.001758	0.002111	0	0	0.0418085	0.002838	0	0.0100795	0	0	0	0	0	0	0	0	0
ABCC13	0	0	0	0	0	0	0	0	0	0	0	0	0.10868966666666667	0	0	0	0	0	0	0	0	0	0	0	0	0	0	0	0	0	0	0	0	0	0
ABCC2	0.201387	0.18561366666666668	0.2571333333333333	0.293989	0.295387	0.267409	0.217493	0.254024	0.182632	0.3348156666666667	0.3036996666666667	0.15289233333333335	0.46047200000000005	0.24592133333333335	0.31726	0.028454	0.0480945	0.0310375	0.0372	0.028499	0.0400315	0.0371265	0.049612	0.0318735	0.028212	0.025843	0.0268495	0.00125	0.0095005	0.017394	0.010079	0.028930499999999998	0.0412195	0.0258385	0.0291965
ABCC3	3.821.601.166.666.660	29.378.489	27.712.981.666.666.600	20.327.415.666.666.600	22.302.243.999.999.900	35.070.655.333.333.300	3.695.682.166.666.660	34.428.142	22.917.392.333.333.300	32.005.939	3.539.555.766.666.660	43.256.369	43.236.311.666.666.600	37.128.579.333.333.300	35.038.897.666.666.600	0.1160375	0.06450700000000001	0.14755000000000001	0.19133699999999998	0.246938	0.14999300000000002	0.1455235	0.092001	0.18972050000000001	0.2201795	0.0831835	0.2706985	0.45962800000000004	0.100742	0.1849245	0.2545815	0.368974	0.2525865	0.315832	0.1853305
ABCC4	5.644.856.333.333.330	5.931.387.666.666.660	7.378.072.666.666.660	57.974.586.666.666.600	556.558	6.350.821	7.301.201.666.666.660	7.638.586	6.870.056.333.333.330	7.703.934.333.333.330	57.314.799.999.999.900	6.842.503	74.581.479.999.999.900	71.422.799.999.999.900	6.979.425.666.666.660	0.344492	0.4174245	0.41908749999999995	0.330388	0.352529	0.41322749999999997	0.36338	0.3867975	0.39252750000000003	0.36044349999999997	0.360486	0.43091199999999996	0.1123535	0.3494255	0.1280325	0.154904	0.44058549999999996	0.39873250000000005	0.2699795	0.24789699999999998
ABCC5	5.355.276	5.623.756.333.333.330	5.746.021.333.333.330	4.549.853	5.781.681	4.738.616.666.666.660	4.663.756.666.666.660	5.939.215.333.333.330	4.246.691.333.333.330	57.075.700.000.000.000	4.924.772.666.666.660	4.605.396	7.141.134.666.666.660	4.400.476.666.666.660	5.132.470.666.666.660	8.768.217	90.346.955	9.426.429.500.000.000	9.402.071.500.000.000	9.402.969.500.000.000	96.279.055	8.767.665.000.000.000	9.212.035.499.999.990	9.304.287	68.126.765	69.987.385	96.235.315	8.611.489	71.045.815	5.091.657	78.346.635.000.000.000	9.103.042	7.770.735	8.816.722.500.000.000	8.846.142.500.000.000
ABCC5-AS1	0	0	0	0	0	0	0	0	0	0	0	0	0	0	0	0	0	0.0359025	0	0	0.0618065	0.096646	0	0	0	0	0	0	0	0	0.0612715	0.0538065	0	0	0
ABCC6	0.6837526666666667	0.28788433333333335	0.21713533333333335	0.2622623333333333	0.15943533333333332	0.444401	0.4242663333333333	0.12364133333333333	0.223779	0.393178	0.34336266666666665	0.7846693333333333	0.24362066666666665	0.24212466666666665	0.29077000000000003	0.895377	11.840.285.000.000.000	142.859	1.066.996	10.607.595	1.204.869	1.524.721	104.225	0.9964095	0.8699525000000001	0.68148	16.572.515	107.282	12.137.685	17.153.375	0.5659779999999999	0.6715154999999999	0.9797819999999999	0.417244	0.811582
ABCC6P1	0.341076	0.3751083333333333	0.21019766666666667	0.44325533333333333	0.39607600000000004	0.5337573333333333	0.8356766666666666	0.371146	0.5389349999999999	0.25837733333333335	0.5106913333333333	0.33169466666666664	0.6220426666666666	0.3013823333333333	0.233752	0.506377	0.5245789999999999	0.3742845	0.471839	0.394017	0.7385120000000001	0.569276	0.631964	0.3788995	0.4248930000000001	0.564452	0.6659915000000001	0.4842995	0.170913	0.655267	0.363927	0.15973400000000001	0.2167915	0.0731045	0.37959950000000003
ABCC6P2	0	0	0.03145866666666667	0.042754999999999994	0.3236346666666667	0.36904333333333333	0.16805633333333334	0	0.09021466666666667	0.03893033333333334	0.37184633333333333	0	0.11145366666666667	0.17018166666666665	0.3533446666666667	0.8226795	0.929087	0.7319715	0.6592184999999999	0.874178	0.67038	0.739073	0.7838235	0.7551114999999999	0.736809	0.3823655	0.877876	0.6190960000000001	1.053.182	0.9588350000000001	0.374714	0.696222	0.9607829999999999	11.744.165	0.853537
ABCC8	0.102404	0.01084	0.021561666666666666	0.011606666666666666	0.038648999999999996	0.013121333333333334	0	0.198774	0.03255466666666667	0.15793633333333332	0.0058263333333333335	0	0.32233033333333333	0.1383626666666667	0.037128	0	0.00275	0	0.012556	0.0021515	0.004223	0	0	0	0	0	0.003949	0.074886	0.1336745	0	0	0	0	0	0
ABCC9	7.353.869.666.666.660	7.687.727	920.696	5.499.461.666.666.660	5.828.487	6.910.590.666.666.660	8.607.566.333.333.330	8.027.657.666.666.660	6.221.809.666.666.660	7.265.429.666.666.660	8.497.705.333.333.330	9.563.439.666.666.660	9.424.351.333.333.330	8.363.123	6.224.885.333.333.330	0.12129200000000001	0.07298299999999999	0.07108	0.0695915	0.0979735	0.08706900000000001	0.090269	0.1260195	0.150644	0.1786455	0.26661999999999997	0.15405649999999999	0.092237	0.08866550000000001	0.1970935	0.1154275	0.21330749999999998	0.23069699999999999	0.233685	0.15302949999999998
ABCD1	9.851.016	13.930.084.666.666.600	16.815.048	1.628.716	14.178.349.666.666.600	6.750.807.333.333.330	6.305.376.666.666.660	73.466.716.666.666.600	6.629.518	6.560.702.666.666.660	957.798	8.301.393.666.666.660	8.619.037.666.666.660	8.026.022.666.666.660	7.167.825	724.873	81.629.905	8.629.749	83.324.885	87.643.785	984.636	70.146.505	8.930.906	102.978.105	13.127.946.000.000.000	151.527.195	122.419.765	20.899.665	205.996	1.339.095	23.734.325	25.820.849.999.999.900	3.408.208	25.556.609.999.999.900	2.122.173
ABCD1P2	0	0	0	0	0	0	0	0	0	0	0	0	0	0	0	0	0	0	0	0	0	0	0	0	0	0	0	0.009789	0	0.1630915	0.0672105	0.0176735	0.033781000000000005	0	0.040394
ABCD1P3	0	0	0	0	0	0	0	0	0	0	0	0	0	0	0	0	0	0	0	0	0	0	0	0	0	0	0	0	0	0	0	0	0	0	0
ABCD1P4	0	0	0	0	0	0	0	0	0	0	0	0	0	0	0	0	0	0	0	0	0	0	0	0	0	0	0	0	0	0	0	0	0	0	0
ABCD1P5	0	0	0	0	0	0	0	0	0	0	0	0	0	0	0	0	0	0	0	0	0	0	0	0	0	0	0	0	0	0	0	0	0	0	0
ABCD2	0.189742	0.04534966666666667	0.048447000000000004	0.05655	0.11362133333333332	0.12606266666666666	0.13505899999999998	0.08314833333333334	0.13668866666666668	0.15375966666666668	0.129948	0.12722766666666666	0.18332033333333334	0.09670833333333334	0.10356866666666667	42.518.805	44.581.230.000.000.000	4.592.689	4.484.631.500.000.000	4.305.912	4.539.914	4.953.609	41.249.780.000.000.000	36.439.025.000.000.000	30.105.245	3.668.208	42.387.875	46.253.295	56.003.155	50.095.235	51.167.145.000.000.000	41.090.564.999.999.900	3.251.005	30.836.639.999.999.900	26.980.575
ABCD3	20.963.697	20.470.868	26.611.835	22.507.019	22.904.770.333.333.300	21.352.635	2.383.790.133.333.330	20.647.302.333.333.300	23.244.572.666.666.600	20.786.670.666.666.600	2.147.496.466.666.660	24.505.327	23.358.496.333.333.300	23.847.061.666.666.600	18.643.132	115.905	13.658.584.000.000.000	13.398.425	127.493.905	12.867.618	13.803.361.500.000.000	12.860.807.999.999.900	13.864.960.499.999.900	14.736.476	13.309.548	115.919.065	164.984.575	13.533.909.000.000.000	15.381.851.999.999.900	13.950.455	13.881.837.500.000.000	142.600.365	142.662.415	15.582.836	12.310.886
ABCD4	14.430.252	10.763.262.333.333.300	9.144.669.666.666.660	9.079.712	14.412.913	15.120.449.666.666.600	13.344.274	13.832.825	9.615.706.666.666.660	12.770.173.333.333.300	12.433.423.666.666.600	13.189.740.333.333.300	15.864.246.000.000.000	9.213.687	11.505.251	2.882.885	33.211.605	39.622.640.000.000.000	3.173.054	2.893.735	3.727.729	35.968.865	29.500.215	30.614.345	32.642.375	26.082.229.999.999.900	3.664.521	35.907.555	3.105.679	17.585.535	4.309.491	3.494.508	23.323.495.000.000.000	27.456	29.220.685
ABCE1	5.478.422.066.666.660	6.153.261.666.666.660	7.975.323.633.333.330	51.140.532.666.666.600	39.344.667	5.543.313.166.666.660	7.111.305	66.263.773	60.891.726	5.027.163.566.666.660	5.614.764	6.682.650.766.666.660	7.004.741.933.333.330	6.467.672.133.333.330	45.995.108	20.432.325	21.510.405.499.999.900	21.994.214	21.036.914	22.308.055.000.000.000	21.462.233	228.405.005	25.452.233	27.741.435	29.867.381	346.510.485	29.367.739	34.408.559	37.108.990.500.000.000	38.215.815	3.733.814.650.000.000	383.081.405	492.561.575	56.291.489.999.999.900	32.862.009
ABCF1	36.965.221.666.666.600	4.219.057.166.666.660	4.351.096.533.333.330	34.162.501.666.666.600	3.705.935.233.333.330	3.811.193.733.333.330	49.974.848.333.333.300	53.079.715.666.666.600	30.767.948.666.666.600	37.322.032.666.666.600	41.355.786.333.333.300	5.055.279.066.666.660	42.431.137	33.377.037.666.666.600	38.520.574	198.850.195	224.818.725	219.035.855	21.711.892	21.555.565	221.407.615	21.131.254	22.287.171.999.999.900	242.133.495	22.887.156	25.265.344	2.338.489	12.880.677.500.000.000	16.624.609	18.480.813	18.450.630.999.999.900	157.041.365	17.717.819	19.193.348	13.510.159.999.999.900
ABCF2	39.055.462	46.429.183	51.257.875	37.208.814.333.333.300	3.521.842.433.333.330	3.939.344.833.333.330	4.329.795.166.666.660	4.640.405.666.666.660	40.545.562.333.333.300	3.679.056.966.666.660	38.743.286	4.566.466.033.333.330	4.830.576.466.666.660	41.829.486.333.333.300	3.849.819.933.333.330	140.542.675	14.688.928.999.999.900	144.556.735	147.007.265	147.741.655	147.172.695	1.302.601	136.434.975	15.104.984.000.000.000	142.700.335	15.430.812	162.837.095	127.483.925	131.726.305	142.854.135	13.643.778.999.999.900	148.124.015	18.070.673	19.598.653	12.551.966
ABCF2P1	0	0	0	0	0	0	0	0	0	0	0	0	0	0	0	0	0.004573	0.0054545	0	0	0	0	0	0	0.009383	0	0	0.040307499999999996	0.0070325	0.0904165	0.075714	0.014685	0.021334	0	0
ABCF2P2	0	0	0	0	0	0	0	0	0	0	0	0	0	0	0	0	0	0	0	0	0	0	0	0	0	0	0	0	0	0	0	0	0	0	0
ABCF3	32.974.208	32.779.862	4.670.429.166.666.660	47.536.135	52.864.854	3.021.326.133.333.330	32.161.616.333.333.300	44.043.554.666.666.600	29.797.478.333.333.300	28.625.916.666.666.600	32.517.734	44.773.265	45.243.252.999.999.900	2.752.309.633.333.330	27.177.472.333.333.300	13.438.627.499.999.900	14.789.317	15.821.727	14.116.788.499.999.900	15.943.287	15.049.318.499.999.900	15.234.099	14.189.348.500.000.000	145.702.535	13.968.303.500.000.000	143.527.035	17.177.159.500.000.000	15.414.874.999.999.900	14.535.625	13.485.437.999.999.900	18.746.394.499.999.900	152.706.245	165.087.455	18.324.054	16.629.825
ABCG1	11.835.011.666.666.600	14.012.511.666.666.600	7.123.522.666.666.660	6.494.534.333.333.330	2.820.767	8.991.152	9.430.914.999.999.990	4.837.144.666.666.660	4.558.637.666.666.660	62.156.839.999.999.900	7.653.449	9.584.068	7.895.917	8.678.136.666.666.660	6.591.606.333.333.330	3.193.523	3.521.872	35.936.150.000.000.000	3.632.149	37.640.265	37.222.989.999.999.900	35.033.959.999.999.900	3.176.874	29.283.875.000.000.000	17.420.244.999.999.900	15.006.475	14.180.899.999.999.900	0.2388225	0.37930200000000003	0.105836	0.27780900000000003	0.20774600000000001	0.1753875	0.197809	0.140256
ABCG2	0.9757933333333333	2.625.751	16.848.673.333.333.300	21.698.233.333.333.300	10.131.536.666.666.600	15.970.879.999.999.900	32.624.686.666.666.600	18.724.146.666.666.600	12.947.236.666.666.600	10.587.193.333.333.300	14.126.863.333.333.300	140.263	1.174.056	11.861.263.333.333.300	0.8304206666666667	0.15133950000000002	0.0873805	0.124777	0.0984535	0.115669	0.21918900000000002	0.0704055	0.0617325	0.11477099999999998	0.1509435	0.32233449999999997	0.191236	0.14746399999999998	0.1298395	0.077652	0.115585	0.0969765	0.20262750000000002	0.5485975	0.39215
ABCG4	0.12016666666666667	0.08423766666666667	0.18355033333333334	0.180986	0.32338733333333336	0.21467266666666668	0.12413066666666667	0.13830166666666666	0.16953066666666666	0.08484166666666668	0.162671	0.12422366666666668	0.11435100000000001	0.08870933333333333	0.31717266666666666	0.0247985	0.0125055	0.0440285	0.026001	0.033115	0.0190675	0.0109125	0.013301	0.0166685	0	0.002635	0.009729	0	0	0	0	0.0060485	0	0	0
ABCG5	0	0.03764266666666667	0.052711999999999995	0	0.013285	0	0	0	0	0.006367	0	0	0	0	0	0	0	0	0	0	0	0	0	0	0	0	0	0.005773	0	0	0	0.0088615	0	0.004458	0
ABCG8	0	0	0.027397333333333333	0.005389666666666667	0.005580333333333333	0	0	0	0	0	0	0	0	0	0	0	0	0	0	0	0.0030915	0	0	0	0	0	0	0	0	0	0	0	0	0	0
ABHD1	0.5495706666666667	0.29705733333333334	0.272875	0.327234	0.563789	0.345455	0.47903133333333336	0.21672666666666668	0.25638133333333335	0.293603	0.27971633333333334	0.314112	0.5352383333333333	0.5932083333333333	0.35887	0.136488	0.198752	0.2702135	0.22766	0.26818600000000004	0.2949765	0.21812900000000002	0.20394449999999997	0.162478	0.1399	0.0900985	0.242743	0.12038499999999999	0.2822845	0.1222955	0.150095	0.1000015	0.2406985	0.1125195	0.21981250000000002
ABHD10	15.006.364.333.333.300	13.062.581.999.999.900	17.154.681	16.143.716.333.333.300	14.044.766.000.000.000	16.133.338.666.666.600	15.843.081.333.333.300	15.207.588.666.666.600	18.179.125	13.663.335.333.333.300	14.419.675	1.920.485.766.666.660	20.335.356	18.113.723	13.800.385.666.666.600	143.954.815	15.560.678	15.803.873	15.845.388.500.000.000	161.285.515	16.717.905.000.000.000	147.524.795	146.770.465	12.606.207.999.999.900	100.292.295	11.955.535.000.000.000	17.286.716	22.198.396.000.000.000	253.175.725	19.121.364.999.999.900	213.413.975	18.037.422	185.787.355	241.842.815	19.413.703
ABHD11	5.743.802	4.780.467	6.235.833	612.151	6.773.448	571.398	6.181.825.666.666.660	7.667.449.666.666.660	5.968.927.666.666.660	4.827.034.666.666.660	58.871.926.666.666.600	6.832.742.333.333.330	7.372.744	7.053.882.333.333.330	5.243.176.999.999.990	2.274.992	21.276.725	2.838.894	23.166.634.999.999.900	21.897.200.000.000.000	25.818.820.000.000.000	22.485.475	2.651.819	29.083.445	25.083.745	19.775.655	26.639.559.999.999.900	22.362.755	2.734.266	27.772.985	2.111.808	27.818.415	244.625	26.266.525	2.213.228
ABHD11-AS1	0.16946666666666665	0.302054	0.13676433333333335	0.345082	0.396239	0.4633273333333333	0.32958566666666667	0.348567	0.08902766666666667	0.509577	0	0.25737233333333337	0.521478	0.575017	0.37068	0.0478305	0	0.026795	0.019289	0	0	0	0	0	0	0	0.0416845	0.0234785	0	0	0.0417285	0.0500515	0.0383975	0	0
ABHD12	4.507.073.833.333.330	38.253.469.333.333.300	41.296.607	31.007.506.666.666.600	28.076.546.666.666.600	44.781.849.666.666.600	43.628.763	45.279.981.666.666.600	39.338.899	27.600.838.666.666.600	4.742.563.066.666.660	49.388.274.333.333.300	43.285.522	43.366.188.333.333.300	3.370.463.533.333.330	129.335.985	13.912.837	14.499.357	13.280.759.499.999.900	13.235.522.500.000.000	13.608.842.000.000.000	12.943.446.999.999.900	13.582.971	14.953.789	15.628.936.499.999.900	154.473.795	14.918.938	85.510.545	8.435.806	926.094	9.709.689.000.000.000	10.181.397	9.414.941.500.000.000	9.765.923.999.999.990	8.727.442
ABHD12B	0.06440900000000001	0.070201	0.10237666666666667	0.218394	0.12810766666666668	0.07897133333333334	0.113318	0	0	0	0.039703666666666665	0.07709166666666667	0.20480366666666666	0.030014666666666665	0	0.0183035	0	0	0	0.0081305	0	0	0.0044705	0	0	0	0.014329	0	0.1446425	0.7375355	0	0	0.309779	0.1895725	0
ABHD13	3.462.084	3.318.375.666.666.660	37.520.923.333.333.300	30.225.303.333.333.300	2.910.138	36.020.776.666.666.600	43.138.863.333.333.300	31.656.633.333.333.300	3.377.882.666.666.660	35.509.133.333.333.300	34.389.536.666.666.600	3.689.155	3.306.993	3.439.548.333.333.330	31.308.759.999.999.900	4.163.239	42.456.005	4.602.622.500.000.000	45.036.000.000.000.000	41.929.005	4.787.426	55.419.985	59.467.465	58.253.045	54.656.175.000.000.000	52.916.225	4.789.388.499.999.990	33.993.845	4.024.477	37.347.185	4.236.810.999.999.990	4.731.719	49.240.175	4.226.345	32.678.435
ABHD14A	17.742.344	13.371.418	17.780.276.666.666.600	22.715.039	3.218.585.566.666.660	14.985.313.666.666.600	15.046.781.333.333.300	1.747.797.033.333.330	18.516.532.333.333.300	17.866.585.999.999.900	15.064.118	14.333.935.666.666.600	17.433.298.333.333.300	19.998.140.333.333.300	1.987.238	7.217.347.500.000.000	8.165.492	82.310.985	78.066.935	8.170.511.999.999.990	9.204.685.999.999.990	74.198.965	7.188.081	8.067.104	732.108	6.955.589	96.978.555	2.877.943	3.012.893	21.656.685	2.185.006	26.139.414.999.999.900	34.693.555	31.375.064.999.999.900	36.454
ABHD14A-ACY1	10.181.666.666.666.600	0.32309299999999996	0.5913216666666666	0.6261263333333333	11.378.136.666.666.600	0.7022903333333333	0.6621116666666667	0.41445966666666667	0.527102	0.479022	1.235.304	11.270.026.666.666.600	0.480033	11.723.866.666.666.600	0.45865733333333336	0.5363065	0.529138	0.47770749999999995	0.6146335	0.9645045000000001	0.4343045	0.3666825	0.8548815000000001	0.310396	0.445031	0.216414	0.7734695	18.569.705	15.382.105	15.793.910.000.000.000	123.581	1.390.706	0.8665609999999999	1.222.639	11.501.670.000.000.000
ABHD14B	25.085.530.666.666.600	20.280.447.666.666.600	21.405.942	24.404.948	3.559.245.033.333.330	23.861.004.666.666.600	23.344.265.333.333.300	25.596.153.666.666.600	23.993.707.666.666.600	32.663.166.000.000.000	22.866.379.333.333.300	23.654.398.333.333.300	23.576.096	29.476.371	3.501.465.233.333.330	2.555.491	2.780.545	27.117.225	280.761	30.505.500.000.000.000	3.228.295	2.771.439	22.188.090.000.000.000	24.236.055	2.149.352	20.681.304.999.999.900	3.232.353	43.134.630.000.000.000	4.177.952	34.732.095.000.000.000	35.487.349.999.999.900	39.856.119.999.999.900	34.026.294.999.999.900	34.999.225.000.000.000	41.394.174.999.999.900
ABHD15	2.079.124	17.067.706.666.666.600	24.925.756.666.666.600	25.295.056.666.666.600	34.461.646.666.666.600	22.831.753.333.333.300	2.189.963.666.666.660	24.554.376.666.666.600	2.392.303	31.221.236.666.666.600	29.263.973.333.333.300	24.502.383.333.333.300	28.949.006.666.666.600	25.377.263.333.333.300	3.021.986.666.666.660	12.210.545	1.291.874	14.445.005	13.432.505	1.358.236	14.762.125	11.243.135	12.652.955.000.000.000	12.360.950.000.000.000	0.9471955000000001	0.889425	18.265.444.999.999.900	0.544721	0.7989759999999999	0.422036	0.6297075	0.7405415	0.833731	0.6490385000000001	0.6415435
ABHD15-AS1	0	0	0	0	0	0	0	0	0	0	0	0	0	0	0	0	0	0	0	0	0	0	0	0	0	0	0	0	16.913.985	0	4.273.986	0	0	0	0
ABHD16A	14.967.801.999.999.900	12.544.861	16.184.670.666.666.600	15.548.275	18.877.945	14.836.719	13.469.951.333.333.300	13.995.135	13.260.746.666.666.600	12.334.004	13.631.512	13.342.997.333.333.300	14.041.802.666.666.600	13.502.615.666.666.600	13.077.777.333.333.300	65.554.594.999.999.900	67.096.695	7.015.178.000.000.000	6.434.526	71.261.105	7.357.543	6.808.445	71.293.755	80.722.735	86.937.105	8.699.147	8.321.265	94.103.795	9.137.145.499.999.990	59.377.949.999.999.900	7.746.734	80.795.685	9.197.680.000.000.000	82.518.305	82.212.555
ABHD16B	0.035203	0	0.009661333333333333	0.012036333333333335	0.03559166666666667	0.025483000000000002	0	0.01669666666666667	0.010344666666666667	0	0.06429966666666667	0	0	0.010293666666666666	0.025474	0	0.0038755	0.0067225	0	0.00691	0.00628	0	0	0.008204	0	0.028731	0	0.0950785	0	0	0.0089765	0	0	0	0
ABHD17A	21.857.533.333.333.300	21.583.493.333.333.300	3.616.666.133.333.330	4.265.855	44.381.870.666.666.600	2.322.347	24.420.521.666.666.600	31.104.872.333.333.300	4.146.917	39.890.345.333.333.300	18.872.139	23.967.496	2.596.971	47.947.452	48.196.630.999.999.900	54.970.254.999.999.900	6.214.513	7.721.161	7.457.364.500.000.000	7.738.503.499.999.990	80.547.015	4.194.222	50.747.225	6.821.688	68.763.955	5.638.822	58.778.055	5.081.647.500.000.000	53.445.215	22.124.275	41.494.595	4.083.959	2.984.637	41.381.795	54.906.535
ABHD17AP1	0.150145	0	0	0	0	0	0	0	0.04043833333333333	0	0	0.069458	0.052354333333333336	0.020227333333333333	0.023882	0	0	0	0	0	0	0	0	0	0	0	0	0.0453765	0	0.0182795	0.0168495	0	0.08996799999999999	0.042349	0.049938
ABHD17AP3	0	0	0	0	0	0	0	0	0	0	0	0.059064	0	0	0	0	0.0053725	0	0.0070895	0.0096025	0	0	0.006178	0	0	0.0082795	0	0	0	0	0	0.0155205	0	0	0
ABHD17AP4	0.06828533333333334	0.037947666666666664	0.074033	0	0.04809533333333333	0	0	0.037797333333333336	0.020219666666666667	0	0.03807566666666667	0	0	0	0	0.014241	0	0	0	0	0.018286	0	0	0	0	0	0.0136995	0	0	0	0	0.0279025	0.080609	0.0228935	0.049766
ABHD17AP5	0	0	0	0	0	0	0	0	0	0	0	0	0	0	0.02413533333333333	0	0	0	0	0	0	0	0	0	0	0	0	0.0101965	0	0	0	0	0	0	0
ABHD17AP6	0	0	0	0	0	0	0	0	0	0	0	0	0	0	0	0	0	0	0	0	0	0	0	0	0	0	0	0.007953	0	0	0	0	0.0099965	0	0
ABHD17AP7	0	0	0	0	0	0	0	0	0	0	0	0	0	0	0	0	0	0	0	0	0	0	0	0	0	0	0	0	0	0	0	0	0	0	0
ABHD17AP8	0	0	0	0	0	0	0	0	0	0	0	0	0	0	0	0	0	0	0	0	0	0	0	0	0	0	0	0	0	0	0	0	0	0.217806	0
ABHD17AP9	0	0	0	0	0	0	0	0	0	0	0	0	0	0	0	0	0	0	0	0	0	0	0	0	0	0	0	0	0	0	0	0	0	0	0
ABHD17B	7.964.891	8.643.320.333.333.330	8.544.565	7.909.068.666.666.660	9.200.395	7.372.311	7.381.303.666.666.660	70.860.796.666.666.600	8.292.206.666.666.660	8.815.569	8.670.351	8.140.355.666.666.660	7.346.870.999.999.990	8.369.375.333.333.330	6.985.359.666.666.660	107.932.725	110.426.605	11.549.499	11.351.665	107.807.145	11.886.796	1.021.854	9.309.618	94.893.635	10.113.800.000.000.000	9.424.203	12.267.682.999.999.900	4.862.898	66.349.325	5.556.381.999.999.990	6.244.889.000.000.000	5.732.806	52.354.015	5.789.899.999.999.990	58.579.265
ABHD17C	9.633.533	10.979.631.333.333.300	7.712.242.666.666.660	4.759.859	6.416.567.000.000.000	11.709.916.333.333.300	9.414.052.666.666.660	9.040.583.666.666.660	7.379.730.333.333.330	9.284.877.333.333.330	11.794.513.333.333.300	11.982.724.333.333.300	10.621.909.333.333.300	8.152.768	8.497.191.666.666.660	2.870.922	30.865.535	33.886.255	2.982.742	28.239.479.999.999.900	3.581.258	32.582.135	3.351.382	40.584.875	4.572.233.499.999.990	60.191.935	30.144.585	13.942.125	14.462.315.000.000.000	1.108.989	12.092.675	2.561.139	24.495.985	209.689	14.143
ABHD18	30.450.413.333.333.300	28.962.903.333.333.300	3.475.526	2.695.911.666.666.660	3.388.561.333.333.330	24.152.366.666.666.600	23.014.026.666.666.600	2.816.503	22.133.666.666.666.600	3.404.736	2.483.064	27.204.693.333.333.300	2.566.637.666.666.660	286.999	2.797.622	33.924.000.000.000.000	3.652.722	346.107	3.183.354	3.365.129	34.200.584.999.999.900	31.374.440.000.000.000	31.251.945	3.024.356	2.978.553	3.344.406	34.570.819.999.999.900	32.019.064.999.999.900	33.407.755.000.000.000	34.929.705	38.552.340.000.000.000	3.653.295	32.152.969.999.999.900	3.678.994	35.077.055
ABHD2	7.231.507.366.666.660	4.868.741.666.666.660	24.955.455.333.333.300	2.282.932	18.884.146.666.666.600	7.281.235.566.666.660	8.118.787	1.039.537	57.430.380.666.666.600	31.912.083	7.719.249.733.333.330	79.603.579	6.830.468.433.333.330	5.969.221.266.666.660	39.944.636	5.510.907.400.000.000	60.076.149	61.253.888.499.999.900	627.636.325	6.005.160.599.999.990	631.737.215	564.696.005	64.320.883	74.931.565	90.585.179	108.210.924	61.675.526	31.621.869.500.000.000	40.114.036	277.377.415	42.315.978	389.814.045	388.170.995	34.311.986.499.999.900	43.575.893
ABHD3	35.001.993.333.333.300	2.599.238	364.635	4.326.289	4.344.744.666.666.660	4.006.061	33.669.943.333.333.300	33.623.333.333.333.300	37.540.103.333.333.300	26.598.403.333.333.300	37.418.186.666.666.600	33.125.913.333.333.300	34.787.933.333.333.300	36.941.986.666.666.600	24.097.856.666.666.600	17.062.745	25.211.105	26.191.174.999.999.900	1.835.054	18.193.555.000.000.000	22.285.275	27.748.340.000.000.000	36.321.589.999.999.900	4.035.127.999.999.990	3.813.894	3.259.913	34.647.195	23.986.549.999.999.900	2.251.492	16.228.539.999.999.900	192.529	381.935	28.766.755	23.203.465.000.000.000	23.853.175
ABHD4	50.422.635	3.007.395.466.666.660	31.951.181	39.853.652.000.000.000	63.915.438	5.976.268.066.666.660	52.363.569.999.999.900	59.355.180.000.000.000	53.592.312.666.666.600	6.721.471.533.333.330	54.338.225	50.543.047	46.054.119	51.189.788.666.666.600	6.761.585.366.666.660	8.758.069	9.109.971.999.999.990	8.621.855	8.316.118	8.236.442	8.352.941.999.999.990	8.227.581	80.525.385	8.010.729.999.999.990	8.361.922.499.999.990	6.989.675	10.566.033.000.000.000	2.379.436	3.024.613	2.945.747	36.032.795	2.683.896	2.512.951	21.088.164.999.999.900	28.214.365
ABHD5	2.680.580.266.666.660	21.099.704.666.666.600	23.082.043	15.542.016	16.909.300.333.333.300	2.704.761.966.666.660	31.398.609	4.101.180.266.666.660	26.903.322	20.635.052.666.666.600	27.715.369.333.333.300	29.930.790.666.666.600	33.307.193	24.116.400.666.666.600	19.581.727	98.467.115	106.202.445	10.610.089.499.999.900	117.826.325	111.323	11.445.299	117.096.115	12.046.985	133.011.465	12.956.881	122.827.405	118.283.155	9.337.513.000.000.000	11.345.928	10.652.143.500.000.000	132.387.665	11.995.432.000.000.000	10.599.286	12.180.395	10.107.805.500.000.000
ABHD6	638.361	5.596.520.666.666.660	7.156.031.333.333.330	7.586.541.333.333.330	8.589.222	5.021.402	6.230.337.666.666.660	6.185.471.333.333.330	527.229	5.601.293.666.666.660	5.687.093.333.333.330	6.380.537.666.666.660	6.846.902	5.878.034.333.333.330	5.605.091.333.333.330	5.751.799.500.000.000	61.088.605.000.000.000	6.186.259	6.564.280.999.999.990	68.857.634.999.999.900	6.525.975.000.000.000	63.640.989.999.999.900	55.686.135.000.000.000	4.843.500.499.999.990	29.052.499.999.999.900	3.190.223	5.643.696	42.666.855	61.769.505	43.957.185	5.444.598	48.509.625	38.538.984.999.999.900	4.378.254	53.749.525
ABHD8	5.087.128.666.666.660	3.548.451	7.807.998.666.666.660	9.639.232.333.333.330	1.056.696	45.947.873.333.333.300	36.128.503.333.333.300	41.259.223.333.333.300	6.198.677.666.666.660	7.240.360.666.666.660	5.623.893.333.333.330	50.314.646.666.666.600	4.751.622.333.333.330	8.480.539.333.333.330	8.921.495.333.333.330	41.295.785	46.429.765	47.444.325	4.755.485.500.000.000	51.062.165	49.126.575	32.974.955	35.107.855.000.000.000	32.940.035	2.028.349	17.323.805	4.020.776	1.337.264	12.621.440.000.000.000	0.9829165	11.724.775	11.544.375	0.8875905000000001	0.9586874999999999	13.050.815
ABI1	25.331.083.333.333.300	24.285.566	23.240.532.666.666.600	19.876.572	2.383.148.866.666.660	27.818.007.666.666.600	29.344.758	27.027.171	24.827.388.333.333.300	26.566.371.666.666.600	26.984.831.333.333.300	31.458.696.999.999.900	30.644.062	27.666.569	23.936.777.333.333.300	53.538.265	5.705.022	58.924.335	5.813.639	5.510.857	5.763.256	53.969.845	57.336.865	64.661.715	65.763.885	5.991.056	7.134.779	3.540.974	5.268.957	38.547.830.000.000.000	442.846	40.749.395	47.048.825	37.394.995	37.110.570.000.000.000
ABI1P1	0	0	0	0	0	0	0	0	0	0	0	0	0	0	0	0.007109	0	0	0	0	0	0	0	0	0	0	0	0	0	0	0	0	0	0.012189	0
ABI2	3.869.978.833.333.330	3.817.535.766.666.660	30.515.032	29.045.084.666.666.600	33.797.897	41.746.335.333.333.300	4.437.902.833.333.330	37.312.447	33.276.387	36.657.198	36.359.094.666.666.600	44.063.317.999.999.900	48.520.552	3.958.770.166.666.660	33.985.979.666.666.600	13.746.202	134.094.145	1.405.822	143.914.235	13.949.272	15.123.538	127.780.165	134.896.405	162.303.865	140.639.145	156.741.305	15.870.018	77.348.625	749.625	79.171.115	96.069.755	7.529.472.500.000.000	8.467.240.499.999.990	75.654.725	7.953.714
ABI3	17.024.650.000.000.000	25.327.913.333.333.300	19.901.246.666.666.600	17.915.416.666.666.600	151.858	1.570.992	2.682.115	21.612.433.333.333.300	14.992.326.666.666.600	15.215.226.666.666.600	12.866.583.333.333.300	22.205.293.333.333.300	22.564.553.333.333.300	12.630.493.333.333.300	11.917.170.000.000.000	0	0.0052145	0.0130405	0.0099125	0	0	0	0	0	0	0.0147735	0.030850000000000002	0	0	0	0	0	0.0147855	0.0179975	0
ABI3BP	7.102.612.066.666.660	8.663.585.166.666.660	10.680.446.666.666.600	6.948.541.733.333.330	84.124.858	6.977.565.866.666.660	11.443.006.866.666.600	106.252.391	6.052.397.766.666.660	114.418.908	7.430.578.266.666.660	11.120.986	14.701.581.266.666.600	7.153.551.466.666.660	128.326.697	0.03699	0.0066135	0.051955	0	0.028656499999999998	0.027141000000000002	0.05086449999999999	0.0075055	0.0168125	0.0511075	0.002739	0.0119025	0.4473375	0.4255345	0.0875475	0.7598	0	0.078136	0	0
ABL1	4.822.165.666.666.660	49.341.276	49.148.121	37.934.341	49.652.675.333.333.300	39.927.299	49.098.867	44.849.318.000.000.000	29.956.303.666.666.600	4.275.075.533.333.330	4.034.050.533.333.330	5.046.598.566.666.660	45.320.320.333.333.300	36.539.648.666.666.600	41.846.397	21.541.051	235.275.655	24.200.816.500.000.000	241.300.935	238.743.365	24.743.212	20.910.878	22.833.606	23.582.486	22.756.042	25.397.765	24.475.773.500.000.000	5.536.774	7.024.087	6.538.566	7.141.703	736.811	6.323.116.499.999.990	102.173.865	81.912.625
ABL2	25.222.585.000.000.000	18.549.030.000.000.000	15.294.030.000.000.000	7.624.640.333.333.330	8.957.500.666.666.660	22.219.100.333.333.300	2.368.152.633.333.330	17.633.224.666.666.600	8.696.642	10.522.519	26.028.066.666.666.600	22.477.022.333.333.300	16.803.600.333.333.300	10.802.200.333.333.300	11.081.376.666.666.600	03.feb	3.390.234	3.747.108	3.568.459	33.763.365	34.915.205	2.995.409	3.001.325	3.316.331	34.485.279.999.999.900	36.028.605.000.000.000	33.543.969.999.999.900	0.650092	0.9626135	0.7693505	0.8335215	10.283.315	1.252.771	10.245.565	10.839.509.999.999.900
ABLIM1	3.584.844.366.666.660	24.821.392.333.333.300	22.283.380.666.666.600	10.417.410.666.666.600	9.990.809	30.718.628.666.666.600	36.718.211.333.333.300	18.900.738	16.066.000.666.666.600	28.349.323.666.666.600	32.745.691.666.666.600	39.500.518.666.666.600	33.292.897	2.772.898.766.666.660	23.971.183	3.621.157	38.937.265.000.000.000	3.844.252	45.168.634.999.999.900	42.373.435	37.498.115	32.037.095	40.940.505	34.450.755	25.359.905	2.484.397	27.417.619.999.999.900	1.102.713	0.7491399999999999	1.112.517	0.810464	0.7429509999999999	0.43609200000000004	0.27519499999999997	0.39748300000000003
ABLIM2	1.873.934	29.973.943.333.333.300	3.040.796.333.333.330	21.140.833.333.333.300	29.968.976.666.666.600	11.311.483.333.333.300	1.314.249	16.656.376.666.666.600	1.101.112	16.626.756.666.666.600	15.473.566.666.666.600	20.711.943.333.333.300	1.418.318	0.9999966666666666	13.975.556.666.666.600	7.638.450.499.999.990	73.558.265	7.308.258	786.379	7.907.688.500.000.000	70.450.425	65.223.130.000.000.000	74.107.715	9.087.442.500.000.000	100.446.795	16.335.247	83.042.045	27.954.115	39.758.135	39.214.345	31.302.195	391.129	50.981.570.000.000.000	48.621.835	37.634.425
ABLIM3	25.982.420.666.666.600	2.797.128.233.333.330	36.300.495	2.871.516.533.333.330	24.358.586	24.820.968	28.111.659.666.666.600	42.281.772.000.000.000	30.543.672.333.333.300	29.927.214	26.283.201	27.801.591	31.513.686	26.150.191.666.666.600	26.453.204.666.666.600	1.531.532	1.804.109	17.405.375	1.781.133	16.708.835	17.626.905.000.000.000	16.662.109.999.999.900	1.644.882	2.005.878	31.248.175	34.338.819.999.999.900	2.209.013	0.6681435	0.7796095000000001	0.674974	0.5903375	0.6632515	0.788527	0.7584045	0.5453779999999999
ABO	6.545.382.666.666.660	4.172.804	3.933.901	5.454.570.333.333.330	7.530.004	5.322.229	48.176.163.333.333.300	3.216.512.333.333.330	29.304.886.666.666.600	4.359.623	54.109.956.666.666.600	5.893.769.333.333.330	6.379.743.333.333.330	4.286.848.333.333.330	3.937.762.333.333.330	0.006917	0	0.003169	0	0.015255999999999999	0.0484295	0	0	0.0217965	0.010443	0.026267	0.005983	0.0521795	0	0	0	0	0	0	0.011621
ABR	3.424.873.633.333.330	31.855.954.666.666.600	3.580.541.733.333.330	23.657.205	26.937.651.666.666.600	33.670.142	3.431.316.066.666.660	42.667.445.666.666.600	28.551.949.666.666.600	30.373.270.666.666.600	31.013.151	4.022.205.233.333.330	40.696.311.666.666.600	29.179.681.666.666.600	32.736.989.666.666.600	31.006.814.499.999.900	3.319.145	32.781.561.999.999.900	32.198.927.499.999.900	32.019.127	32.127.666.500.000.000	297.590.635	30.764.267.999.999.900	30.349.569	24.820.387	25.532.843.999.999.900	37.670.186	13.887.905	12.300.748	10.886.222	1.490.256	127.897.095	133.251.045	10.298.918	11.971.949
ABRA	0	0	0	0	0.023511999999999998	0.018448666666666665	0.009868	0	0.010674000000000001	0	0	0	0.008910666666666666	0.014566666666666667	0.029266333333333335	0	0	0	0	0	0	0	0	0	0	0	0	0.002605	0	0	0	0	0	0	0
ABRACL	31.580.890.333.333.300	30.324.742.333.333.300	30.782.553	23.241.237	20.681.778.333.333.300	34.199.686	35.357.084	34.121.308	32.013.426.333.333.300	28.138.995.666.666.600	31.055.335.333.333.300	35.378.205	3.978.982.533.333.330	29.619.127	29.218.958	19.565.466	1.777.632	18.388.359	17.928.297	18.377.917	18.488.250.999.999.900	20.412.954	194.870.135	207.837.335	21.889.709.000.000.000	24.404.122	149.733.975	27.938.674.499.999.900	31.281.576	28.858.112	289.723.405	29.215.445.000.000.000	24.876.763.500.000.000	21.303.676	18.029.857.999.999.900
ABT1	6.511.616.666.666.660	7.941.086	7.103.807	6.479.115.333.333.330	661.784	8.124.739.333.333.330	8.806.052.333.333.330	7.541.017.666.666.660	7.025.385	6.575.045.666.666.660	7.132.400.333.333.330	9.436.800.666.666.660	7.222.944	7.446.878	7.227.355	4.027.212.499.999.990	4.099.126	4.341.877	44.678.465	45.931.025.000.000.000	4.409.423	4.141.821	40.756.515	4.292.565	44.856.065	5.025.816	43.152.425	35.618.925	3.586.148	3.647.875	3.891.043	39.382.525	4.112.138	39.377.474.999.999.900	316.309
ABT1P1	0	0	0	0	0	0	0	0	0	0	0	0	0	0	0	0.0327595	0.020749	0	0.0108505	0.012899	0	0	0	0	0	0	0.0117955	0	0	0.1251355	0.223117	0	0	0	0
ABTB1	9.972.490.333.333.330	5.863.612.333.333.330	56.006.366.666.666.600	6.683.862	9.849.892.666.666.660	10.242.355.666.666.600	8.357.168.666.666.660	9.706.055.333.333.330	8.719.022.333.333.330	11.989.274.666.666.600	9.702.860.666.666.660	8.621.584.666.666.660	9.390.807.333.333.330	9.228.552.333.333.330	11.966.931.666.666.600	0.8426229999999999	0.934388	10.195.035.000.000.000	10.103.935	10.132.835	1.038.632	0.8317920000000001	0.8813965	0.635214	0.5219725	0.4464625	0.8988205	0	0.2579625	0.024023	0.1398775	0.046079	0.0700865	0.08807100000000001	0.1588705
ABTB2	10.574.833.666.666.600	28.140.767.333.333.300	31.706.746.666.666.600	1.608.822	24.299.013.333.333.300	17.857.316.666.666.600	28.558.646.666.666.600	15.310.473.333.333.300	10.024.143.333.333.300	13.911.183.333.333.300	15.743.793.333.333.300	2.421.638	16.615.716.666.666.600	13.109.066.666.666.600	18.627.703.333.333.300	0.485127	0.5143530000000001	0.5687805	0.5657195	0.617054	0.7299530000000001	0.740263	22.367.855	3.206.564	1.310.894	1.370.616	0.506141	0.134264	0.067833	0.1127705	0.275186	14.247.779.999.999.900	1.263.601	0.3425205	0.187386
AC000032.2	0	0	0	0	0	0.09889233333333335	0.103047	0	0.056846	0	0	0	0	0	0	0	0	0	0	0	0.0295615	0	0	0	0	0	0	0	0.056	0	0	0	0	0	0
AC000035.3	0.17130566666666666	0	0	0	0.12829166666666666	0	0	0	0	0	0	0	0	0.10664433333333334	0	0	0	0	0	0.0632655	0	0	0	0	0	0	0	0	0	0	0	0	0	0	0
AC000036.4	0	0	0	0	0	0	0	0	0	0	0	0	0	0	0	0	0.004161	0	0	0	0	0	0	0	0	0	0	0	0.05124	0.040979	0.0685435	0.013306	0.006105	0.0188185	0
AC000041.10	0	0	0	0	0	0	0	0	0	0	0	0	0	0	0	0	0	0	0	0	0	0	0	0	0	0	0	0	0	0	0	0	0	0	0
AC000041.8	10.931.131.666.666.600	47.024.783.333.333.300	7.992.442.333.333.330	0.5383026666666667	2.828.957	11.177.888.333.333.300	8.575.193	39.760.866.666.666.600	5.816.500.666.666.660	39.229.186.666.666.600	9.995.376	885.061	11.816.624.000.000.000	3.227.797.666.666.660	19.754.093.333.333.300	425.392	5.890.361	6.171.239	60.645.515	8.174.519	3.694.019	5.461.864	44.902.169.999.999.900	1.629.782	2.670.178	478.733	44.502.895	0	0	0	0	1.171.434	0.632917	0	0
AC000067.1	4.190.722	32.091.353.333.333.300	16.510.916.666.666.600	1.928.601	2.619.386	4.889.132	22.822.363.333.333.300	1.663.213	0.652598	16.896.133.333.333.300	15.113.973.333.333.300	20.332.733.333.333.300	19.948.299.999.999.900	11.524.886.666.666.600	2.718.622	0	0	0	0	0	0	0	0	0	0	0	0	0	0	0	0	0	0	0	0
AC000068.10	0	0	0.059693666666666666	0	0	0	0	0	0	0	0.33604033333333333	0	0	0	0.07352733333333333	0.11783949999999999	0.1008455	0.1094335	0.053344	0.202938	0.31272049999999996	0.1823655	0.3078865	0.1137805	0.145775	0.1023985	0.3641135	1.092.871	0.447237	0.717251	0.4500885	0.075895	0.35174700000000003	0.184868	0.40781049999999996
AC000068.5	0.12244366666666667	0.12201633333333334	0.046982333333333334	0.036352666666666665	0.053758	0.107864	0.109169	0.06960566666666666	0.035671666666666664	0.077	0.02959166666666667	0.17260999999999999	0.13542166666666666	0.10417166666666666	0.03290133333333333	0.060056	0.1448115	0.16057100000000002	0.2183465	0.056257	0.125948	0.1382305	0.12275249999999999	0.154075	0	0.20582450000000002	0.235775	0.0953495	0.1329915	0.461084	0.344788	0.041728	0.2648785	0.0404005	0.074646
AC000068.9	0	0.12730566666666668	0.06804966666666666	0.2293896666666667	0.08424233333333332	0	0	0	0.074145	0.09569066666666666	0	0.24483066666666667	0	0.06865766666666666	0.169741	0.4511715	0.41172600000000004	0.24780050000000003	0.3744555	0.6009359999999999	0.2920785	0.509316	0.45492699999999997	0.421652	0.4487215	0.332102	0.35506800000000005	11.586.474.999.999.900	0.388892	0.326093	0.153291	0.18048	0.1335585	0.074166	0.1086675
AC000077.2	0	0	0	0	0	0	0	0	0	0	0	0	0	0	0	0	0	0	0	0	0	0	0	0	0	0	0	0	0	0	0.089376	0	0	0	0
AC000078.5	0	0.04378566666666667	0.02891466666666667	0	0.075681	0.147328	0	0.05832533333333333	0.12787166666666666	0.036037	0	0.28623966666666667	0	0.029603333333333332	0.036406666666666664	0	0	0.018635	0	0	0.0164275	0	0	0	0	0	0	0	0	0.1908845	0	0.0342435	0	0	0
AC000081.2	0	0	0	0	0.14940766666666666	0	0	0	0	0	0	0	0	0	0	0	0	0	0	0	0	0	0	0	0	0	0	0	0	0	0	0	0	0.164398	0
AC000089.3	0	0	0.022455666666666665	0.028169666666666666	0.11742066666666667	0	0	0.045571	0	0	0	0.047552000000000004	0.12893733333333335	0	0.08419	0.112712	0.16214499999999998	0.10595750000000001	0.022457	0.1276135	0.18847	0.08224200000000001	0.0621025	0.0658555	0.14399099999999998	0.016818	0.1444015	0.0124985	0	0.1600675	0	0	0	0.0643345	0.032028
AC000095.12	0	0	0	0.026829333333333334	0	0	0	1.614.711	0	0	0	0	0	0	0	24.144.625	17.732.510.000.000.000	0.6947344999999999	30.204.665	20.732.395	3.435.391	34.992.025	486.756	1.021.939	1.565.038	33.037.159.999.999.900	24.821.685.000.000.000	0.013349	0.0236035	0	0	0	0	0	0.02259
AC000095.9	0	0.06342166666666667	0.019716	0	0	0	0	0.040133666666666665	0	0	0	0.04227433333333333	0.036539	0	0	14.147.995	143.591	17.048.260.000.000.000	15.174.975	14.690.035	1.433.684	124.328	1.391.815	0.994899	0.809322	0.9219269999999999	1.887.534	0.1532065	0.346463	0.181529	0.3709695	0.5520240000000001	0.2992395	0.36150099999999996	0.473914
AC000099.1	0	0	0	0	0	0	0	0	0	0	0	0	0	0	0	0	0.0044505	0	0	0	0	0	0	0	0	0	0	0	0	0	0.022089	0	0	0	0
AC000111.3	0	0	0	0	0	0	0	0	0	0	0	0	0	0	0	0	0	0	0	0	0	0	0	0	0	0	0	0	0	0	0	0	0	0	0
AC000111.4	0	0	0	0	0	0	0	0	0	0	0	0	0	0	0	0	0	0	0	0	0	0	0	0	0	0	0	0	0	0	0	0	0	0	0
AC000111.5	0	0	0	0	0	0	0	0	0	0	0	0	0	0	0	0	0	0	0	0	0	0	0	0	0	0	0	0	0	0	0	0	0	0	0
AC000111.6	0	0	0	0	0	0	0	0	0	0	0	0	0	0	0	0	0	0	0	0	0	0	0	0	0	0	0	0	0	0	0	0	0	0	0
AC000120.7	0.018101666666666665	0	0.03254066666666667	0.04350066666666667	0	0	0.062489666666666666	0.140586	0.03700233333333333	0	0	0.050585	0	0	0.03171433333333334	0	0.04946	0	0	0	0.0323065	0.0247675	0.027556	0	0	0	0	0.006383	0.11059899999999999	0	0.089275	0	0	0.0263225	0.0400595
AC000123.2	0.600652	0.9518846666666667	0.6070146666666667	0.41146933333333335	0.5329096666666666	0.5940743333333334	12.666.753.333.333.300	0.8498193333333334	0.290226	0.6985823333333333	0.7751056666666667	0.8704176666666666	0.5508033333333333	0.507872	0.49070966666666666	0.635043	0.5750315	0.56376	0.578109	0.48738	0.3813985	0.3795855	0.5558135	0.510616	0.57072	0.694812	0.6008575	0.09911400000000001	0.0581265	0.0140845	0.0994205	0.0716315	0.181208	0.167854	0.1424045
AC000123.3	0.6871726666666667	0.31299366666666667	0.7654826666666666	0	0.460028	0	14.582.263.333.333.300	0.9924856666666667	0.08091966666666667	0.6374276666666667	0.423309	0.646018	11.319.836.666.666.600	0.24495999999999998	0.23285666666666668	0.5110065	0.281563	0.7162595	0.409594	0.2987045	0.3652605	0.091404	0.305249	0.37317100000000003	0.532224	0.7723525	0.5188965	0.1070785	0.187774	0	0	0.3076115	0.595875	0	0.4839855
AC000123.4	0	0	0	0	0	0	0	0	0	0	0	0	0	0	0	0	0	0	0	0	0	0	0	0	0	0	0	0	0	0	0	0	0	0	0
AC000124.1	0	0	0	0	0	0	0	0	0	0	0	0	0	0	0	0	0	0	0	0	0	0	0	0	0	0	0	0	0	0	0.0146095	0	0	0	0
AC000362.1	0	0	0	0	0	0	0	0	0	0	0	0	0	0	0	0	0	0	0	0	0	0	0	0	0	0	0	0	0	0.882043	0	0	0	0	0
AC000367.1	0	0	0	0	0	0	0	0	0	0	0	0	0	0	0	0	0	0	0	0	0	0	0	0.0090745	0.0156935	0.017905	0	0	0	0	0	0	0	0	0
AC000370.2	0	0	0	0	0	0	0	0	0	0	0	0	0	0	0	0	0	0	0	0	0	0	0	0	0	0.017845	0	0	0	0	0	0	0.029359	0	0
AC000374.1	0	0	0	0	0	0	0	0	0	0	0	0	0	0	0	0	0	0	0	0	0	0	0	0	0	0	0	0	0	0.0408375	0.13843250000000001	0.0159195	0.030428499999999997	0.0225255	0.011207
AC000403.4	0.11219233333333332	0.25723433333333334	0.3065116666666667	0.12208933333333334	0.17596133333333333	0.16967	0.2851686666666667	0.41394733333333333	0.155711	0.20127066666666665	0.26457	0.2620443333333333	0.29712	0.20054	0.19239366666666666	11.778.855	103.277	1.052.853	11.106.875	10.035.455	0.981994	0.8556475	11.315.175.000.000.000	1.351.419	1.182.936	12.289.720.000.000.000	22.938.479.999.999.900	0.1375255	0.1611535	0.17453000000000002	0.3431055	0.1802235	0.1766105	0.178871	0.056150000000000005
AC001226.7	0.08964899999999999	0	0	0	0	0	0	0	0	0	0	0.26859833333333333	0	0	0	0.2988535	0.1355655	0.11821300000000001	0.1123225	0.163354	0.182523	0.378414	0.2874545	0.28630900000000004	0.3509795	0.24405949999999998	0.170657	0.391167	0.036013	0.47415999999999997	0	0.044847	0.02568	0	0.088763
AC002044.1	0	0	0	0	0.04110366666666667	0	0	0.291445	0.09047233333333334	0.037853	0.06720366666666668	0	0	0	0	0	0	0	0.0334415	0	0	0.0193395	0	0	0	0	0.026633	0	0	0	0	0	0	0	0
AC002044.3	0	0	0	0	0	0	0	0	0	0	0	0	0	0.036631000000000004	0	0	0	0.0531015	0	0	0.0329455	0	0	0	0	0	0.071742	0	0	0	0.5236125	0	0	0	0
AC002044.4	0	0	0	0	0	0	0	0	0	0	0	0	0	0	0	0	0	0	0	0	0	0	0	0	0	0	0	0	0	0	0	0	0	0	0
AC002056.3	0.04231533333333334	0.036259	0.025627999999999998	0.029432333333333335	0	0.18803233333333333	0.100168	0	0	0	0	0	0.07700800000000001	0.025797666666666667	0.024910666666666668	0.1050595	0.115775	0.1468405	0.052478	0.076573	0.047308	0.0498815	0.1023205	0.11304049999999999	0.0661325	0.033037	0.1230045	0	0.024176	0	0.0910145	0.0491275	0	0.0443615	0.058443999999999996
AC002056.5	0	0	0	0	0	0	0	0	0	0	0	0	0	0	0	0	0	0	0	0	0	0	0	0	0	0	0	0	0	0	0	0	0	0	0
AC002059.10	0	0	0.161158	0.06168833333333334	0	0	0	0	0	0	0	0.227119	0	0	0	0.1681275	0.123947	0.210382	0.1021135	0.2423535	0.45711900000000005	0.1603655	0.249541	0.30514050000000004	0.442117	0.2797955	0.12416550000000001	0	0	0.103921	0	0	0	0	0
AC002064.4	0	0	0	0	0	0	0	0	0	0	0	0	0	0	0	0	0	0	0	0	0	0	0	0	0	0	0	0	0	0	0	0	0	0	0
AC002064.5	0	0	0	0	0	0	0.049575	0.084399	0	0	0	0.05440133333333333	0	0.026369	0.021700666666666663	0.043778	0	0.038932	0	0.10982600000000001	0	0	0	0	0	0.044646	0.0603765	0	0	0	0	0	0	0	0
AC002064.7	0	0	0	0	0	0	0	0	0	0	0	0	0	0	0	0.267409	0.23839749999999998	0.367226	0.4274205	0.41717150000000003	0.213856	0.705395	0.5992284999999999	0.58344	0.41038149999999995	0.36875800000000003	0.0972035	1.272.955	0.756726	0	0	0	0.345525	0.1297835	0.804824
AC002066.1	0.2760626666666667	0.239673	0.14546533333333334	0.24502200000000002	0.09602266666666666	0.07088	0	0	0.2451286666666667	0.214503	0	0.3608746666666667	0.10182400000000001	0.19894833333333334	0.19449300000000003	0	0	0.018936	0	0.0161735	0	0	0	0	0	0	0	0	0	0	0	0	0	0	0
AC002069.6	0	0	0	0	0	0	0	0	0	0	0	0	0	0	0	0	0	0	0	0	0	0	0	0	0	0	0	0.0656055	0	0	0.2775455	0	0	0.0378595	0.0188215
AC002075.3	0	0	0	0	0	0	0	0	0	0	0	0	0	0	0	0	0	0	0	0	0	0	0	0	0	0	0	0	0	0.079119	0	0	0	0	0
AC002075.4	0	0	0	0	0.230815	0	0.8239263333333334	0	0	0	0	0	0	0	0	0	0	0	0	0	0	0	0.1083625	0	0	0.1029425	0	0	0	0	0	0	0.223496	0	0
AC002076.10	0	0.396138	0.35561933333333334	0.16625066666666666	0.18449433333333332	0.338123	0.18809733333333334	0.27111466666666667	0.15092533333333333	0	0.09171266666666666	0.655343	0.09483566666666667	0.10123333333333333	0	0.0234005	0	0	0.053974499999999995	0	0.0388655	0.029119	0.110873	0.1825105	0.0768335	0.14800000000000002	0	0.290111	0	0	0.3118015	0.6548719999999999	0	0.501432	0.40013
AC002115.9	0	0	0	0	0	0	0	0	0	0	0	0	0	0	0	0	0	0	0	0	0	0	0	0	0	0	0	0	0	0	0	0	0	0	0
AC002116.7	0.29050966666666667	0.48323900000000003	0.38307033333333335	0.353049	0.27644066666666667	0.26409333333333335	0.26018633333333335	0.3470453333333333	0.6631806666666666	0	0.283401	0.38210933333333336	0.182337	0.3373136666666667	0.3321443333333333	0.497601	0.46069250000000006	0.51363	0.524616	0.635106	0.3986925	0.458628	0.435809	0.582414	0.358668	0.3909665	0.5543525	14.527.245	0.6427700000000001	1.144.648	11.604.774.999.999.900	1.299.453	12.887.255	1.335.144	0.6532825
AC002116.8	0	0	0.15252533333333332	0.15238633333333335	0.7409296666666667	0.22935166666666665	0.21132933333333334	0.12017033333333334	0.22543266666666667	0.2576326666666667	0	0.09846700000000001	0.10779033333333334	0.313127	0.19569566666666668	0.21750550000000002	0.2458305	0.1270275	0.365089	0.3146615	0.3664465	0.1004405	0.1586185	0.40660399999999997	0.2417105	0.534516	0.3535675	0	0	0	0	0	0	0	0
AC002117.1	0.44078733333333336	0	0.135533	0	0.129814	0.095292	0.143346	0	0	0.187997	0	0.3621216666666667	0	0.13734866666666667	0	0.89147	0.776824	0.6371975000000001	0.85582	0.7124135	0.573045	0.6296465	0.35600750000000003	0.5853740000000001	0.121898	0.5229905	0.601558	0	0	1.086.869	0.780858	0	0.066436	0	0
AC002127.2	0	0	0	0	0	0	0	0	0	0	0	0	0	0	0	0	0	0	0	0	0	0	0	0	0	0	0	0	0	0	0	0	0	0	0
AC002127.4	0	0	0	0	0	0	0	0	0	0	0	0	0	0	0	0	0	0	0	0	0	0	0	0	0	0	0	0	0	0	0	0	0	0	0
AC002128.5	0	0	0	0	0	0	0	0	0	0	0	0	0	0	0	0.072983	0	0	0	0	0	0	0	0	0.0194725	0.0538225	0	0	0	0.0363155	0	0	0	0	0
AC002306.1	0	0	0	0	0	0	0	0	0	0	0	0	0	0	0	0	0	0	0	0	0.011199	0	0	0	0.010809	0.0153595	0	0.242388	0.017326	0	0	0	0	0	0
AC002310.10	0	0	0	0	0	0	0	0	0	0	0	0	0	0	0	0	0	0	0	0	0	0	0	0	0	0	0	0	0	0	0	0	0	0	0
AC002310.11	0.147399	0.6617083333333333	0.21070166666666668	0.6569426666666667	0	0.8343336666666666	0	0.10603133333333332	0	0.2256153333333333	0	0.8017856666666666	0.3822303333333333	0	0	0.167257	0.06559	0.150155	0.0333435	0.2618255	0.08104449999999999	0.162669	0.133124	0	0.078646	0.2661445	0.1610115	0	0.021634	0	0	0.19213	0.0710085	0.048889999999999996	0
AC002310.12	0.5149696666666667	0.29575133333333337	0.4227363333333333	0.6561676666666667	0.4499646666666667	0.5065816666666666	0.43643533333333334	0.7046453333333333	0.5952786666666667	0.317825	0.2901336666666667	0.6306986666666666	0.5017946666666666	0.2895873333333333	0.5858543333333334	0.306655	0.2777505	0.32939850000000004	0.32401800000000003	0.389349	0.489796	0.30547349999999995	0.321236	0.298329	0.238155	0.21726	0.30959749999999997	0.191336	0.7948415	0.808398	0.38385	0.1688055	0.4477515	0.3868375	0.5268765
AC002310.13	0.5599919999999999	0	11.428.323.333.333.300	0	0	0	0	0.37173300000000004	0	0	0	0	0	0	0	0	0	0	0	0	0	0	0	0	0	0	0	0.149775	0	0	0	0	0.1177865	0	0
AC002310.14	0.04265133333333333	0.018134	0	0.06177766666666667	0.041056999999999996	0.028074666666666664	0.044161	0.021972666666666668	0.04688333333333333	0.014783	0.024355333333333336	0.08745366666666667	0.019980666666666667	0.04666833333333333	0.013257666666666668	0.134172	0.1372615	0.127963	0.18642999999999998	0.1438005	0.215545	0.2004545	0.18125	0.1770655	0.0932965	0.14543650000000002	0.0863815	0.122711	0.11294599999999999	0.0794435	0.049676	0.045626	0.0815385	0.0579085	0.074259
AC002310.17	0	0	0	0	0	0	0	0	0	0	0	0	0	0	0	0	0	0	0	0	0	0	0	0	0	0	0	0	0	0	0	0	0	0	0
AC002310.7	0.021986000000000002	0.064593	0	0.010836666666666666	0	0	0.08145033333333333	0.018262	0.06522833333333333	0.04093566666666667	0.051221333333333334	0.061294666666666664	0	0.019058333333333333	0.024371666666666666	0.059754	0.01902	0.07942650000000001	0.048611	0	0.0194135	0.034448	0	0.072701	0	0.0451445	0.017016	0.023755	0.101357	0.049476	0.0291725	0.02722	0.018452	0.0186165	0.0610385
AC002366.3	0.024642666666666663	0	0	0.011656	0	0	0.04862366666666667	0.14007133333333333	0	0	0	0	0	0	0.012002666666666667	0	0	0	0	0	0	0	0	0	0	0	0	0	0	0	0	0	0	0	0
AC002368.4	0	0	0	0	0	0	0	0	0	0	0	0	0	0	0	0.0597995	0.0271065	0	0	0	0.064949	0.047925	0.336668	0.31105649999999996	0.4087325	0	0.089071	0	0.3002875	0.177497	136.681	0.2147965	0.064797	0	0
AC002383.2	0	0	0	0	0	0	0	0	0	0	0	0	0	0	0	0	0	0	0	0	0	0	0	0	0	0	0	0	0	0	0	0	0	0	0
AC002386.1	0	0	0	0	0	0	0	0	0	0	0	0	0	0	0	0	0	0	0	0	0	0	0	0	0	0	0	0.050186	0	0	11.302.025	0	0	0	0
AC002398.11	0	0	0.186908	0	0	0	0	0	0	0	0.034126333333333335	0	0.06905766666666667	0	0.021521333333333333	0	0	0.0531365	0.0259665	0	0.0159605	0.018243	0.0303035	0.0760165	0.021202	0	0	0.021422	0.013437	0.014099	0.250532	0	0.0456345	0.030335	0
AC002398.12	0	0	0.08550733333333332	0.04986433333333334	0	0.12379433333333334	0	0.09368533333333333	0	0	0	0	0	0.035401666666666665	0.07915966666666667	0.0447375	0	0.020622	0	0	0	0.0394755	0	0.047387	0	0.022328	0.016098	0.0171855	0	0	0	0	0	0	0
AC002398.13	0	0	0	0	0	0	0	0	0	0	0	0	0	0	0	0	0	0	0	0.0357935	0	0	0.051548	0	0	0	0	0	0	0	0.9142125	0	0	0	0.0963045
AC002398.9	5.320.845	2.850.229.333.333.330	26.271.006.666.666.600	1.424.728	2.106.838.666.666.660	25.464.226.666.666.600	33.817.203.333.333.300	4.262.810.333.333.330	2.750.146	0.8721493333333333	35.337.513.333.333.300	4.962.779.666.666.660	28.928.469.999.999.900	26.766.156.666.666.600	23.266.786.666.666.600	24.145.115	28.292.265	23.112.945	33.134.240.000.000.000	27.922.409.999.999.900	25.331.345	25.119.495	2.507.288	27.746.399.999.999.900	2.526.345	23.044.305	2.968.823	37.640.824.999.999.900	32.558.464.999.999.900	3.152.263	1.863.245	26.226.615	2.970.993	25.485.545	3.332.423
AC002400.1	0	0	0	0	0	0	0	0	0	0	0	0	0	0	0	0	0.024634	0.0170085	0	0	0	0	0	0	0	0	0	0	0	0	0.131062	0.0529165	0	0	0
AC002401.1	0	0	0	0	0	0	0	0	0	0	0	0	0	0	0	0	0	0	0	0	0	0	0	0	0	0	0	0	0	0	0	0	0	0	0
AC002407.3	0	0	0	0	0	0	0	0	0	0	0	0	0	0	0	0	0.0027035	0.004796	0.004333	0	0.0021795	0	0	0	0	0	0.0044255	0	0	0.0199705	0	0	0	0	0
AC002429.4	0	0	0	0	0	0	0	0	0	0	0	0	0	0	0	0	0	0	0	0	0	0	0	0	0	0	0	0	0	0	0	0	0	0	0
AC002429.5	0.08139233333333333	0.025051333333333335	0.021567	0.011110333333333333	0.04375233333333333	0.13550433333333334	0.102587	0.059747666666666664	0.06048333333333333	0.126377	0.09847566666666667	0.11811233333333333	0.009669666666666667	0.047496	0.058055333333333334	0	0	0	0	0	0	0.0030525	0	0	0.0092695	0.0408315	0	0	0	0	0	0	0	0	0
AC002451.3	0.8351906666666666	0.7810616666666667	11.006.233.333.333.300	12.490.136.666.666.600	16.900.236.666.666.600	0.9810476666666667	1.619.225	0	0.9266366666666667	0.9992836666666667	0.8721436666666667	0.054508	18.316.126.666.666.600	0.6805533333333333	13.502.383.333.333.300	0.596019	0.3685055	0.43786749999999997	0.717597	0.40220449999999996	0.219975	0.6155585	0.10372050000000001	0.116209	0.3822075	0.2638375	0.266115	0.0999185	0.89247050000000006	0.0650265	0.448061	13.009.525.000.000.000	0.7452265	0.036897	0.724289
AC002454.1	0.7924103333333333	0.454453	0.853106	0.8338703333333333	0.28469133333333335	0.12992833333333334	0.8861303333333334	12.281.686.666.666.600	0.7962076666666666	0.497091	0.38209733333333334	0.23621099999999998	1.162.523	0.6775776666666666	0.8027139999999999	0.39796	0.1934385	0.156975	0.265291	0.143747	0.065775	0.0604795	0.18768200000000002	0.0965115	0.1523245	0.076525	0.144203	0	0.42064450000000003	0	0.443466	0.056315	0.1426365	0.2574165	0
AC002456.2	0.12468466666666667	0.5761656666666666	0.7697226666666667	0.21536933333333333	10.211.463.333.333.300	0.4559303333333333	14.391.096.666.666.600	0.5384526666666667	0.336793	0.18091033333333337	0.234098	0.87104	0.46926866666666667	0.9166893333333332	0.460083	0	0.0207895	0.0716635	0.054261	0.094901	0.0345885	0.186578	0.19125799999999998	0	0.0958365	0.110488	0.0579795	0	0	0	0	0.080233	0	0	0.0966115
AC002463.3	0	0	0	0	0	0	0	0	0	0	0	0	0	0	0	0	0	0	0	0	0	0	0	0	0	0	0	0.014281	0	0	0	0	0	0	0
AC002465.2	0	0	0	0	0	0	0	0	0	0	0	0	0	0	0	0	0	0	0	0	0	0	0	0	0	0	0	0	0	0	0	0	0	0	0
AC002467.7	35.785.739.999.999.900	3.855.916	2.591.155	29.190.986.666.666.600	2.653.828	4.083.894	3.288.536.333.333.330	22.905.896.666.666.600	2.713.009.333.333.330	27.682.413.333.333.300	4.350.313.666.666.660	4.761.900.666.666.660	34.557.516.666.666.600	4.356.913.333.333.330	2.577.069	10.431.995	12.246.895.000.000.000	1.536.515	11.902.755	1.331.449	11.733.665	15.101.995.000.000.000	1.091.949	10.001.929.999.999.900	16.080.945	14.241.199.999.999.900	15.083.250.000.000.000	17.667.979.999.999.900	11.233.849.999.999.900	0.8260955	0.785701	0.593739	0.8446754999999999	0.8561495	0.42750699999999997
AC002472.11	0	0	0	0	0	0	0	0	0	0	0	0	0	0	0	0	0	0	0	0	0	0	0	0	0	0	0.02221	0	0	0	0	0	0	0	0
AC002472.16	0	0	0	0	0	0.085664	0	0	0	0	0	0	0	0	0	0	0	0.0226255	0	0	0	0	0	0	0	0	0	0	0	0	0	0	0	0	0
AC002472.8	0	0.069577	0	0	0	0	0	0	0.034230666666666666	0.054297000000000005	0	0.036782	0	0	0	0.0166465	0	0	0.0103885	0.014346	0	0	0	0	0	0.010296	0	0	0	0	0	0	0	0	0
AC002480.2	0	0	0.010549000000000001	0.0051530000000000005	0	0	0	0	0	0	0	0	0	0	0	0	0	0	0.003942	0	0.0032765	0	0	0	0	0	0.0029805	0	0	0	0	0	0.006906	0	0
AC002480.3	0.024678333333333333	0.05155833333333334	0.06327433333333334	0.016772333333333334	0.07025366666666667	0.03176933333333334	0.20451	0.087281	0.06268166666666666	0.07511466666666666	0.10048266666666666	0.142048	0.053961666666666665	0.027150999999999998	0.017023666666666666	0	0	0	0	0	0	0	0	0	0	0	0	0	0	0	0	0	0	0	0
AC002480.4	0.140964	0	0.48494899999999996	0.23446999999999998	0.18937566666666666	0.10291099999999999	0.17128533333333332	0.228911	0.045578	0.178888	0.12970533333333334	0.40946266666666664	0.14985333333333334	0.5237816666666667	0.6103063333333334	0	0	0	0	0	0	0	0	0	0	0	0	0.2015955	0	0	0	0	0	0	0
AC002480.5	0	0	0.03177033333333333	0	0.040141333333333334	0.168621	0.054353000000000005	0.132515	0.03031666666666667	0	0	0.03657266666666666	0	0.027345666666666667	0.06549366666666666	0	0	0	0	0	0	0	0	0	0	0	0	0	0	0	0	0	0	0	0
AC002486.2	0	0	0	0	0	0	0	0	0	0	0	0	0	0	0	0	0	0	0	0	0	0	0	0	0	0	0	0.1815915	0	0	0	0	0.221547	0	0
AC002486.3	0	0	0	0	0	0	0	0	0	0	0	0	0	0	0	0	0	0	0	0.042049	0	0	0	0	0	0	0	0	0.366368	0	0	0	0	0	0
AC002511.2	0	0	0	0	0	0	0	0.18788266666666667	0	0	0	0	0	0	0	0	0	0	0	0	0	0	0	0	0	0	0	0.307295	0	0	0.700343	0	0	0.1880635	0
AC002511.3	0	0	0.018611333333333334	0	0.042501333333333335	0	0	0	0	0	0	0	0	0	0	0	0	0	0	0	0	0	0	0	0	0	0	0	0	0	0	0	0	0	0
AC002519.6	0	0	0	0	0	0.10894433333333332	0.04328966666666667	0	0	0	0	0	0	0	0	0	0	0	0	0	0	0	0.010074	0	0	0.0123245	0.028146	0	0	0	0	0	0	0	0
AC002519.8	0	0	0	0.007820333333333334	0	0	0	0	0	0	0	0	0	0	0	0	0	0	0	0	0	0	0	0	0	0	0	0	0	0	0	0	0	0	0
AC002523.1	0	0	0	0	0	0	0	0	0	0	0	0	0	0	0	0	0	0	0	0	0	0	0	0	0	0	0	0	0	0	0	0	0	0	0
AC002539.1	0	0	0	0	0	0	0	0	0	0	0	0	0	0	0	0	0	0	0	0	0	0	0	0	0	0	0	0	0	0	0	0	0	0	0
AC002542.2	0	0	0	0	0	0	0	0	0	0	0	0	0	0	0	0	0	0	0	0	0	0	0	0	0	0	0	0	0	0	0	0	0	0	0
AC002543.2	0	0	0	0	0	0	0	0	0	0	0	0	0	0	0	0	0	0	0	0	0	0	0	0	0	0	0	0	0	0	0	0	0	0	0
AC002550.5	0	0	0	0	0	0	0.031060333333333332	0	0.018964666666666668	0	0	0.015762	0	0.022686666666666664	0	0	0	0	0	0	0	0	0	0	0	0	0	0	0	0.6676535	0.9248415	0	0.058918	0	0.0097105
AC002550.6	0	0.25111066666666665	0	0.36193966666666666	0.30735833333333334	0	0	0.4818286666666667	0.08433066666666666	0.21051066666666668	0.41769	0.32406633333333335	0.14391866666666667	0.08305966666666667	0.19835066666666668	0.534817	0.811033	12.356.530.000.000.000	11.358.755	0.5443115000000001	0.9288445	0.534966	0.920964	0.979487	0.2439785	0.7197450000000001	11.250.784.999.999.900	0.46403799999999995	0.4545945	0	0.0935915	0.219373	0.3999385	0.2546915	0.201679
AC002551.1	0	0	0	0	0	0	0	0	0	0	0	0.068256	0	0	0	0	0	0	0	0	0	0	0	0	0.052958	0	0	0	0	0	0	0	0.636121	0	0
AC002553.4	0	0	0	0	0	0	0	0	0	0	0	0	0	0	0	0	0.035009	0	0	0.128843	0	0	0	0	0	0	0	0	0	0	0	0	0	0	0
AC002984.2	0	0	0	0	0	0	0	0	0	0	0	0	0	0	0	0	0.020871	0.038935	0	0	0	0	0	0	0	0	0	0.620428	0	0	0.3536475	0	0.0601245	0	0
AC002985.3	0.5762590000000001	10.583.423.333.333.300	0.640084	0.5978166666666667	0.7343483333333334	0.382048	0.5499713333333334	12.162.046.666.666.600	0.8345466666666667	0.574456	10.844.673.333.333.300	0.717944	0.8129116666666667	0.7944943333333333	10.590.609.999.999.900	0.3450955	0.317485	0.35276549999999995	0.428541	0.4646135	0.49801449999999997	0.548194	0.6086405	0.245316	0.5070745	0.29756000000000005	0.6091635	1.295.116	1.033.563	0.5338205	0.5626835	0.8021145000000001	0.801484	0.5678265	0.8716055
AC003002.4	0.13616	0.24733000000000002	0	0	0.45553299999999997	0	0	0	0	0.123603	1.487.105	0.8810233333333334	0.4905903333333333	0	0.8818946666666666	0	0.069137	0.1241045	0.13885	0.0440865	0	0	0	0	0	0.0855015	0	0	0	0	0	0	0	0	0
AC003002.6	0.7558606666666666	0.7970383333333333	0.46356566666666665	0.248252	0.4003506666666667	0.41030099999999997	0.5570163333333333	0.5644076666666666	0.8967363333333334	0.32387499999999997	17.909.133.333.333.300	0.37773033333333333	10.536.426.666.666.600	0.7502433333333334	0.671427	0.630268	0.9312850000000001	0.7185050000000001	0.6410119999999999	0.4320375	0.844053	0.43169	0.4545625	0.7002999999999999	0.3584695	0.48646599999999995	0.6107009999999999	0.6104545	0.5404585	0.3386795	0.131765	0.431792	11.281.145.000.000.000	0.2911625	0.723305
AC003005.2	0	0	0.08889266666666668	0.05989666666666666	0	0	0	0	0	0.13565666666666668	0	0	0	0	0.06326433333333333	0.0902295	0	0.059541	0.0800375	0.0905965	0.21949549999999998	0.21464599999999998	0	0	0.0434955	0.117754	0.1019015	0.0433295	0.056123	0	0	0	0	0.221963	0.0780715
AC003005.4	0	0	0.164261	0.053343	0.05097533333333334	0	0.09348033333333333	0.12389499999999999	0	0	0	0	0	0	0.054716999999999995	0.0670965	0.19293400000000002	0.23769	0	0.102059	0.180994	0.11781900000000001	0.1418255	0.106084	0.034409	0.1495645	0.1485215	0.021018	0.0551105	0	0	0	0.0643595	0	0
AC003006.7	0.2523223333333333	0.4676016666666667	0.4819016666666667	0.10339999999999999	0.350225	1.131.412	0.28362366666666666	0.206535	0.19827066666666665	0.18721166666666667	0.194483	0.274891	0.3282906666666667	0.103368	112.206	0.9335195000000001	16.239.905	1.434.504	10.748.194.999.999.900	0.9857755	13.381.205	0.8825244999999999	0.83677	0.3229665	0.8805400000000001	11.077.015.000.000.000	0.886566	24.055.020.000.000.000	1.173.754	30.147.635	10.937.065.000.000.000	26.391.105	17.752.314.999.999.900	14.547.655.000.000.000	1.794.056
AC003009.1	0	0	0	0	0	0	0	0	0	0	0	0	0	0	0	0	0	0	0	0	0	0	0	0	0	0	0	0.3272765	0	0	0	0	0	0	0
AC003045.1	0	0	0	0	0	0	0	0	0	0	0	0	0	0	0	0	0	0	0	0	0	0	0	0	0	0	0	0	0	0	0	0	0	0	0
AC003075.4	0.4292323333333333	0.438459	0.794793	1.629.234	1.564.217	0.336795	0.8198693333333333	0.139611	17.656.533.333.333.300	1.489.245	0.09333233333333334	0.15212766666666666	0.5751046666666667	24.813.359.999.999.900	17.548.893.333.333.300	0.0769765	0.0666605	0.0739895	0.2737035	0.1301715	0.16022599999999998	0.1105185	0.0937935	0.14037850000000002	0.142287	0.1140355	0.20004650000000002	0.0250725	0	0	0.0410705	0	0.0409165	0	0.1583195
AC003080.4	0	0	0	0	0.026955999999999997	0	0	0	0	0	0	0.04620266666666667	0	0	0	0	0	0	0	0.0241565	0	0.0241605	0	0	0	0	0	0	0	0	0	0.051977	0	0	0
AC003084.2	0	0	0	0	0	0	0	0	0	0	0	0	0	0	0	0	0	0	0.029453	0	0	0	0	0	0	0	0	0	0	0	0.678027	0.1254005	0	0	0
AC003088.1	0	0.08187466666666667	0.052572	0.057512	0	0	0	0	0	0	0	0	0	0	0	0.070552	0.0351715	0.0327035	0	0.031933	0.0563355	0	0.020097	0	0	0.0272595	0.0507115	0	0	0.057522	0.0488405	0.180796	0.154673	0	0.0777165
AC003090.1	0	0	0.008363	0.014356	0.008704333333333333	0	0	0	0.008094666666666667	0	0	0	0	0.01523	0.012514333333333334	0.0170255	0.036931500000000006	0.024863	0	0.0254775	0.021073	0	0.0189685	0.0032585	0.0287785	0	0.0133455	0	0.164181	0.015948	0.046966499999999994	0.018713	0.111122	0	0
AC003092.1	11.605.806.666.666.600	3.576.869	11.261.726.666.666.600	0.7842043333333333	0.43237200000000003	11.997.676.666.666.600	2.255.726.666.666.660	16.087.426.666.666.600	0.819104	0.49938933333333335	0.430443	33.545.596.666.666.600	17.013.386.666.666.600	0.936948	0.628691	0.024519	0	0	0	0	0	0	0.014557	0	0.0141945	0	0	0	0	0	0	0	0	0	0
AC003092.2	0	0.09914866666666666	0	0	0	0	0	0	0	0.15497866666666668	0	0	0	0	0	0	0	0	0	0	0	0	0	0	0	0	0	0	0	0.397432	0	0	0	0	0
AC003101.1	0.09936	0	0	0	0	0.089983	0	0.1807466666666667	0	0	0	0	0	0	0	0	0	0	0	0	0	0	0	0	0.025177	0	0	0	0	0	0	0	0.0419245	0	0.064275
AC003104.1	0	0.13241333333333333	0	0	0.01691166666666667	0	0	0	0	0	0.022188666666666666	0.16983466666666666	0.031487	0	0.025966	0	0.052291	0.039061	0	0	0.0546555	0	0.022903	0.0558335	0	0.0653705	0	0	0	0	0	0	0	0	0.0459765
AC003682.16	0	0	0	0.14591033333333334	0.168327	0	0	0	0	0.155921	0	0	0	0	0	0.129116	0	0	0	0	0.0598955	0.038299	0	0	0	0.1257205	0.0585375	0	0	0.1552845	0	0	0	0	0
AC003956.1	0	0	0	0	0.12557133333333334	0	0	0	0	0	0	0.54691	0	0	0	0.2342595	0.0432235	0.180629	0.0857705	0	0.095626	0	0.0698775	0.114645	0.079214	0.228593	0.1450335	0.0669505	0.114864	0.3825585	0.238182	0.31800300000000004	0.5019045	0	0.5616755
AC003958.2	0	0	0	0	0	0	0	0	0	0	0	0	0	0	0	0	0.011844	0	0	0	0	0	0	0.023772	0	0.0133975	0	0	0	0	0	0	0.003619	0	0
AC003958.6	0	0	0	0	0	0	0	0	0	0	0	0	0	0	0	0	0	0	0	0	0	0	0	0	0	0	0	0	0.0805085	0	10.416.025	0.09332	0	0	0
AC003973.3	0.008853999999999999	0	0.052413666666666664	0	0.03657933333333333	0.007860666666666667	0	0.019025333333333335	0.008444666666666666	0.039794	0.007317333333333333	0.03771833333333333	0	0	0.008871666666666667	0	0	0	0	0.008196	0.0069915	0	0	0	0	0	0	0.021765	0.0255735	0.026837	0.015285	0.0800235	0.065049	0.043393	0.0342805
AC003973.4	0	0	0	0	0	0	0	0	0	0	0	0	0	0	0	0	0	0	0	0	0	0	0	0	0	0	0	0	0	0	0	0	0	0	0.0196035
AC003973.5	0	0	0	0	0	0	0	0	0	0	0	0	0	0	0	0	0	0	0	0	0	0	0	0	0	0	0	0	0	0	0	0	0	0	0
AC003984.1	0	0	0	0	0.0034033333333333333	0	0	0	0	0	0	0	0	0	0	0	0	0	0	0	0	0	0	0	0	0	0	0	0	0	0	0	0	0	0
AC003985.1	0	0	0	0	0	0	0	0	0	0	0	0	0	0	0	0	0	0	0	0	0	0	0	0	0	0	0	0	0	0	0	0	0	0.2513675	0
AC003986.5	0	0	0	0	0	0.02478066666666667	0	0	0	0	0	0	0	0.019281	0	0.017297	0.020856	0.053714	0.0314655	0.031234500000000002	0.0354045	0.011014	0.010360999999999999	0.031869	0.0281905	0.0147655	0.0262275	0.0429445	0.2667125	0	0.263598	0.0480195	0.0507075	0	0.03961
AC003986.6	0.017920666666666665	0	0	0	0.009323333333333333	0	0	0	0	0	0	0	0	0	0	0	0.0033035	0.006486	0	0	0	0.00482	0.0090715	0	0.006168	0	0.00949	0.165328	0.0314355	0.0512005	0.0444365	0.025566	0	0	0
AC003986.7	0.12071133333333334	0	0.030330333333333334	0.03553866666666667	0.03695333333333333	0.052103000000000003	0	0	0.030228333333333333	0.040236	0	0.119062	0.05197633333333334	0	0.037568333333333336	0	0.1536905	0.094304	0	0	0.1008945	0.1155795	0	0	0.2770445	0.306878	0.0986305	0	0	0	0	0.193434	0.0846125	0.1241525	0
AC003988.1	0	0	0	0	0	0	0	0	0	0	0	0	0	0	0.047926666666666666	0	0	0	0	0	0	0	0	0	0	0.0274945	0	0	0.0395285	0	0.0343825	0	0	0	0
AC003989.3	0	0	0	0	0	0	0	0	0	0	0	0	0	0	0	0	0	0	0	0	0	0	0	0	0	0	0	0	0	0	0	0	0	0	0
AC003989.4	0	0	0	0	0	0	0	0	0	0	0	0	0	0	0	0	0	0	0	0	0	0	0	0	0	0	0	0	0	0	0	0	0.120135	0	0
AC003991.3	0.053253666666666664	0.050192999999999995	0.073612	0.025916666666666668	0	0.036356	0	0.07802866666666666	0.02515466666666667	0.04937966666666667	0.04466833333333334	0	0.042355333333333335	0.022394	0.069759	0	0.027959	0.026926	0.047311	0	0.079681	0.0901975	0.040304	0.0950455	0.0982445	0.0136565	0.0631515	0.1698855	0	0	0	0	0	0	0.070646
AC004004.2	0	0	0	0	0	0	0	0	0	0	0	0	0	0	0	0	0	0	0	0	0	0	0	0	0	0	0	0	0	0	0	0	0	0	0
AC004006.2	0	0	0	0	0	0	0	0	0	0	0	0	0	0	0	0	0	0	0	0	0	0	0	0	0	0	0	0	0.4000005	0	0	0	0	0	0
AC004009.1	0	0	0	0	0	0	0	0	0	0	0	0	0	0	0	0.018832	0	0	0	0.0236665	0	0	0	0	0.037214	0	0	0	0.2575295	0	0.060858	0.1750345	0	0.0454475	0.0651525
AC004009.2	0	0	0	0	0	0	0	0	0	0	0	0	0	0	0	0.0193835	0.0245375	0.034789	0.0315015	0.03269	0	0	0	0.0206145	0.048839	0.038578	0.0178305	0	0.3612555	0.5589255	0.1884255	0.0526785	0.023993	0.0236905	0.074775
AC004009.3	0	0	0	0	0	0	0	0	0	0	0	0	0	0	0	0	0	0	0.027294	0	0	0	0.016112	0.030096	0.0713175	0.0218305	0	0.137024	0	0.0430245	0	0	0	0.158124	0
AC004012.1	0	0.08543333333333332	0.13146666666666665	0.05567166666666667	0.10626400000000001	0.11073466666666666	0	0	0.147322	0.12810533333333335	0	0	0.089705	0	0.055211333333333334	0.3643645	0.398681	0.476482	0.405602	0.46248100000000003	0.640906	0.579464	0.5106065	10.671.599.999.999.900	10.889.725	0.8328485	0.290386	13.695.685	11.768.625	1.379.307	2.500.999	13.474.375	1.307.336	17.910.535	206.006
AC004014.3	0	0	0	0	0	0	0	0	0	0	0	0	0	0	0	0	0	0	0	0	0	0	0	0	0	0	0	0	0	0	0	0	0	0	0
AC004019.10	0	0	0	0	0	0	0	0	0	0	0	0	0	0	0	0	0	0	0	0	0.007362	0	0	0	0.0069665	0.0076245	0	0.01441	0	0	0	0	0	0	0
AC004019.13	0	0	0	0	0	0	0	0.054757	0	0	0	0	0	0	0	0.053594499999999996	0.0114745	0	0	0.061911499999999994	0.006984	0.005293	0.02741	0	0.034164	0	0.014743	0	0.021531	0	0	0	0	0	0.0738275
AC004022.7	0	0	0	0	0	0	0	0	0	0	0	0	0	0	0	0	0	0	0	0	0	0	0	0	0	0	0	2.254.525	0	2.760.864	21.639.815	0.9468235	0.390128	1.297.457	0
AC004022.8	0	0	0	0	0	0	0	0	0	0	0	0	0	0	0	0	0	0	0	0	0	0	0.0066475	0	0.020076999999999998	0	0.008374	0.0734215	0	0.198585	0.0779095	0.0598405	0	0	0.0210965
AC004051.2	0	0	0	0	0	0	0.029186	0	0	0	0	0	0	0	0.008681	0.0093525	0.0275585	0.0352715	0.0167195	0.026748	0.01915	0	0.004327	0.040841	0	0.0130445	0.014399	0.063182	0.0066735	0.0499295	0.06345100000000001	0	0	0.0059885	0.006302
AC004054.1	0	0	0	0	0	0	0	0	0	0	0	0	0	0	0	0	0	0	0	0	0	0	0	0	0	0	0	0	0	0	3.470.692	0	0	0	0
AC004057.1	110.678.173	10.095.650.366.666.600	10.718.328.533.333.300	9.581.356.066.666.660	9.814.534.433.333.330	10.521.992.533.333.300	9.527.461.133.333.330	15.448.402.733.333.300	8.868.072.033.333.330	47.516.072	116.175.704	9.219.626.933.333.330	7.978.685.066.666.660	8.687.105.166.666.660	7.210.186.033.333.330	10.141.185	1.158.829.535	10.960.675	107.448.072	9.580.214.050.000.000	131.732.568	1.154.735.005	1.249.643.165	12.403.645	1.369.872.775	1.153.664.805	1.639.995.905	6.444.631.805	7.195.636.509.999.990	6.239.371.424.999.990	734.748.888	6.768.385.515	701.634.479	7.752.834.525.000.000	843.244.515
AC004062.2	0	0	0	0	0	0	0	0	0	0	0	0	0	0	0	0	0	0	0	0	0	0	0	0	0	0	0	0	0	0	0	0	0	0	0
AC004063.1	0	0	0	0	0	0	0	0	0	0	0	0	0	0	0	0	0	0	0	0	0	0	0	0	0	0	0	0	0	0	0	0	0	0	0
AC004066.2	0	0	0	0	0	0	0	0	0	0	0	0	0	0	0	0	0	0	0	0	0	0	0	0	0	0	0	0	0.08809	0.136835	0.235602	0	0	0	0
AC004066.3	0	0	0	0	0	0	0	0	0	0	0	0	0	0	0	0	0	0	0	0	0	0.024583	0	0	0	0	0	0.022368	0	0	0	0	0	0	0
AC004067.5	0.11861633333333334	0.12994033333333332	0.17465033333333332	0.062316333333333335	0.07108466666666667	0.125236	0.05677666666666667	0.11195233333333333	0.39370466666666665	0.15295833333333334	0.05551166666666666	0.117933	0.158572	0.14875633333333335	0.13858966666666667	0.020513	0.041666499999999995	0.0179335	0.0408415	0	0.032629000000000005	0.0180995	0.028293	0.0289655	0.067859	0.10426150000000001	0.0590635	0	0.027616	0	0	0	0	0	0
AC004069.1	0	0	0	0	0	0	0	0	0	0	0	0	0	0	0	0	0	0	0	0	0	0.017759499999999998	0	0.0077565	0	0	0	0.1383365	0	0	0	0	0	0	0.019858
AC004069.2	1.740.122	28.729.953.333.333.300	20.701.300.000.000.000	0.9674006666666667	14.238.943.333.333.300	2.518.985.333.333.330	21.600.823.333.333.300	18.623.743.333.333.300	0.941048	0.9292819999999999	16.024.066.666.666.600	1.406.749	2.273.558	13.942.800.000.000.000	0.942878	36.782.434.999.999.900	43.584.955	38.611.345	34.664.840.000.000.000	38.438.610.000.000.000	41.298.965	41.478.975	446.831	48.752.505	4.798.875.499.999.990	4.144.175.499.999.990	34.737.525	0.0182725	0.2909245	0	0.6645165000000001	0.4618295	0.3023705	0.2934865	0.213429
AC004070.1	0	0	0	0	0	0	0	0	0	0	0	0	0	0	0	0	0	0	0	0	0	0	0	0	0	0	0	0.1861005	0	0	0	0	0	0.111523	0
AC004074.4	0	0	0	0	0	0	0	0	0	0	0	0	0	0	0	0	0	0	0	0	0	0	0	0	0	0	0	0.0737045	0	0	0	0	0	0	0
AC004076.5	0.067126	0.07363966666666667	0.10028999999999999	0.07010166666666667	0.042111333333333334	0.05339566666666667	0.09633599999999999	0.162134	0.05046266666666666	0.06479266666666667	0.09933833333333333	0.16157833333333335	0.139024	0.02455066666666667	0.09658866666666667	0.36576050000000004	0.35120300000000004	0.286539	0.35054850000000004	0.2821055	0.1875195	0.21786250000000001	0.21295	0.208555	0.1960375	0.2930425	0.36515949999999997	0.27492849999999996	0.1973785	0.0781175	0.0703735	0.1473525	0.17786000000000002	0.2334605	0.14157999999999998
AC004076.7	0	0	0.07753633333333333	0	0	0	0	0	0	0	0	0	0	0	0.083277	0	0	0	0.039449	0	0	0	0	0	0	0	0	0	0	0	0	0	0	0	0
AC004076.9	0.155161	0.19838433333333333	0.04818	0	0.04848266666666667	0	0.2225653333333333	0.22752566666666665	0.021561	0.13576966666666665	0.129738	0.31771533333333335	0.170018	0.11625200000000001	0	0.400945	0.451976	0.4770945	0.306152	0.43284300000000003	0.243015	0.3980185	0.3613195	0.2047465	0.2651525	0.2665705	0.327898	0.41880799999999996	0.17744	0.533209	0.4394015	0.0895035	0.201666	0.0343385	0.468078
AC004112.4	0	0	0	0	0	0	0	0	0	0	0	0	0	0	0	0	0	0.0235725	0	0	0	0	0	0	0	0	0.0263955	0	0	0.0389055	0	0	0	0	0
AC004129.7	0	0	0	0	0	0	0	0	0	0	0	0	0	0	0	0	0	0	0	0	0	0	0	0	0	0	0	0	0	0	0	0	0	0	0
AC004129.9	0	0	0	0	0	0	0	0	0	0	0	0	0	0	0	0	0	0	0	0	0	0	0	0	0	0	0	0.1107355	0	0	0	0	0	0	0
AC004156.3	0.111201	0.0062246666666666665	0.008724666666666667	0.043902000000000004	0.125725	0.03878633333333333	0.007463	0.007212666666666667	0.012405666666666667	0.014043333333333333	0.06344333333333334	0.031733	0.03953333333333333	0.10657833333333333	0.009519333333333333	0.0184615	0.019291	0.013685	0	0.0145605	0.0501315	0	0	0.0134285	0	0.008567	0	0	0.011115	0	0	0	0	0	0.0222425
AC004158.3	0	0	0	0	0	0	0	0	0	0	0	0	0	0	0	0.001371	0	0	0.001231	0	0	0	0	0	0	0	0	0.0041305	0.0105875	0	0	0	0.0076975	0	0
AC004160.4	0	0	0	0	0	0	0	0	0	0.057366	0.236314	0	0	0	0	0	0.014257	0	0	0	0	0	0	0	0	0	0	0	0	0	0	0	0	0	0
AC004221.2	0	0	0	0	0.05425766666666667	0	0	0	0	0	0	0	0	0	0	0	0	0	0	0.012423	0	0	0.0127395	0	0	0	0.0145215	0	0	0	0	0	0	0	0.059058
AC004231.2	0	0	0.023590666666666666	0	0	0	0	0	0	0	0	0	0	0	0	0.031605	0.040577	0.0397265	0.0293355	0.0399865	0	0	0.0554895	0.043259	0.026153	0.0214915	0.04745	0	0.062429	0.0224845	0.2083575	0	0	0.15666	0.081144
AC004237.1	0	0	0	0	0	0	0	0	0	0	0	0	0	0	0	0	0	0	0	0	0	0	0	0	0	0	0	0.6901125	0	12.035.405	13.268.805	0	0.398769	0	0.1136515
AC004257.1	0	0	0	0	0	0	0	0	0	0	0	0	0.301665	0	0	0	0	0	0	0	0	0	0	0	0.158556	0	0	37.677.975	0	22.551.085	0	0.4435525	0	0	0
AC004381.6	2.545.020.666.666.660	16.255.160.000.000.000	16.679.553.333.333.300	24.530.913.333.333.300	1.422.442	18.687.233.333.333.300	2.616.645.666.666.660	17.147.176.666.666.600	2.713.639.666.666.660	14.902.293.333.333.300	24.464.436.666.666.600	2.899.282	25.023.793.333.333.300	32.662.176.666.666.600	2.068.837.333.333.330	31.353.675	358.921	35.959.579.999.999.900	34.246.914.999.999.900	4.104.572	4.253.698	35.456.455	36.329.665	34.340.289.999.999.900	3.195.026	2.772.292	2.492.528	50.958.939.999.999.900	42.818.005	55.137.285	46.579.215.000.000.000	41.927.045	3.633.366	42.437.450.000.000.000	39.835.555
AC004381.7	0.1958966666666667	0	0	0.12527033333333334	0.12419433333333334	0	0	0	0	0.12416433333333333	0	0	0	0	0.251585	0	0.0328615	0	0.1531055	0	0	0	0	0	0	0	0.060785	0	0	0	0.118691	0.2352725	0	0	0.1929115
AC004381.8	0	0	0	0	0	0	0	0	0	0	0	0	0	0	0	0	0	0	0	0	0	0	0	0	0	0	0	0	0	0	0	0	0	0	0
AC004383.3	0.243416	0.23720666666666668	0	0	0	0	0	0.6817026666666667	0	0.8375779999999999	0.327008	0	0	0	0.578613	0.5963655	0.49744599999999994	0.5509919999999999	0.4620365	0.35205850000000005	0.160132	0.071575	0.19224249999999998	0.070512	0.426487	0.1048015	0.5486895	0.895956	0.413217	0	0.2142815	0.2498375	0	0.5712735	0
AC004386.3	0	0	0	0	0	0	0	0	0	0	0	0	0	0	0	0	0	0	0	0	0	0	0	0	0	0	0	0	0	0	28.331.025	0	0	0	0
AC004386.4	0	0	0	0	0	0	0	0	0	0	0	0	0	0	0	0	0	0	0	0	0	0	0	0	0	0	0	0	0.095882	0.0502405	0	0	0	0	0
AC004448.5	0	0.055474666666666665	0.142238	0.16987933333333335	0.28296166666666667	0	0.08319166666666666	0.07766833333333333	0	0	0.03331233333333333	0.04443166666666667	0	0	0	0.0092455	0	0	0	0.022039	0	0	0	0	0.026613	0	0.0179875	0	0	0.1754545	0	0.04287	0	0	0
AC004449.6	0	0	0	0	0	0	0.258383	0.5189453333333333	0	0.09727599999999999	0	0.27224033333333336	0	0	0	0.555435	0.48109650000000004	0.5268115	0.48145000000000004	0.648393	0.472102	0.588395	0.5409984999999999	0.364125	0.33804900000000004	0.239151	0.3143535	0.33372	0	0.4242615	0.4561	0.087309	0	0.2048195	0.1051425
AC004453.8	0	0	0	0	0	0.18247	0.31426966666666667	0	0	0	0.251468	0.151402	0	0	0.09280699999999999	0	0	0.043608	0.033083	0	0.0381725	0	0	0	0	0	0	0.380846	0.41825	0.098034	0	0	0.272094	0.271393	0
AC004461.4	0	0	0	0	0	0	0	0	0	0	0	0	0	0	0	0	0	0	0	0.0397585	0	0	0	0	0	0	0	0	0	0	0	0	0	0	0
AC004471.10	0	0	0.009481	0	0	0	0	0.04918733333333333	0	0	0	0.036633	0	0	0	0.0731245	0	0.037191	0.012677	0	0.0086875	0.00553	0.017079	0.0202025	0.0149365	0.0502955	0	0	0.0561505	0.028596	0	0	0.0516735	0	0
AC004471.9	0	0	0	0	0	0	0	0	0	0	0	0	0	0.07739433333333333	0	0	0	0	0	0	0	0	0	0	0	0	0	0	0	0	0	0	0	0	0
AC004485.3	0	0	0	0	0	0	0	0	0	0	0	0	0	0	0	0	0	0	0	0	0	0	0	0	0	0	0	0	0	0	0.321669	0	0	0	0
AC004490.1	0	0.01636	0	0	0	0	0	0	0	0	0	0	0	0.014667333333333333	0	0.0064245	0	0.0071235	0.002562	0.0034765	0	0.0056945	0	0	0.003643	0	0.007193	0	0.0098485	0.00474	0	0.0283695	0	0.0271825	0
AC004535.2	0	0	0	0	0	0	0	0	0	0	0	0	0	0	0	0	0	0	0	0	0	0	0	0	0	0	0	0.2933755	0	0	0	0	0	0	0
AC004538.3	0.127547	0.28133166666666665	0	0	0.08856466666666667	0.31980933333333333	0	0.17508833333333332	0.13403366666666666	0.09787533333333334	0.19576100000000002	0	0.13950833333333332	0.007022333333333333	0	0.061583	0.201748	0.1059705	0.169952	0.2883575	0.0451545	0.22082649999999998	0.02035	0.1388665	0.1070975	0.0068915	0.0448925	0.00554	0	0.1101155	0	0.0208055	0	0.1179965	0.1135165
AC004540.4	0	0	0.034703	0	0	0	0.088422	0	0.03834733333333334	0.07145966666666666	0	0	0	0	0	0	0	0.0203495	0.014665	0.019764	0.06070300000000001	0.0221815	0.0203225	0	0.04942250000000001	0	0.0201805	0.153401	0.070874	0	0.0228275	0	0.032423	0	0
AC004540.5	19.144.446.666.666.600	0.5871446666666666	0.27061566666666664	0.465161	0.9604093333333332	0.6863373333333334	0.6210973333333334	0.48179799999999995	0.6351206666666667	0.688904	0.7561136666666667	0.9211086666666667	0.975397	0.7428273333333334	0.6132006666666667	0.5088969999999999	0.270716	0.5279465	0.138853	0.408911	0.482292	0.305102	0.6382825000000001	0.4874745	0.37577	0.8278365	0.659161	0.117318	0.2275095	0.0971205	0.1821915	0.5391969999999999	0.09493599999999999	0.3643055	0.303231
AC004543.2	0	0	0	0	0	0	0	0	0	0	0	0	0	0	0	0	0	0	0	0	0	0	0	0	0	0	0	0	0	0	0	0	0	0	0
AC004549.6	0	0	0.014030333333333334	0.014258	0.015966666666666667	0	0.024589333333333335	0	0.041306	0	0	0	0	0.013701333333333334	0.016986333333333332	0.0305275	0.0070015	0.034285	0	0.0118465	0	0	0	0	0	0	0	0	0	0	0	0	0	0.011211	0.017911
AC004556.1	1.890.803.066.666.660	17.661.671.666.666.600	24.180.582.333.333.300	3.326.770.766.666.660	3.465.425.466.666.660	19.707.474.333.333.300	20.252.985.666.666.600	24.091.883	3.380.923.666.666.660	26.558.971	16.192.166	17.509.812	2.171.585.333.333.330	36.125.672.333.333.300	35.017.935.333.333.300	0	0	0	0	0	0.032481	0	0	0	0	0	0	0.1276715	0.3575905	0.3201815	0.0786345	0.327707	17.943.660.000.000.000	13.663.355	0.5022125
AC004593.3	0	0	0	0	0	0	0	0	0	0	0	0	0	0	0	0	0	0	0	0.013412	0.0262645	0	0	0	0	0.0120415	0	0	0	0	0	0	0	0	0
AC004623.2	0	0	0	0	0	0	0	0	0	0	0	0	0	0	0	0	0	0.054761	0.04151	0.056752	0	0	0	0.044139	0	0	0	0	0	0	0	0	0	0	0
AC004623.3	0	0	0.006330333333333334	0	0	0	0	0	0	0	0	0	0	0	0	0.0033455	0.018378500000000002	0.004472	0.0049095	0	0.0041745	0.0075275	0.0070875	0.0163395	0.0040505	0.003972	0.0037085	0.159114	0	0.222508	0.0279235	0.012642	0.078997	0.053461	0.0177395
AC004637.1	0	0	0	0	0	0	0	0	0	0	0	0	0	0	0	0	0	0	0	0	0	0	0	0	0	0	0	0	0	0	0	0	0	0	0
AC004691.5	0	0	0	0	0	0	0	0	0	0	0	0	0	0	0	0	0	0	0	0	0	0	0	0	0	0	0	0	0	0	0	0	0	0	0
AC004692.4	0	0	0	0	0	0	0	0	0	0	0	0	0	0	0	0	0	0	0	0	0	0	0	0	0	0	0	0	0	0	0	0	0	0	0
AC004692.5	0	0	0	0	0	0	0	0	0	0	0	0	0	0	0	0	0	0	0	0	0	0	0	0	0	0	0	0.0333625	0	0	0	0	0	0	0
AC004702.2	0	0	0	0	0	0	0	0	0	0	0	0	0	0	0	0	0	0	0	0	0	0	0	0	0	0	0	0	0	0	0	0	0	1.214.994	0
AC004744.3	0	0	0	0	0	0	0	0	0	0	0	0	0	0	0	0	0	0	0	0	0	0	0	0	0	0	0	0	0	0	0	0	0	0	0
AC004754.3	0.382138	0.303468	0.31342933333333334	0.121523	0.2736803333333333	0.16511599999999999	0.3293373333333333	0.23380466666666666	0.4189886666666667	0.40414466666666665	0.11889233333333334	0.24509166666666668	0.10988766666666668	0.24574266666666666	0.21765933333333334	0.192965	0.2255885	0.2661125	0.1848445	0.14062	0.16042450000000003	0.182527	0.1484415	0.2135245	0.22165200000000002	0.139675	0.09994700000000001	0.075891	0.09844	0.241772	0.080721	0.051042	0.16662100000000002	0.1381895	0.1155245
AC004775.5	0	0	0	0	0	0	0	0	0	0	0	0.052192666666666665	0	0	0	0.109989	0.164329	0.1308605	0.24132	0.1557585	0.087223	0.2255695	0.123032	0.14378449999999998	0.1687325	0.108095	0.157399	0.1620115	0.219494	0.0511275	0.047639	0.1156185	0.3087275	0.067039	0.17712250000000002
AC004792.1	0	0	0	0	0	0	0	0	0	0	0	0	0	0	0	0.699324	0	0	0	0	0	0	0	0	0	0	0	0	0	3.476.773	0	0	0	0	0
AC004837.3	0	0	0	0	0	0	0	0	0	0	0	0.27446166666666666	0	0	0	0	0	0	0	0	0	0	0	0	0	0	0	0	0	0	0	0	0	0	0
AC004837.4	0	0	0	0	0	0	0	0	0	0	0	0	0	0	0	0	0	0	0	0	0	0	0	0.0200795	0	0	0	0	0	0	0	0	0	0.1179965	0
AC004837.5	0	0	0	0	0	0	0	0	0	0	0	0	0	0	0	0	0	0	0	0	0	0	0	0	0	0	0	0	0	0	0	0	0	0	0
AC004840.8	0	0.05173333333333333	0	0	0	0	0	0	0	0	0	0	0	0	0.046707	0.0505505	0	0	0	0.20016399999999998	0.0287245	0.0330105	0	0	0.1003235	0	0	0.1186185	0	0	0	0	0	0	0.1247565
AC004854.5	0	0	0	0	0	0	0	0.17544133333333334	0	0	0	0	0	0	0	0	0	0	0	0	0	0	0	0	0	0	0.090785	0.1412165	0	0.136061	0	0	0	0.343312	0
AC004862.6	0.15673833333333334	0	0.008366666666666666	0	0	0	0	0	0	0	0	0	0	0	0	0	0	0	0.0305805	0	0	0	0	0	0	0	0	0	0	0.625339	0	0	0.2564115	0	0
AC004866.1	0	0	0	0	0	0	0	0	0	0	0	0	0	0	0	0	0	0	0	0	0	0	0	0	0	0	0	0	0	0	0	0	0	0	0
AC004866.3	0	0	0	0	0	0	0	0	0	0	0	0	0	0	0	0	0	0	0	0	0	0	0	0	0	0	0	0	0	0	0	0	0	0.3261215	0
AC004869.2	0	0	0	0	0	0	0	0	0	0	0	0	0	0	0	0	0	0	0	0	0	0	0	0	0	0	0	0	0	0	0	0	0	0	0
AC004869.3	0	0	0	0	0	0	0	0	0	0	0	0	0	0	0	0	0	0	0	0	0	0	0	0	0	0	0	0	0	0	0	0	0	0	0
AC004870.3	0	0	0	0	0	0	0	0	0	0	0	0	0	0	0	0	0	0	0	0	0.0523175	0.0597785	0	0.0482735	0	0	0	0.072268	0	0	0	0	0	0	0
AC004870.4	0	0	0.037186000000000004	0	0.04573566666666667	0	0	0	0	0	0	0	0	0	0	0.042228	0.0706195	0.0177115	0.07799400000000001	0.1553245	0.126393	0.0123455	0.0601335	0.0276815	0.07302449999999999	0.015652	0.028591	0.3708375	0.1567255	0.7307064999999999	0.5688869999999999	0.5270859999999999	0.1009425	0.0500225	0.1178765
AC004870.5	0	0.030098	0	0.021700333333333335	0.07626066666666667	0	0	0	0	0.05171166666666666	0.043805000000000004	0.07408933333333333	0.039702	0	0.12132266666666668	0	0	0	0	0	0	0	0	0	0	0	0	0.0950195	0.2469805	0.0397845	0.0906915	0.022491	0.053476	0.1109875	0
AC004878.2	0	0	0	0	0	0	0	0	0	0	0	0	0	0	0	0	0	0	0	0	0	0	0	0	0	0	0	0	0	0	0.0210745	0.032074	0	0	0
AC004878.8	0	0	0	0	0	0	0	0	0	0	0	0	0	0	0	0	0	0	0	0	0	0	0	0	0	0	0	0	0	0	0	0	0	0	0
AC004893.10	0	0	0	0	0	0	0	0	0	0	0	0	0	0	0	0.057797	0.0427475	0.059459	0.065714	0.06958149999999999	0.054121	0.0528035	0.098195	0.1123955	0.161734	0.0928815	0.066132	0.005816	0.0812595	0.0647845	0.1433695	0.01197	0	0.0595355	0
AC004893.11	0.26974866666666664	0.3026223333333333	0.5032563333333333	0.2641013333333333	0.4985563333333333	0.506975	0.6051866666666667	0.60249033333333335	0.6718016666666666	0.7052849999999999	0.13636066666666666	10.159.743.333.333.300	0.4954726666666667	0.40077866666666667	0.62877	0.5338685	0.7586109999999999	0.6241844999999999	0.7374915	0.6178604999999999	0.5301345	0.4709295	0.5536384999999999	0.6203455	0.42189200000000004	0.47114300000000003	0.5409915	0.0468925	0.087704	0.030924	0.151551	0.198775	0.08409900000000001	0.0417815	0.0807795
AC004895.4	0	0	0	0	0.169369	0	0	0	0.05038633333333333	0	0	0.3831306666666667	0	0	0	0	0.0304805	0.028757	0	0.023999	0	0	0	0	0.0304485	0	0	0.0259785	0	0	0	0	0	0	0
AC004899.3	0	0	0	0	0	0	0	0	0	0	0	0	0	0	0	0	0	0	0	0	0	0	0.005293	0	0	0	0	0	0	0	0	0	0	0	0
AC004901.1	0	0	0	0	0	0	0	0	0	0	0	0	0	0	0	0	0	0	0	0	0	0	0	0	0	0.031496	0	0.696933	0.6741025	0	0.228079	0	0	0.367015	0.0686625
AC004906.3	0	0	0	0	0	0	0	0	0	0	0	0	0	0	0	0	0	0	0	0	0	0	0	0	0	0	0	0	0	0	0	0	0	0	0
AC004911.2	0	0	0	0	0	0	0	0	0	0	0	0	0	0	0	0	0	0	0	0	0	0	0.017283	0	0	0	0.010888	0.096779	0	0.1209035	0	0	0	0.056551	0.0186265
AC004920.2	0	0	0	0	0	0	0	0	0	0	0	0	0	0	0	0	0	0	0	0	0	0	0	0	0	0	0	31.743.445	0	0	2.711.568	0.640339	0	0	0
AC004920.3	0	0	0	0	0	0	0	0	0	0	0	0	0	0	0	0	0	0	0	0	0	0	0	0	0	0	0	0	0	0	0.789985	0	0	0.261774	0
AC004938.5	0	0	0	0	0	0	0	0	0	0	0	0	0	0	0	0	0	0	0	0	0.0664255	0	0	0	0.1362815	0	0	0.7589455	0	19.801.655	2.631.955	0.335901	0.926234	0	0
AC004941.3	0	0	0	0	0	0	0	0	0	0	0	0	0	0	0	0	0	0	0	0	0	0	0.002721	0	0	0	0	0.0808775	0.10988	0	0.2099795	0.012802500000000001	0.047465	0.069296	0.0229975
AC004941.5	0	0	0	0	0	0	0	0	0	0	0	0	0	0	0	0	0.084307000000000007	0	0	0	0	0	0	0	0.133501	0	0	0	0	0	6.573.129	0	0	0	0
AC004945.1	0	0	0	0	0	0	0	0	0	0	0	0	0	0	0	0	0	0	0	0	0	0	0	0	0	0	0	0	0.064772	0.10072	0	0.0191565	0	0	0
AC004947.2	0	0	0	0	0	0	0	0	0	0	0	0	0	0	0	0	0.001923	0	0	0	0.044500500000000005	0	0	0.010825999999999999	0	0.003744	0	0	0	0.0046575	0	0.010524	0	0	0
AC004951.5	0.052358666666666664	0.3457763333333333	0.15835766666666667	0.18730533333333335	0.251245	0.067979	0.33094033333333334	0.04736099999999999	0.13333366666666666	0.07507033333333334	0.05965033333333333	0.080513	0.632968	0.2540213333333333	0.19712	0.200518	0.17748599999999998	0.24366400000000002	0.203954	0.25768800000000003	0.363722	0.129044	0.2794125	0.142981	0.2907645	0.259858	0.1599075	0.050327	0.0375505	0.081916	0.1791955	0.1273965	0.38120149999999997	0.1840315	0.0653965
AC004951.6	0.15864599999999998	0.08716633333333333	0.10459966666666666	0	0.1933163333333333	0.24041166666666666	0.3921673333333333	0.6495373333333333	0.082653	0.06370266666666667	0.10635499999999999	0.16219166666666668	0.09082	0.07870533333333334	0	0.3601625	0.278165	0.3945565	0.2112875	0.140663	0.0632735	0.169294	0.261729	0.3094375	0.070313	0.2299725	0.30863850000000004	0.0188475	0	0	0	0.0431235	0.125448	0	0
AC004967.7	16.878.603.333.333.300	12.067.223.333.333.300	31.256.356.666.666.600	3.481.568.333.333.330	17.175.123.333.333.300	21.345.503.333.333.300	31.914.106.666.666.600	30.070.063.333.333.300	37.488.330.000.000.000	28.173.556.666.666.600	1.428.261	13.539.323.333.333.300	2.698.458	3.252.596.333.333.330	38.858.096.666.666.600	0.3018705	0.480286	0.437786	0.16595949999999998	0.256297	0.35228899999999996	0.303287	0.4547015	0.28661400000000004	0.3395295	0.236027	0.4130855	0.0908785	0.208969	0.072953	0.3431575	0.324247	0.7810524999999999	0.3891975	0.1449735
AC004980.10	0.10380266666666667	0.09668833333333333	0.20791566666666667	0	0.19284133333333334	0.090071	0.10717333333333333	0	0.16024466666666665	0.146422	0	0.40782599999999997	0.09143866666666667	0.196844	0.13357633333333332	0.048172	0.197002	0.2736635	0.172201	0.1418445	0.2028345	0.2981855	0.357796	0.272698	0.1535925	0.081234	0.0754095	0	0	0.0586445	0.282482	0	0.0678745	0.0599455	0
AC004980.7	0.736863	0.7535216666666666	0.78702	0.6641596666666667	12.101.229.999.999.900	10.329.356.666.666.600	13.700.413.333.333.300	0.6115023333333333	0.484454	0.8891893333333334	0.693974	0.8743096666666667	0.714219	0.7507203333333333	12.343.543.333.333.300	0.9067045	10.698.275.000.000.000	13.898.220.000.000.000	11.126.035	12.215.034.999.999.900	11.140.255	0.8619165	13.025.250.000.000.000	10.495.915	15.985.269.999.999.900	0.9887295	0.7950695	0.46567899999999995	0.224902	0.12039899999999999	0.0977755	0.138119	0.31584900000000005	0.12056449999999999	0.2049855
AC004980.8	0	0	0	0	0	0	0	0	0	0	0	0	0	0	0	0	0	0	0	0	0	0	0	0	0	0	0	0	0	0	0	0	0	0	0
AC004980.9	0.9747486666666667	0.8530073333333333	0.19784066666666666	0.542209	0.506779	0.455938	14.360.466.666.666.600	0.7979856666666666	0.19683833333333334	0.40327	0.6522749999999999	0.5221043333333334	10.882.076.666.666.600	0.8267043333333333	0.9794916666666668	11.564.025	1.395.819	18.763.039.999.999.900	1.148.604	1.301.659	1.086.166	0.8151029999999999	132.376	0.7959335	0.6139955	0.6355379999999999	1.145.207	0	0	0	0.092582	0	0	0	0
AC004985.12	0.06958466666666667	0.054501	0	0.022547333333333332	0.015535	0.08674	0.06519533333333334	0.05268766666666667	0.034841333333333335	0	0.03775666666666667	0.102975	0.09544000000000001	0.04823266666666667	0	0.0882265	0.1319945	0.161508	0.0702765	0.057423999999999996	0.096028	0.121726	0.1120525	0.060691999999999996	0.0943235	0.077299	0.0690075	0	0.0960765	0.0576585	0.0367095	0.0694975	0	0	0
AC004987.10	0	0	0	0	0.055635	0	0	0	0	0	0	0	0	0	0	0	0	0	0	0	0	0	0	0	0	0	0	0	0	0	0	0.1014	0	0	0
AC004987.9	0.04962866666666666	0.190171	0.034044333333333336	0.014965666666666667	0	0.10857166666666666	0	0.025177333333333333	0	0.052297	0.20227166666666668	0	0	0.033464	0	0	0.064355	0.0478745	0	0.0913315	0.046567	0.06780749999999999	0.069268	0.0320125	0.011197	0.015493	0.071549	0	0.021394	0	0	0	0	0	0
AC004988.1	0.014346666666666667	0.015921666666666667	0.024343666666666666	0.07140933333333332	0.03707133333333333	0	0.051306	0.016219	0.034055666666666665	0	0	0	0.014733999999999999	0.008359666666666666	0.038649333333333334	0	0	0	0	0	0	0	0	0	0	0.0089105	0	0.222318	0.0921965	0.330818	0.0145125	0.036848	0.0879415	0.138377	0.033072
AC005008.2	0	0	0	0	0	0	0	0	0	0	0	0	0	0	0	0	0	0	0	0	0	0	0	0	0	0	0	0	0.4697925	0	0	0	0	0	0
AC005008.3	0	0	0	0	0	0	0	0	0	0	0	0	0	0	0	0	0	0	0	0	0	0	0	0	0	0	0	0	0	0	0	0	0	0	0
AC005009.1	0	0	0	0	0	0	0	0	0	0	0	0	0	0	0	0.1908245	0.2911815	0.3120515	0.1159995	0.19843	0	0	0.0939905	0.165301	0	0	0.4375245	0	0	0	0	0	0	0.8634014999999999	0
AC005009.2	0	0.04329666666666667	0	0	0	0	0	0	0.093306	0	0.12949	0	0	0	0	0.0642055	0.110134	0.0356385	0	0.038535	0.1514215	0.134512	0.06926750000000001	0.0818665	0.0886085	0.016534	0.027709	0	0	0.0304595	0.0279295	0	0	0.047958	0
AC005013.5	0	0	0	0	0	0	0	0.06721433333333333	0	0	0	0.15566566666666667	0.06844833333333333	0.041936	0	0	0	0	0	0	0	0	0	0	0	0	0	0	0	0	0	0	0	0	0
AC005014.5	0	0	0	0	0.005338666666666666	0	0	0	0	0.005895333333333333	0	0	0.008911333333333334	0	0.005701	0.022232500000000002	0.0108235	0.0248865	0.0208245	0.015508500000000001	0.016878	0.0057304999999999995	0.005727	0.0050145	0.011203	0.0131805	0.0208385	0.0639045	0.0041135	0.053119	0.0221155	0	0.0414695	0.0121705	0.0038685
AC005017.2	0	0	0	0	0	0	0	0	0	0	0	0	0	0	0	0	0	0	0	0	0	0	0	0	0	0	0	0	0	0	0	0.109104	0	0.156873	0
AC005019.2	0	0	0	0	0	0	0	0	0	0	0	0	0	0	0	0	0	0	0	0	0	0	0	0	0	0	0	0	0	0.4286835	0	0	0	0	0
AC005019.3	0	0	0	0	0	0	0	0	0	0	0	0	0	0	0	0.0392445	0.0479745	0.0459355	0	0	0	0	0.049	0	0	0.048753	0	0	0	0	0	0.1655145	0	0.3118065	0.1307065
AC005033.6	0	0	0	0	0	0	0	0	0	0	0	0	0	0	0	0	0	0.01465	0	0	0	0	0	0	0	0	0	0	0.0168735	0	0	0	0	0	0
AC005034.2	0	0	0	0	0	0	0	0	0	0	0	0	0	0	0	0	0	0	0	0	0	0	0	0	0	0	0	0	0	0	0	0.132373	0.1596705	0	0
AC005037.3	0.20024366666666665	0.4415983333333333	0.935079	0.8379736666666666	0.18268133333333333	0.2675223333333333	0.19911533333333334	0.523184	0.27818899999999996	0.4866493333333334	0.15637633333333334	0.23854633333333333	0.274818	0.27397466666666664	0.13112733333333335	0.273823	0.135188	0.0568545	0.140394	0.210362	0.1532655	0.048275	0.23822849999999998	0.13101	0.104135	0.1580855	0.1366185	0.0105975	0	0.050494	0.0407635	0	0.174936	0.0542685	0
AC005040.3	0	0	0	0	0	0	0	0	0	0	0	0	0	0	0	0	0	0	0	0	0	0	0	0	0	0	0	0	0	0	0.301283	0	0.1644715	0	0
AC005041.11	0	0	0	0	0	0	0	0	0	0	0	0	0	0.05328466666666667	0	0	0	0	0	0	0	0	0	0	0	0	0	0	0	0	0	0	0	0	0
AC005042.2	0	0	0	0	0	0	0.09715766666666666	0.160676	0	0	0.03449033333333333	0.21808633333333335	0	0	0	0	0	0.0492945	0	0	0.044771	0	0	0	0	0	0	0.076942	0.0944745	0.13387	0.1564745	0.055876	0.0452065	0.0492355	0.1268395
AC005042.3	0	0	0	0	0	0	0	0	0	0	0	0	0	0	0	0	0	0	0	0	0	0	0	0	0	0	0	0	0	0	0	0	0	0	0
AC005042.5	0	0	0	0	0	0	0	0	0	0	0	0	0	0	0	0	0	0	0	0	0	0	0	0	0	0	0	0	0	0	0	0	0	0	0
AC005062.2	0.778871	13.249.056.666.666.600	0.598492	0.5477523333333333	11.491.943.333.333.300	13.749.163.333.333.300	0.8855006666666666	0.8813596666666667	0.7010843333333333	1.761.758	0.7654650000000001	0.853616	0.6338739999999999	0.8725156666666667	18.414.973.333.333.300	0.1014735	0.0980765	0.085527	0.027372	0.0526155	0.0740815	0.078257	0.0559215	0.096622	0.036601499999999995	0.041576499999999995	0.014466	0	0.025018	5.953.693	43.894.865	0	0.0188305	0	0
AC005076.5	0.6083563333333334	0.41402066666666665	0.4636686666666667	0.7712673333333333	0.7126893333333333	0.7913806666666667	0.411215	0.488491	0.287911	11.367.843.333.333.300	0.8159053333333334	0.5548139999999999	0.048725	0.597287	13.099.210.000.000.000	0.3817655	0.5792315	0.6490265	0.47507600000000005	0.3643065	0.6812125	0.79948	0.5542325	0.57277	0.6690134999999999	0.35585500000000003	0.575413	0.933988	11.034.350.000.000.000	11.141.955.000.000.000	0.797233	0.8824865	0.8302615	12.289.409.999.999.900	0.8377355
AC005077.14	0.586932	0.20292066666666667	0.12756733333333334	0.394267	0.643047	0.5743373333333334	0.29747833333333334	0.30635233333333334	0.31864166666666666	0.5468106666666667	0.5840073333333333	0.5291356666666667	0.7062746666666667	0.6164256666666666	0.5165793333333333	1.130.252	1.294.354	14.540.104.999.999.900	15.452.119.999.999.900	14.371.019.999.999.900	1.427.228	0.853657	106.268	12.821.004.999.999.900	0.9138795	10.134.895	1.104.269	0.029879500000000003	0.0622945	0.0258775	0.10920949999999999	0.0204225	0.023745000000000002	0.039820999999999995	0.0687725
AC005077.5	0	0	0	0	0	0	0	0	0	0	0	0	0	0	0	0	0	0	0	0	0	0	0	0	0	0	0	0	0	0	0	0	0	0	0
AC005077.7	0	0	0	0	0	0	0	0	0	0	0	0	0	0	0	0.19020900000000002	0.0977475	0.090592	0.0695785	0.1340245	0.049474000000000004	0.075667	0.0934685	0.0741495	0.0570295	0	0.0452345	0.0566515	0	0.1738095	0	0	0.078663	0.0260655	0.0572515
AC005077.8	0	0	0	0	0	0	0	0	0	0	0	0	0	0	0	0.0679365	0	0	0	0	0.0708055	0	0	0	0.088386	0	0	0	0.107339	0	0	0	0	0	0
AC005082.12	0.041578	0.010706333333333333	0.13604133333333332	0.046191333333333334	0.11647933333333334	0.17999566666666666	0.038648666666666665	0.08915533333333334	0.10184733333333333	0.15212333333333333	0.06593166666666667	0.040265666666666665	0.11403866666666666	0.12191433333333333	0.11890300000000001	0.023006000000000002	0.015020499999999999	0.014362	0.015855	0.009104000000000001	0.008784	0.0142895	0.0149125	0.005745	0.009327499999999999	0.014781	0.0088965	0.171343	0.0638655	0.0884895	0.102636	0.0208215	0.0121895	0.0677635	0.0373935
AC005083.1	0	0	0.02537766666666667	0	0	0	0	0	0	0	0.09755799999999999	0	0	0	0	0	0	0	0	0	0.0531085	0	0.0711935	0.0155495	0.017354	0	0	0.049192	0.025288	0	0.3142525	0	0	0.2013635	0
AC005086.1	0	0	0	0	0	0	0	0	0	0	0	0	0	0	0	0	0	0	0	0	0	0	0	0	0	0	0	4.739.668	0	20.473.445	0	0	0	0	0
AC005086.2	0	0	0	0	0	0	0	0	0	0	0	0	0	0	0	0	0	0	0	0	0	0	0	0	0	0	0	0	0	0	0	0	0	10.466.745	0
AC005086.3	0	0	0	0	0	0	0	0	0	0	0	0	0	0	0	0	0	0	0	0	0	0	0	0	0	0	0	0	0	0	0	0	0	0	0
AC005094.2	0	0	0	0	0	0	0	0	0	0	0	0	0	0	0	0	0	0	0	0	0	0	0	0	0	0	0	0	0	0	0	0	0	0	0
AC005102.1	0	0	0	0	0	0	0	0	0	0	0	0	0	0	0	0	0	0	0	0	0	0	0	0	0	0	0	0.270026	0	0	0	0.18364399999999997	0.0521425	0	0
AC005104.3	0	0	0	0	0	0	0	0	0	0	0	0	0	0	0	0	0	0	0	0	0	0	0	0	0	0	0	0	0	0	0	0	0	0	0
AC005105.2	0	0	0	0	0	0	0	0	0	0	0	0	0	0	0	0	0	0	0	0	0	0	0	0	0	0	0	0.1115905	0	0	0	0	0	0.0654905	0.032605
AC005150.1	0	0	0	0	0	0	0	0	0	0	0	0	0	0	0	0	0	0	0	0	0	0	0.0194865	0	0	0	0	0	0	0	0.357258	0	0.0988755	0	0
AC005154.6	38.600.676.666.666.600	4.659.253.333.333.330	4.573.385	2.916.881.666.666.660	6.031.343	5.402.944	4.738.852	6.465.030.666.666.660	4.337.172	77.310.636.666.666.600	4.070.121.333.333.330	5.795.915.666.666.660	58.737.466.666.666.600	4.101.572.666.666.660	7.647.897.333.333.330	38.249.025.000.000.000	39.744.479.999.999.900	42.737.575	3.884.435	39.861.695	4.673.297	4.199.675	34.438.075	36.001.965	2.626.299	22.145.989.999.999.900	43.879.365	5.199.552	67.265.630.000.000.000	7.840.492	54.282.715	36.017.755	36.262.065.000.000.000	31.973.399.999.999.900	398.621
AC005154.7	0	0	0.04029566666666667	0	0	0	0.03868766666666667	0	0	0	0	0	0	0	0	0	0	0.026195	0	0	0	0	0	0	0	0	0	0	0.0712905	0	0	0	0.0167615	0	0
AC005154.8	0	0	0	0	0	0	0	0	0	0	0	0	0	0	0	0.0936845	0.25799150000000004	0.050105	0.105293	0.044595	0.087624	0.09173	0.0646025	0.2235115	0.298192	0.1464085	0.0407735	0.0568375	0	0	0.1033135	0	0	0	0
AC005160.3	0	0	0	0	0	0	0	0	0	0	0	0	0	0	0	0	0	0	0	0	0	0	0	0	0	0	0	0	0	0	0	0	0	0	0
AC005162.4	0	0	0	0	0	0	0	0	0	0	0	0	0	0	0	0	0	0	0	0	0	0	0	0	0	0	0	0	0	0	0	0	0	0	0
AC005162.5	0.15964366666666666	0.11178933333333334	0.039719	0.04437766666666667	0.08467266666666666	0.137288	0	0.06857966666666666	0.033342666666666666	0.038087	0.07369066666666667	0	0	0	0.14764100000000002	0	0	0	0	0	0	0	0	0	0	0	0	0	0.0395285	0	0	0	0	0	0
AC005176.1	0	0	0	0	0	0	0	0	0	0	0	0	0	0	0	0	0	0	0	0	0	0	0	0	0	0	0	0	24.203.055	3.721.977	0	0	0	0	0
AC005176.2	0	0	0	0	0	0	0	0	0	0	0	0	0	0	0	0	0	0	0	0	0	0	0	0	0	0	0	0	0	0	0	0	0	0.0212615	0
AC005178.1	0	0	0	0	0	0	0	0	0	0	0	0	0	0	0	0	0	0	0	0	0	0	0	0	0	0	0	0	0.5566395	0.8188495	1.104.979	0.274287	0	0	0.2025305
AC005189.6	0	0	0	0	0	0	0	0	0	0	0	0	0	0	0	0.265124	0	0	0	0.269681	0	0	0.28630099999999997	0	0	0	0	0	0	0	0	0	0	0	0
AC005197.2	0	0	0	0	0	0	0	0	0	0.041121	0	0	0	0	0	0.0216025	0	0.0185945	0.0321175	0	0	0.046976	0	0	0	0	0.0294295	0	0	0	0	0	0.0851205	0	0
AC005220.3	0	0	0	0	0	0	0	0	0	0	0	0	0	0	0.02568166666666667	0.0303855	0.035158499999999995	0.040174	0.0142205	0.051581	0.074531	0.054495	0.018708	0.0471255	0	0	0.053486500000000006	0.402746	0.103906	0	0	0	0	0.034426	0
AC005224.2	0.041249999999999995	0	0	0	0.027561666666666665	0.10497766666666666	0	0	0	0.036718	0	0.060020333333333335	0.12504200000000001	0.010440666666666668	0	0.1303575	0.10306699999999999	0.1603695	0.0636485	0.1157115	0.060815	0.0757825	0.1062625	0.095814	0.039969	0.091889	0.0469435	0.0732895	0.1563755	0.0761095	0.0814995	0.154502	0	0.067627	0.136753
AC005229.5	0	0	0	0	0	0	0	0	0	0	0	0	0	0	0	0	0	0	0	0	0	0	0	0	0	0	0	0	0	0	0.4622445	0	0.2474265	0	0
AC005229.7	0	0	0	0	0	0	0	0	0	0.103937	0	0	0	0	0	0	0	0	0	0	0	0	0	0	0	0	0	0.378664	0.329319	0	0	0.485078	0	0.23327	0.1205725
AC005237.2	0	0	0	0	0	0	0	0	0	0	0	0	0	0	0	0	0	0	0	0	0	0	0	0	0	0	0	0	0	0	0	0	0	0	0
AC005237.4	0	0	0	0	0	0	0	0	0	0	0	0	0.07462766666666666	0	0	0	0.01045	0	0	0	0	0.021989	0	0	0	0	0	0	0	0	0	0	0	0	0
AC005253.2	0	0	0	0	0	0	0.015158666666666668	0	0	0	0	0.014650666666666666	0	0	0.017891	0.0055065	0.0042285	0.0047895	0.0052585	0.004346	0.004247	0.004849	0	0	0.0154745	0.0096515	0	0	0	0.0067975	0.0062695	0	0	0	0
AC005253.4	0	0	0.066665	0	0.25663833333333336	0	0	0.38668600000000003	0.140153	0.08239833333333334	0.2872186666666667	0	0.31109533333333333	0.257038	0.16593666666666665	0	0.0445225	0	0	0	0.0343815	0	0.025422	0	0	0	0	0	0	0	0	0	0	0	0
AC005255.3	7.069.170.333.333.330	5.211.232	6.857.794	2.689.472	21.199.643.333.333.300	4.439.950.333.333.330	8.322.515	7.797.762.666.666.660	6.266.437.666.666.660	5.107.153.333.333.330	3.796.548.666.666.660	5.524.711.333.333.330	16.052.676.666.666.600	4.010.462.666.666.660	31.230.700.000.000.000	11.837.515	40.248.555	34.656.089.999.999.900	24.790.365	35.049.745	31.278.555	4.241.225	5.254.023.500.000.000	26.010.665	34.739.459.999.999.900	38.254.115	5.887.702	0.1690805	0.358917	0.423936	3.974.608	0.6978975	0	0.3503795	0
AC005256.1	0	0	0	0	0	0	0	0	0	0	0	0	0	0	0	0	0	0	0	0	0	0	0	0	0	0	0	0	0	0	0.842172	0	0	0	0
AC005262.2	0.23788900000000002	0	0.14833566666666667	0.19816533333333333	0	0	0	0	0	0.08225666666666666	0	0	0	0.16989666666666667	0	0	0	0	0	0	0	0	0	0.0516645	0	0	0	0	0	0	0	0	0	0	0
AC005262.3	0.12338566666666667	0	0	0	0	0	0	0	0.06673333333333333	0	0.185553	0	0.10898766666666666	0	0	0	0	0	0	0	0	0	0	0	0	0	0	0	0	0	0	0	0	0	0
AC005262.4	0	0	0	0	0	0	0	0	0	0	0	0	0	0	0	0	0	0	0	0	0	0	0.0502485	0.06677	0	0.047967	0	0	0	0	0	0	0	0	0
AC005264.2	0.021068	0	0.008830666666666667	0	0.03575533333333333	0	0	0	0.006475666666666667	0	0.020286333333333333	0.025063000000000002	0.010803666666666668	0	0	0	0	0	0	0	0	0	0	0	0	0	0	0	0	0	0.0052765	0	0	0	0
AC005276.1	0	0	0	0	0.024135	0	0	0	0	0	0.1754663333333333	0	0	0.06448233333333334	0	0	0.020211	0	0.037131	0.06634699999999999	0.060274999999999995	0.023465	0.08537149999999999	0.070204	0.0273355	0.0274845	0.075547	0	0.389069	0.4615825	0	0.126811	0.185477	0.070706	0
AC005281.1	0	0	0	0	0	0	0	0	0	0	0	0	0	0	0	0.018638	0	0.026487	0	0	0	0	0	0.0190015	0	0	0.0499165	0	0	0	0	0.083235	0	0	0
AC005281.2	0	0	0	0	0	0	0	0	0	0	0	0	0	0	0	0	0	0	0	0	0	0.0104645	0.022991	0	0.011218	0	0	0.090671	0	0	0.096824	0	0	0	0
AC005300.5	0	0	0	0	0	0	0	0	0	0	0	0	0	0	0	0	0.0292075	0	0	0	0	0	0	0	0	0	0	0	0	0	0	0	0.181616	0	0
AC005301.9	10.776.622.333.333.300	9.620.210.333.333.330	11.660.981.666.666.600	9.188.504.333.333.330	7.765.884.333.333.330	12.078.019	12.422.253.333.333.300	10.769.676.666.666.600	11.114.289	12.174.192	9.020.618	11.975.067.666.666.600	13.804.495	11.344.947	14.705.259.999.999.900	60.220.095	711.842	7.456.129	6.933.531.499.999.990	72.337.985	79.032.155	62.430.155	75.403.565	9.328.736	10.572.205	113.159	8.331.576	1.629.195	0.7507185	27.022.269.999.999.900	15.558.135	0.6632480000000001	10.836.915	0.3807375	0.5710855
AC005304.1	0	0	0	0	0	0	0	0	0	0	0	0.30716533333333335	0	0	0	0	0	0	0	0	0	0	0	0	0	0	0	0	0	0	0	0	0	0	0
AC005306.3	0.5202586666666666	0.38119600000000003	0.13283666666666666	0.17664166666666667	0.16161933333333334	0.44142333333333333	0.24248333333333336	0.14953833333333333	0.09480233333333334	0.12620433333333334	0.544803	0	0.17393633333333333	0	0.719738	0	0	0	0.2782825	0.21233600000000002	0	0.152748	0.0826135	0.081428	0	0.0973225	0.3081795	0.566272	0.030585	0.356569	0.123154	0	0.109527	0	0.1278385
AC005307.1	0	0	0	0	0	0	0	0	0	0	0	0	0	0	0	0	0	0.042452	0	0.0412655	0.0475625	0.013102	0	0.024183	0.0138985	0.01076	0.022569	0	0	0	0	0	0.0737845	0	0.0287725
AC005307.3	0	0.051859999999999996	0.036333333333333336	0.046003666666666665	0	0	0	0.17077433333333333	0.20724866666666666	0.04503866666666667	0.07344466666666667	0.37729066666666666	0	0.17255600000000001	0.011055666666666667	0.883022	0.9960855000000001	0.7862434999999999	0.796057	0.7535425	0.5418635	0.9808735	0.4125705	0.827165	0.8010925	0.6623135	0.915603	14.586.074.999.999.900	1.879.957	1.262.165	12.533.020.000.000.000	0.7383	0.8853849999999999	1.293.147	0.912916
AC005307.4	0	0	0	0	0.098706	0	0	0	0	0.04496766666666666	0	0	0	0.07771466666666667	0	0.241295	0.2360495	0.157808	0.1846245	0.17902200000000001	0.1247865	0.24046650000000003	0.1156255	0.12911699999999998	0.0660365	0.0741685	0.08769800000000001	0.0925545	0.20782499999999998	0.0740745	0.21042450000000001	0	0.0879955	0.426395	0.1541895
AC005307.5	0	0.013344333333333333	0.012457333333333332	0.002796	0.004669	0.021830000000000002	0	0	0.009088333333333334	0.015396333333333333	0.009522000000000001	0.017071	0.008481	0.008763666666666666	0	0.265286	0.2340195	0.2782865	0.2335505	0.266515	0.34908300000000003	0.24666499999999997	0.279434	0.202191	0.10815250000000001	0.0877545	0.31294	0.2407535	0.1822855	0.1197675	0.135887	0.2616115	0.329005	0.21040599999999998	0.2768635
AC005324.6	0	0	0	0	0	0	0	0	0	0	0	0	0	0	0	0	0	0	0	0	0	0	0	0	0	0	0	0.024978	0	0.60045	0	0	0	0	0
AC005324.7	0	0	0	0	0	0	0	0	0	0	0	0	0	0	0	0	0	0	0	0	0	0	0	0	0	0	0	0	0	0.0874555	0	0	0	0	0
AC005324.8	0.24223199999999998	0.33887	0.14131033333333334	0.17698133333333332	0.123855	0.17053466666666667	0.09426666666666667	0.5578276666666666	0.5698636666666667	0.13907666666666665	0.20621066666666665	0.4682786666666666	0	0.22124266666666667	0.14509033333333332	0.056534	0.3005955	0.1241535	0.13080250000000002	0.1620165	0.3026985	0.0755415	0.174813	0.184721	0.19196449999999998	0.21357399999999999	0.127902	0.045380500000000004	0.0164035	0	0.430693	0.060447	0.106075	0.41665399999999997	0.115862
AC005329.7	0.056537333333333335	0.026750666666666666	0.011830666666666666	0.028467	0.008670333333333334	0.006958	0.04931833333333333	0.06278066666666667	0.015641	0.042859666666666664	0.015005333333333334	0.037864999999999996	0	0.014608333333333334	0.031620666666666665	0.4141005	0.441242	0.41329	0.3762125	0.34557150000000003	0.323892	0.271078	0.290568	0.3855335	0.17862250000000002	0.2310915	0.424574	0.238833	0.044977	0.017658	0.2276405	0.084843	0.1018015	0.058353	0.1368325
AC005330.2	0	0	0	0	0	0	0	0	0	0	0	0	0	0	0	0	0	0	0	0	0	0	0	0	0	0	0	0	0.0947695	0.2253815	0.1904595	0.048938	0.106758	0.104032	0.0172425
AC005336.4	0	0	0	0	0	0	0	0	0	0	0	0	0	0	0	0	0	0	0	0	0	0	0	0	0	0	0	0	0	0	0.0631465	0	0	0	0
AC005336.5	0	0	0	0	0	0	0	0	0	0	0	0	0	0	0	0	0	0	0	0	0	0	0	0	0	0	0	0	0	0	0	0	0	0	0
AC005339.2	0	0	0	0	0	0	0	0	0	0	0	0.26460333333333336	0	0	0	0	0	0	0	0	0	0	0	0.122666	0	0	0	0	0	0	0	0	0	0	0
AC005351.1	0	0	0	0	0	0	0	0	0	0	0	0	0	0	0	0	0	0	0	0	0	0	0	0	0	0	0	0	0	0	0	0	0	0	0
AC005355.1	0	0	0	0	0	0	0	0	0.029451666666666668	0	0	0	0	0	0	0	0	0	0	0	0	0	0	0	0	0	0	0	0	0	0	0	0	0	0
AC005355.3	0	0	0	0.05999933333333333	0.060844333333333334	0	0	0	0	0	0	0	0	0	0.132498	0.3021625	0.26652	0.2664535	0.35987199999999997	0.27657050000000005	0.3209355	0.318092	0.45119850000000006	0.077807	0.1564015	0.309443	0.449207	0.2960255	0.398978	0.4552385	10.668.555	0.1796195	0.42818900000000004	0.163606	0.2808445
AC005357.1	0	0	0	0	0	0	0	0	0	0	0	0	0	0	0	0	0	0	0	0	0	0	0	0	0	0	0	0	0	0	0	0	0	0	0
AC005358.3	0	0	0	0	0	0	0	0	0	0	0	0	0	0	0	0	0	0	0	0	0	0	0	0	0	0	0	0	0	0.07917	0	0.026812	0	0	0
AC005363.11	0.3609363333333333	15.385.896.666.666.600	0.7543603333333334	0.5381693333333333	0.2751983333333333	0.3894086666666667	1.262.858	0	0.47928	0.6279993333333334	0	0	0	0	0	0.187067	0.29578150000000003	0.260679	0.2949295	0.115162	0.2507115	0.1050115	0.082814	0.104695	0.2590635	0.474141	0.37723150000000005	0	0	0	0	1.216.055	10.488.015	1.701.596	1.235.008
AC005363.9	0.39768200000000004	0.4405213333333333	0	0	0	0	0.5721303333333333	0	0	0	0	0	0.24661599999999997	0	0	0.1055915	0	0.1356875	0.223751	0.0658105	0.097463	0.5375105	0.1379445	0.0670745	0.0756155	0.2226435	0.11643	0.1874825	0.505618	0	10.113.335	0.3479225	0.65332	12.866.995	0.3225315
AC005387.2	0	0	0	0	0	0	0	0	0	0	0	0	0	0	0	0	0	0	0	0	0	0.0381135	0	0	0	0	0	0	0	0	0	0	0	0	0
AC005387.3	0	0	0	0	0	0	0	0	0	0	0	0	0	0	0	0	0	0	0	0	0.0549475	0	0	0	0	0	0	0	0.126019	0	0	0	0	0	0
AC005391.2	0	0	0	0	0	0	0	0	0	0	0	0	0	0	0	0	0	0	0	0	0	0	0	0	0	0	0	0.6455415	0	0	0	0	0	0	0
AC005392.13	0	0	0	0	0	0	0	0	0	0	0	0	0	0	0	0.21183000000000002	0.2199685	0.179095	0.172687	0.1180925	0.1963635	0.1531595	0.1709255	0.0796085	0.0547235	0.094849	0.156464	0.137532	0.138645	0	0.066357	0.0953425	0.11912	0.29002	0.182963
AC005394.1	0	0	0	0	0	0	0	0	0	0	0	0	0	0	0	0	0	0	0	0	0	0	0	0	0	0	0.18996	0	0	0	0	0	0	0	0
AC005481.5	0	0.0063430000000000005	0	0.013181333333333333	0	0.0075706666666666665	0.007142666666666666	0	0	0.005071333333333333	0	0	0.020855	0	0.009127999999999999	0	0	0	0	0	0	0	0	0	0	0	0	0	0	0	0	0.004135	0	0	0
AC005487.2	0	0	0	0	0	0	0	0	0	0	0	0	0	0	0	0	0	0	0	0	0	0	0	0	0	0	0	0	0	0	0	0	0	0	0
AC005488.11	0	0	0	0	0	0	0	0	0	0	0	0	0	0	0	0	0	0	0	0	0	0	0	0	0	0	0	0	0	0	0	0	0	0	0
AC005498.3	11.042.556.666.666.600	11.049.693.333.333.300	0.6249096666666667	0.6857523333333333	0.537557	0.6706120000000001	0.3996323333333333	0.9373276666666667	0.500202	0.44616	29.957.006.666.666.600	0.14926833333333334	0.262224	0.30905266666666664	18.128.596.666.666.600	0.568199	0.5507879999999999	0.5416125	0.322486	0.6471610000000001	0.4648655	0.325234	0.6012775	0.9499985000000001	0.540633	0.557221	0.656054	0.21526699999999999	0.1004885	0.8905989999999999	0.464617	0.0935135	0.084362	0.160153	0.7508405
AC005498.4	0	0.09175266666666666	0	0	0	0	0	0.27849799999999997	0.25305133333333335	0.08466066666666666	0	0.119035	0.115977	0.058257333333333335	0.14350266666666667	0.0901905	0.0586815	0.070921	0.0785225	0.035577	0.0325005	0	0	0.0419245	0	0.0796185	0.028202	0	0.0634635	0	0	0	0.1110345	0.1200575	0.129927
AC005514.2	0	0	0	0	0	0	0	0	0	0	0	0	0	0	0	0	0	0	0	0.1329115	0	0.18786	0	0	0	0.148842	0.200222	0	0	0	0	0	0	0	0
AC005517.3	0	0	0	0	0	0	0	0	0	0	0	0	0	0	0	0	0	0	0	0	0	0	0	0	0	0	0	0	0	0	0	0	0	0	0
AC005518.2	0	0	0	0	0	0	0	0	0	0	0	0	0	0.028542333333333333	0	0.015718	0	0	0	0	0	0	0	0	0	0	0	0	0	0	0	0	0	0	0
AC005519.4	0	0.09504933333333333	0.07205866666666666	0	0	0	0.16063933333333333	0.4519343333333333	0	0.1799666666666667	0	0	0.2640886666666667	0	0.06472433333333334	0.061785	0	0.1695025	0	0.101693	0.0301685	0.130802	0	0.0362165	0.07276200000000001	0.075248	0.037275	0.1534365	0.059197	0	0.0288415	0.0727315	0.120295	0.0285405	0
AC005522.6	0	0	0	0	0	0	0	0	0	0	0	0	0	0	0	0	0	0	0.0668275	0.0532225	0	0	0	0	0.053655	0	0	0	0.493447	0	0	0	0.108629	0	0
AC005522.7	0	0	0	0	0	0	0	0	0	0	0	0	0	0	0	0	0	0	0	0	0	0	0	0	0	0	0	0	0	0	0	0	0	0	0
AC005523.2	0.08419433333333333	0.04767266666666667	0.03434433333333334	0.020175666666666668	0.12416033333333334	0.05681866666666666	0.07272266666666667	0.045262	0.047538333333333335	0.004325333333333333	0.048255	0.021608	0.029234	0.03814833333333333	0.022021000000000002	0.0077675	0.027786500000000002	0.010717	0	0.0275525	0.0090275	0.090354	0	0.006194	0.017445000000000002	0	0.0054095	0.0544595	0.027083	12.515.850.000.000.000	1.599.926	0.1782575	0.026726	0.019934	0.094756
AC005523.3	0.686487	0	0.160545	0.16234433333333334	0	0.3706183333333333	0.12616366666666667	0.10764733333333333	0.6072783333333334	0.09967466666666668	0	0.12742499999999998	0.42740833333333333	0	0.18686533333333333	0.0887925	0.069832	0.240954	0.031649	0.3516515	0.2886955	0.0783975	0.0711165	0.197618	0.3304445	0.1524855	0.11546400000000001	0.043141	0	0	0	0.3676705	0	0	0
AC005532.5	0	0	0	0	0.06138233333333334	0	0.09988466666666666	0.09907933333333334	0	0	0.23959299999999997	0	0	0.11688366666666666	0.13949833333333334	0	0	0.0482795	0	0	0.021263	0	0	0	0.0325755	0	0	0	0	0.023775	0.0626695	0	0.047337	0.023897	0.0630735
AC005534.6	0	0	0	0	0.075127	0	0	0	0	0	0	0	0	0	0	0	0	0.0391235	0	0	0	0	0	0	0	0	0	0	0	0	0	0	0	0	0
AC005534.8	0	0	0.02139133333333333	0.023208333333333334	0	0	0.147376	0	0	0.09095199999999999	0	0.053384999999999995	0.186414	0.03442166666666666	0	0.071612	0.128278	0.1895135	0	0.145026	0.0312065	0.0869535	0.073272	0	0.035845	0.1290355	0	0	0	0	0	0	0	0	0.0474305
AC005537.2	0	0	0	0	0	0	0	0	0	0	0	0	0	0	0	0.113013	0.151215	0.1665915	0.098565	0.1547435	0.17691099999999998	0.1690325	0.2058225	0.16620449999999998	0.2026165	0.1895515	0.13927	0.08981	0.282857	0.0963985	0.0554445	0.105945	0.075375	0.106938	0.16568850000000002
AC005538.3	0	0.6581646666666666	0	0	0	0	0	0.7777766666666667	0	0	0	0	0.7142756666666666	0.13373	0	0	0.192833	0	0	0	0	0.044591	0	0	0	0	0.1149115	0.7992275	0.1284825	0.1426445	0	0.6387975	0.076525	0	0
AC005538.5	0	0	0	0	0	0	0	0	0	0	0	0	0	0	0	0	0	0	0	0	0	0	0	0	0	0	0	0	0	0	0	0	0	0	0
AC005539.2	0	0	0	0	0	0	0	0	0	0	0	0	0	0	0	0	0	0	0	0	0	0	0	0	0	0	0	0	0	0	0	0.041680499999999995	0.0283335	0	0.013728
AC005540.3	0.5070636666666667	0.48350033333333337	0.18032066666666668	0.29301733333333335	0.5138043333333333	0.6943776666666667	0.8713546666666667	0.3381673333333333	0.40146766666666667	0.4741783333333333	10.129.786.666.666.600	0.49645733333333336	0.7419616666666666	0.8395466666666667	0.38195399999999996	0.046477500000000005	0.0605655	0.108865	0	0.069612	0.0380985	0.0407015	0.1164615	0.133848	0.10673250000000001	0.09375449999999999	0.021041	0.010165	0	0.018701	0.01736	0	0	0.016216	0.0431265
AC005546.2	0	0	0	0	0	0	0.19501000000000002	0	0	0	0	0	0	0	0	0	0	0	0	0	0	0	0	0	0	0	0	0	0	0	0	0	0	0	0
AC005550.3	0	0	0	0	0.007678	0	0	0	0.0036516666666666663	0.008210666666666666	0	0.007398333333333333	0.006939666666666667	0	0	0	0	0	0	0	0	0	0	0	0	0	0	0	0	0	0	0	0	0	0
AC005550.5	0	0	0	0	0	0	0	0	0	0	0	0	0	0	0	0	0	0	0	0	0	0	0	0	0	0	0	0	0	0	0	0	0	0	0
AC005559.3	0	0.033101	0	0	0	0	0	0	0	0	0	0	0	0	0	0	0	0	0	0	0	0	0	0	0	0	0	0.193558	0	0	0	0	0	0	0
AC005562.1	5.624.753	465.834	4.943.544.666.666.660	42.955.966.666.666.600	4.995.525	30.359.586.666.666.600	4.952.294.333.333.330	5.354.066	39.512.923.333.333.300	5.501.254.333.333.330	4.671.583.333.333.330	5.264.795.666.666.660	6.690.768.333.333.330	4.343.911	45.540.536.666.666.600	17.881.939.999.999.900	1.815.616	18.446.060.000.000.000	18.787.655	18.079.485	1.699.224	17.969.694.999.999.900	17.606.985.000.000.000	19.718.394.999.999.900	18.597.155	15.980.015	2.122.215	15.222.514.999.999.900	11.619.905	12.024.270.000.000.000	16.726.260.000.000.000	13.661.094.999.999.900	17.929.105	14.451.295.000.000.000	1.288.666
AC005578.3	0	0.056496333333333336	0	0.037379333333333334	0.059477999999999996	0	0.03275466666666667	0	0	0	0	0.10127599999999999	0	0	0	0.129201	0.105462	0.1015765	0.1466565	0.100884	0.1955875	0.1173795	0.148422	0.143374	0.12183150000000001	0.0770455	0.133881	0.026339	0.015353	0	0.2548635	0.063632	0.12164150000000001	0.11476700000000001	0.059576
AC005588.2	0	0	0	0	0	0	0	0	0	0	0	0	0	0	0	0	0	0	0	0	0	0	0	0	0	0	0	0	0	3.440.546	26.428.905	0	17.484.535	0	0
AC005592.2	0.189101	0.8494560000000001	0.394432	0.6250383333333334	0.9150166666666667	11.634.183.333.333.300	0.5510036666666667	0.8403313333333333	0.7269376666666667	0.623324	0.2738606666666667	0.9325693333333333	0.6968523333333333	0.3613286666666667	0.472891	0.1146865	0.1557135	0.1247145	0.072694	0.1733425	0.1104795	0	0.06466050000000001	0.099202	0.140251	0.1893165	0.04194	0	0	0	0.0729505	0.11794199999999999	0	0	0.064998
AC005592.3	0	0	0	0	0.02244466666666667	0	0	0.017766	0	0.011944666666666666	0	0.018505	0	0	0.022017000000000002	0	0	0	0	0	0	0.0060865	0.0039565	0	0	0	0	0.1269305	0.082671	0.1055925	0.088626	0.051484	0.074814	0.024288	0.012083
AC005593.2	0	0.07628700000000001	0.054197	0	0	0	0	0	0	0	0	0	0	0	0	0.250926	0.38179799999999997	0.47310850000000004	0.3238455	0.44634	0.2853485	0.28197099999999997	0.3830085	0.49153	0.24497750000000001	0.3607135	0.24655500000000002	0.6335405	0.8911589999999999	0.1053835	0.198213	0.0986555	0.701268	0.613747	0.3456455
AC005597.1	0.14158566666666667	0	0	0	0	0	0	0	0	0	0	0	0	0	0	0.0435245	0	0	0	0.035074	0	0.0219415	0.0257105	0.097962	0	0.1229245	0	0	0	0	0	0	0.0692625	0	0.0847075
AC005606.14	0	0	0	0	0	0.09927433333333334	0	0	0	0	0	0.089373	0	0	0	0	0	0	0	0	0	0	0	0.0448035	0.046257000000000006	0	0	0	0	0.7259265	0.6601355	0	0.0698695	0.2625105	0
AC005606.15	0	0	0	0.05737033333333333	0	0	0	0	0	0	0	0	0	0.05194633333333334	0	0	0.03413	0.031716	0	0.0268715	0	0	0	0	0	0	0	0.2728345	0	0.3059655	0	0	0	0.147984	0
AC005609.16	0	0	0	0	0	0	0	0	0	0	0	0	0	0	0	0.1735555	0.056065000000000004	0.175139	0.174957	0.1651325	0.066141	0	0	0.083335	0	0.068929	0.1489335	0.0278855	0.199214	0	0.05014	0	0.225264	0	0.051164
AC005609.17	0	0	0	0	0	0	0	0	0	0.050047666666666664	0	0	0	0	0	0.014081	0	0	0.015887	0.0223245	0.020351	0	0	0	0	0	0.0197	0	0	0	0	0	0	0	0
AC005609.18	0	0	0	0	0	0.19376800000000002	0	0	0	0	0	0	0	0	0	0.0274825	0	0.098935	0	0.021599	0.0211825	0	0.015674	0	0	0	0	0	0	0	0.0388295	0	0	0	0
AC005609.19	0	0	0	0	0	0	0	0	0	0	0	0	0	0	0	0.017178	0	0.0462405	0.050963	0.0415	0.021715	0	0	0.0186525	0.0666155	0.020397	0.018989	0.020943	0.1495985	0	0	0.044513	0	0	0.0540265
AC005609.2	0	0	0	0	0	0	0	0	0	0	0	0	0	0	0	0	0	0.0174945	0	0	0	0	0	0	0	0	0	0	0	0.1650815	0	0.03177	0	0	0
AC005609.20	0	0	0	0	0	0	0	0	0	0	0	0	0	0	0	0	0.1059995	0	0	0.104154	0.032392	0.13597	0.095743	0.029795	0.033191	0.042761	0.107468	0	0	0	0	0	0.1927105	0	0
AC005614.3	0.006396666666666666	0	0	0.004302333333333333	0.005377333333333334	0	0	0.03063666666666667	0	0	0.008005333333333333	0	0.007124666666666667	0.010516333333333334	0	0.01413	0.0173765	0.0150085	0.017550999999999997	0.025671	0.026973999999999998	0.021995999999999998	0.018340000000000002	0.0080485	0.007165	0.024074	0.017306000000000002	0.038968	0.0594605	0.178583	0.056497	0.03152	0.039133	0	0.0048365
AC005614.5	0.187918	0	0.9359653333333333	0.6024256666666666	0	0	0.38199500000000003	0.5469733333333333	0.22640966666666665	0	0.32458733333333334	0.375516	0	0	0	0.094501	0.2640725	0.3712475	0.071566	0.42965600000000004	0.060875	0.4105855	0.333661	0.33706099999999994	0.1164945	0.41821949999999997	0.151532	0.9675959999999999	2.234.994	14.756.445	0.37786	17.476.445	0.899127	118.609	15.971.490.000.000.000
AC005616.1	0	0	0	0	0	0	0	0	0	0	0	0	0	0	0.014653	0	0	0	0	0	0	0	0	0	0	0	0	0	0	0	0	0	0	0	0
AC005616.2	0	0	0	0	0	0	0	0	0	0	0	0	0	0	0	0	0.013642	0	0	0.02043	0	0	0	0	0.04274	0	0	0.7879745	0.2282295	0.7377875	0.998629	0.0418735	0.2939385	0	0.033521
AC005618.6	0.024044666666666666	0.006591666666666667	0.0357	0.018160000000000003	0.11843500000000001	0	0.017024	0.058425	0.013100666666666665	0.083954	0.024455	0.007936	0.015363333333333333	0	0.031218666666666665	0.08369750000000001	0.149256	0.2235445	0.1574715	0.1876205	0.0689655	0.085839	0.059961	0.09128	0.030976999999999998	0.0683935	0.093996	0.22835899999999998	0.1434955	0.20719100000000001	0.1582765	0.089808	0.10025700000000001	0.104505	0.07255049999999999
AC005618.8	0	0	0	0	0	0	0	0	0	0	0	0	0	0	0	0	0	0	0	0	0	0	0	0	0	0	0	0	0.1702845	0.4507435	0	0	0.0389325	0	0
AC005618.9	0.39662966666666666	0	0.06014933333333333	0	0	0	0	0	0	0.087189	0.22580533333333333	0.12245333333333334	0.10750033333333332	0.06210566666666667	0.07358166666666667	0	0	0	0	0	0	0	0	0	0	0	0	0	0.254408	0	107.407	0	0	0	0
AC005625.1	0	0	0	0	0	0	0	0	0	0	0	0	0	0	0	0	0	0	0.0371395	0.0300225	0	0	0	0	0	0	0	0	0	0	0	0.2358395	0	0	0
AC005626.3	0	0	0	0	0	0	0	0	0	0	0	0	0	0	0	0	0	0	0	0	0	0	0	0	0	0	0	0	0	0	0	0	0	0	0
AC005682.5	1.628.237	0.830308	10.588.843.333.333.300	1.079.641	0.6125563333333334	22.067.283.333.333.300	23.323.186.666.666.600	1.384.682	15.271.203.333.333.300	12.062.036.666.666.600	17.616.336.666.666.600	16.698.236.666.666.600	0.8939096666666667	15.962.640.000.000.000	13.565.720.000.000.000	0.11481350000000001	0.088294	0.1608895	0.14119400000000001	0.152403	0.028852	0.0654875	0.257806	0.14931	0.24747049999999998	0.2617565	0.13651000000000002	0	0.137573	0.087244	0.03401	0.17347200000000002	0.01708	0	0
AC005682.6	0	0	0	0	0	0	0	0	0	0	0	0	0	0	0	0	0	0	0.00668	0	0	0	0	0	0	0	0	0	0	0	0	0	0	0	0
AC005703.2	0	0	0	0	0	0	0	0	0.111846	0	0	0	0	0	0	0	0	0	0	0	0	0	0	0	0.051166	0	0	0	0	0	0	0	0	0	0
AC005703.3	0	0	0	0	0	0	0	0	0	0	0	0	0	0	0	0	0	0	0	0.004985	0	0	0	0	0	0	0	0.0043275	0	0	0	0	0	0	0
AC005722.4	0	0	0	0	0	0	0	0	0	0	0	0	0	0	0	0	0	0	0.008744	0	0	0.009712	0	0	0	0	0.012179	0	0	0.104488	0.089096	0	0.0156755	0	0.0242455
AC005730.2	0	0	0	0	0	0	0	0	0	0	0	0	0	0	0	0	0	0	0	0	0	0	0	0	0	0	0	0	0	0	0	0	0	0	0
AC005740.3	0	0	0	0	0	0	0	0	0	0	0	0	0	0	0	0	0	0	0	0.0293085	0	0	0	0	0	0	0	0	0	0	0	0	0	0	0
AC005740.4	0	0	0	0	0	0	0	0	0	0	0	0	0	0	0	0	0	0	0.0460255	0	0	0	0	0	0	0	0	0	0	0	0	0	0	0	0
AC005740.5	0	0	0	0	0	0	0	0	0	0	0	0	0	0	0	0	0	0	0	0	0	0	0	0	0	0	0	0	0	0	0	0	0	0	0
AC005740.6	0	0.08710066666666666	0.017302333333333333	0.04090066666666667	0.088319	0.04489233333333333	0.038156666666666665	0.31996233333333335	0	0.16174333333333332	0.07816166666666667	0	0.16412166666666667	0	0.064879	0.3705625	0.5223935	0.5417355	0.47839600000000004	0.4424625	0.263868	0.2725965	0.3447515	0.2407695	0.36705750000000004	0.4671885	0.2960105	0.0095895	0.2186535	0.070469	0.1525725	0.05975	0.047516	0.14421	0.243704
AC005741.2	0	0	0	0	0	0	0	0	0	0	0	0	0	0	0	0	0	0	0	0	0	0	0	0	0	0	0	0.670795	0	0	0.768055	0.142836	0	0	0
AC005752.10	0	0	0	0	0	0	0	0	0	0	0	0	0	0	0	0	0	0	0	0	0	0	0	0	0	0	0	0	0	0	0	0	0.0713995	0.0106615	0
AC005753.1	0	0.11176733333333333	0	0.042980333333333336	0.17668866666666666	0	0	0	0	0	0.143189	0	0.25117233333333333	0	0.12797566666666668	0.0976395	0.167709	0.15488800000000003	0.11333299999999999	0.147344	0.081199	0.0581975	0.0481625	0.0700415	0.0584175	0.049431	0.0355455	0.096665	0.137937	0.8391845	0.25196799999999997	0.1517945	0.3053205	0.0997755	0
AC005754.7	0	0	0	0	0	0	0	0	0	0	0	0	0	0	0	0.031105	0.0326735	0.1001695	0.0552765	0.044722	0.026376	0.0367595	0.040176	0	0.026997	0	0.024602	0.0552445	0.3620865	0.0602495	0.051471	0	0	0.094078	0.0747675
AC005754.8	0	0.033295333333333337	0.007097333333333333	0.03057	0.023964666666666665	0	0	0.036055666666666666	0.021931333333333334	0.026884333333333333	0	0	0.013294	0.007258666666666667	0.008028666666666667	0.048374	0.0346195	0.046187	0.032012	0.0312305	0.0211195	0.0477225	0.030760999999999997	0.016699	0.017341	0.0184185	0.020014	0.0954905	0.092946	0.0371385	0.048361	0.0331255	0	0.018229	0.036286
AC005757.6	0	0	0	0	0	0	0	0	0	0	0	0	0	0	0	0	0	0	0	0	0	0	0	0	0	0	0	0	0	0	0	0	0	0.1696975	0
AC005758.1	0	0	0	0	0	0	0	0	0.03579366666666667	0	0	0	0	0	0	0.0158055	0.0307035	0	0	0	0	0	0.0196295	0	0	0	0	0	0	0	0	0	0	0	0
AC005772.2	0	0	0	0	0	0	0	0	0	0	0	0	0	0	0	0	0	0	0	0	0	0	0	0	0	0	0	0	0	0	0	0	0	0	0
AC005775.2	0.17545166666666667	0.12366200000000001	0.190725	0.35928766666666667	0.2811786666666667	0.030532666666666666	0.15873199999999998	0.19973233333333332	0.10984966666666666	0.250894	0.20957966666666666	0.10829133333333334	0.13998666666666668	0.37496199999999996	0.30847966666666665	0.062259499999999995	0.0615915	0.0347585	0.04914	0.0529585	0.0775705	0.011488	0.0852175	0.027455	0.0430055	0	0	0	0	0	0	0	0	0	0.0251755
AC005776.1	0	0	0	0	0.33926033333333333	0	0	0	0	0.5893826666666666	0	0	0	0	0	0.28784	0.293245	0.186449	0.32709750000000004	0.0769575	0.083185	0.33032449999999997	0.755433	0.52955	0.7335955	0.6904045000000001	0.2515405	10.040.605	0	0.221306	26.696.869.999.999.900	0.24782	0.53879	0.7789320000000001	0.2344685
AC005777.3	0	0	0	0	0	0	0	0	0	0	0	0	0	0	0	0	0	0	0	0	0	0	0	0	0	0	0	0	0	29.151.325	22.809.985	0	1.383.854	0	0
AC005779.2	0	0	0	0	0	0	0	0.083339	0.046163	0	0	0	0.07631033333333333	0	0	0.057873	0.0966555	0.0274305	0	0.0466045	0	0.0261675	0.040895	0.0419325	0.051504499999999995	0.0298245	0.09123150000000001	0	0	0	0.043013	0	0	0	0
AC005780.1	0	0	0	0	0	0	0	0	0	0	0	0	0	0	0	0	0	0	0	0	0	0	0	0	0	0.0287095	0	0	0	0	0	0	0	0	0
AC005785.2	0	0.031843333333333335	0.093578	0.08541366666666667	0.166107	0	0.8803106666666666	0.055584666666666664	0.07764066666666666	0.06010733333333333	0.5148593333333333	0.04557366666666667	0.11925233333333334	0.03283433333333333	0.12958533333333333	0.024998	0.146176	0.165132	0.020423	0	0.0462505	0.14068049999999999	0.0325975	0.15027500000000002	0.017783	0.0283885	0	0	0.0301485	0	0	0	0.0071705	0	0
AC005785.5	0.102885	0	0	0	0	0	0	0	0	0	0	0	0.06744733333333333	0	0	0	0	0	0	0	0	0	0	0	0	0	0	0	0	0	0.041832	0	0	0	0.107048
AC005786.3	0	0	0	0	0	0	0	0	0	0	0	0	0	0	0	0	0	0	0	0	0.4471605	0	0.327645	0	0	0	0	0	0	0	0	0	0	0	0
AC005786.5	0	0	0	0	0	0	0	0	0	0	0	0	0	0	0	0	0.029816	0	0.079996	0.0469335	0	0	0.033983	0	0	0	0	0	0	0	0	0	0	0	0
AC005786.6	0	0	0	0	0	0	0	0	0	0	0	0	0	0	0	0	0	0	0	0	0	0	0	0	0	0	0	0	0	0.483372	0	0	0	0	0
AC005786.7	0.042895666666666665	0.1879896666666667	0.07507799999999999	0.133399	0	0.12142766666666667	0.14827933333333335	0.5622983333333333	0.3017783333333333	0.15589833333333333	0.253708	0.08334599999999999	0	0	0.15563066666666667	0.06374	0.1051125	0.3315005	0	0.18977	0.0949315	0.1326875	0	0.3103245	0	0	0	0	0	0	0	0	0.1136925	0.0945045	0
AC005789.9	0	0	0	0	0	0	0	0	0	0	0	0.2887476666666667	0	0	0	0	0	0	0	0	0	0	0	0	0	0	0.1994595	0	0	0	0	0	0	0	0
AC005794.1	0	0	0	0	0	0	0	0	0	0	0	0	0	0	0	0	0	0	0	0	0	0	0	0	0	0	0	0	0	1.183.152	0	0	0	0	0
AC005795.1	0.09715466666666667	0	0	0.028918666666666665	0	0	0	0	0	0	0	0	0	0	0	0	0.0204405	0	0.020156	0	0	0.016489	0	0.0198695	0.017626	0.0144365	0	0.500919	0	0.3096745	0	0	0.074433	0	0
AC005796.2	0	0	0	0	0	0	0	0	0	0	0	0	0	0	0	0	0	0.041399	0	0	0	0	0	0	0	0	0.040882	0	0.0751975	0	0	0	0	0.2048195	0
AC005808.3	0	0	0	0	0	0	0	0	0	0	0	0	0	0	0	0	0	0	0	0	0	0	0	0	0	0	0	0	0	0	0	0	0	0	0
AC005822.1	0	0.09466866666666666	0.06401366666666666	0.03836166666666667	0.05530433333333333	0.07245033333333334	0	0.06342066666666667	0	0	0.20519433333333334	0.06297	0.057850000000000006	0	0	0.0796345	0.107445	0.0987585	0.1171235	0.0572245	0.034078	0.0104345	0.07581399999999999	0.0313465	0.019646	0.08282149999999999	0	0.09639199999999999	0.05119	0.016437	0.0831765	0.050723	0.0180315	0	0.0640655
AC005838.2	0	0	0.27443766666666664	0	0	0.84956	0	0	0	0	0	0	0	0	0	0	0.084198	0.1421555	0.1081895	0.443059	0.5089764999999999	0	0	0.12691	0.1917245	0.173469	0.1249355	0	0.4631285	1.826.543	0	0	0	0.3442615	0
AC005863.1	0	0	0	0	0	0	0	0	0	0	0	0	0	0	0	0	0	0	0	0	0	0	0	0	0	0	0	0	0	0	0.003944	0.019221	0	0	0
AC005915.1	0	0	0	0	0	0	0	0	0	0	0	0	0	0	0	0.0161005	0.055423	0.034209	0.031976	0.014055	0.017716	0.0343735	0.047653	0.026972	0.0042965	0.0095595	0.0140085	0.066159	0.13541	0.12379	0.2194875	0.061199	0.070682	0.0568495	0.006053
AC005932.1	0.438493	0.41681466666666667	0.41209466666666666	0.301608	0.224681	0.3918426666666667	0.193669	0.2894933333333333	0.3005316666666667	0.13341933333333333	0.203703	0.577377	0.6197396666666667	0.32843833333333333	0.27678366666666665	0.0178325	0	0.0099375	0	0	0.0264485	0.0095295	0.0275815	0.022543	0.059465000000000004	0	0.02459	0	0.032842	0	0	0.016682	0	0	0.0161155
AC005943.2	9.186.677.333.333.330	8.524.515.333.333.330	5.766.774.333.333.330	5.375.901	4.635.001.333.333.330	7.278.105.333.333.330	7.435.983.666.666.660	11.256.542.666.666.600	6.287.245	36.732.053.333.333.300	11.492.569	7.058.414.333.333.330	9.715.332	44.712.966.666.666.600	5.857.129.333.333.330	56.549.865	8.670.844.500.000.000	7.236.935	7.612.332	7.372.925	74.568.829.999.999.900	6.848.579	65.451.155	7.390.499.999.999.990	70.669.395	6.170.030.499.999.990	840.193	6.249.529	4.139.397.499.999.990	4.602.956	4.223.947	44.702.684.999.999.900	50.172.415	3.936.876	3.694.184
AC005943.6	0	0	0	0	0	0	0	0	1.019.227	1.241.479	0	0	18.573.956.666.666.600	0	0	11.438.359.999.999.900	0	0	0	0	0	0	0	0	0	0.5356035	0	0	0	0	28.312.455	0	0	0	0
AC005944.2	0	0	0	0	0	0	0	0	0	0	0	0	0	0	0	0	0	0	0	0	0	0	0	0	0	0	0	0	0	0	0.2731455	0.0707295	0	0	0.0591445
AC005954.3	0	0	0	0	0	0	0	0	0	0	0	0	0	0	0	0	0	0	0	0	0	0	0	0	0	0	0	0	0	0.7794985	0	0	0	0	0
AC005954.4	0	0	0	0	0	0	0	0	0	0	0	0	0	0	0	0	0	0	0	0	0	0	0	0	0	0	0	0.7763295	0	1.409.343	0.6960845	0.1640835	0.411303	0	0.061061
AC006000.5	0	0	0	0	0	0	0	0	0	0	0	0	0	0	0	0	0	0	0	0	0	0	0	0	0	0	0	0	0	0	0	0	0	0	0
AC006003.3	0	0	0	0	0	0	0	0	0	0	0	0	0	0	0	0	0	0	0	0	0	0	0	0	0	0	0	0	0	0	0.4242785	0	0	0	0
AC006004.1	0	0	0	0	0	0	0	0	0	0	0	0	0	0	0	0	0	0	0	0.0045505	0	0	0	0.003592	0	0.0039335	0	0	0	0	0	0.041617	0	0.0053515	0
AC006007.1	0	0	0	0	0	0	0	0	0	0.04225	0	0	0	0	0	0	0	0	0	0	0	0	0	0	0	0	0	0	0	0	0	0.054323	0	0	0
AC006011.4	64.893.263.333.333.300	30.735.686.666.666.600	11.607.486.666.666.600	38.499.383.333.333.300	33.209.006.666.666.600	25.812.843.333.333.300	22.872.986.666.666.600	4.651.599.666.666.660	1.964.841	18.448.863.333.333.300	0.32511833333333334	0.4849383333333333	5.740.168.333.333.330	2.014.611	3.322.275	0.568619	15.300.354.999.999.900	22.839	2.083.602	3.237.708	30.978.095.000.000.000	0.9531434999999999	17.062.815	17.754.905	13.910.945	272.871	2.326.016	110.395.755	9.577.875	68.382.725	59.260.195	11.551.749.000.000.000	83.053.355	6.258.155	8.432.844
AC006014.7	0.3586953333333333	0.8376136666666666	112.235	0.6450526666666667	0.7443573333333333	0.512481	0.8477736666666666	0.8382726666666667	0.9351706666666666	12.973.573.333.333.300	0.4040203333333333	0.6771643333333334	0.5199376666666666	1.099.449	14.962.793.333.333.300	0.242994	0.356463	0.21116000000000001	0.2584995	0.5037769999999999	0.36572249999999995	0.20408199999999999	0.1680455	0.239975	0.4527485	0.20741199999999999	0.0868135	0.05565	0.055609	0.285964	0	0	0.2746285	0.2131785	0.268031
AC006014.8	0	0	0	0	0	0	0	0	0	0	0	0	0	0	0	0.008425	0.006482	0	0	0	0	0	0	0	0	0	0.009323	0	0	0	0	0	0	0	0
AC006019.3	0	0	0	0	0	0	0	0	0	0	0	0	0	0	0	0	0	0	0	0	0	0	0	0	0.003432	0	0	0	0	0	0.0629835	0.025892	0.0097495	0	0.007469
AC006019.4	0	0	0	0	0	0	0	0	0	0	0	0	0	0	0	0	0	0	0	0	0	0	0	0	0	0.0026805	0	0	0	0	0	0	0	0	0.001886
AC006022.4	0	0	0	0	0	0	0	0	0	0	0	0	0	0	0	0	0	0	0	0	0	0	0	0	0	0	0	0	0	0	0	0	0	0	0
AC006026.12	0	0	0	0	0	0	0	0	0	0	0	0	0	0	0	0	0	0	0	0	0	0	0	0	0	0	0	2.577.246	0	0	0	0	0	0	0
AC006026.13	0	0	0	0	0	0	0	0	0	0	0	0	0	0	0	0	0	0	0	0	0	0	0	0	0	0	0	0	0	0	0	0	0	0	0
AC006026.9	0	0	0	0	0	0	0	0	0.008224666666666667	0	0.01761966666666667	0	0	0	0	0	0	0	0	0	0	0	0	0	0	0	0	0.037766	0.029504	0	0.0394785	0.0153075	0	0.0216575	0.0107755
AC006028.11	0	0	0	0	0	0	0	0	0	0	0	0	0	0	0	0	0	0	0	0	0	0	0	0	0	0	0	0	0	0	0	0	0	0	0
AC006033.22	0.275662	0	0.14373966666666668	0.08533	0	0	0.14461033333333334	0.2645596666666667	0	0.39304900000000004	0	0.139357	0	0.15214333333333332	0	0.391088	0.48578	0.656571	0.303317	0.5126815	0.361129	0.376855	0.419804	0.3915455	0.42200000000000004	0.3752605	0.398668	0.6428119999999999	0.690746	0.4919625	1.013.186	0.6577185	0.48235550000000005	1.159.721	15.803.465
AC006037.2	0	0	0	0	0	0	0	0	0	0	0	0	0	0	0	0	0	0	0	0	0	0	0	0	0	0	0	0	0	0	0	0	0	0	0
AC006041.1	0	0	0	0	0	0	0	0	0	0	0	0	0	0	0	0	0	0	0	0	0	0	0	0	0	0	0	0.6455415	0	0.837292	0.7497775	0	0	0.4058225	0
AC006042.6	0	0	0	0	0	0	0	0	0	0	0	0	0	0	0	0	0	0	0	0	0	0	0	0	0	0	0	0	0	0	0	0	0	0	0
AC006042.7	0	0	0	0	0	0	0	0	0	0	0	0	0	0	0	0	0	0.022133	0.020313	0	0.035375500000000004	0	0	0	0	0	0	0	0	0	0	0	0	0	0
AC006042.8	0	0	0	0	0	0	0	0	0.019092333333333333	0	0	0	0	0	0.021320333333333333	0	0	0	0	0	0	0	0	0	0	0	0	0	0	0	0	0	0	0	0
AC006050.2	0	0	0	0	0	0	0	0	0	0	0	0	0	0	0	0.0113015	0	0.0251795	0	0	0	0	0	0	0.008147	0	0.0263955	0	0.041999	0.173695	0	0	0	0	0.060567
AC006070.12	0	0	0	0	0	0	0	0	0	0	0	0	0	0	0	0	0	0	0	0	0	0	0	0	0	0	0	0	0	0	0	0	0	0	0
AC006076.1	0	0	0	0	0	0	0	0	0	0	0	0	0	0	0	0	0	0	0	0	0	0	0	0	0	0	0	0	0.450465	0	0	0.221768	0	0.320499	0
AC006077.3	0	0	0.2740033333333333	0	0	0.20754233333333336	0.47584699999999996	0.555989	0.16801433333333335	0.32450633333333334	0.5054043333333333	0	0	0.15210966666666667	0.11800133333333333	0.9727255	14.071.275	19.864.305	12.592.735	13.212.935	14.026.855	10.658.725	0.643865	1.370.956	1.081.245	0.8291975	1.184.889	0.1142265	0	0	0	0	0.1060165	0.102485	0.0923995
AC006077.4	0	0	0	0	0	0	0	0	0	0	0	0	0	0	0	0	0	0	0	0	0	0	0	0	0	0.0717885	0	0	0	0	0	0	0	0	0
AC006115.6	0	0	0	0	0	0	0	0	0	0	0	0	0	0	0	0	0	0.127561	0	0	0	0	0	0	0	0	0	0	0	0	0	0	0	0	0
AC006116.12	0	0	0	0	0	0	0	0	0	0	0	0	0.11023333333333334	0	0	0	0	0	0	0	0	0	0	0	0	0	0	0	0	0	0.3467345	0	0	0	0.095148
AC006116.13	0	0	0	0	0	0	0	0	0	0	0	0	0	0	0	0	0	0	0	0	0	0	0	0	0	0	0	0	0	0	0	0	0	0	0
AC006116.14	0	0	0	0	0	0	0	0	0	0	0	0	0	0	0	0	0	0	0	0	0	0	0	0	0	0	0	0	0	0	0	0	0	0	0.1089245
AC006116.15	0	0	0	0	0.053075000000000004	0	0	0	0	0.04216433333333333	0	0	0	0	0.029697333333333336	0	0.014025	0	0	0.011418	0	0	0.007189	0	0	0.0251215	0	0	0.1268265	0	0	0	0	0	0
AC006116.17	0.058436666666666665	0	0.11949566666666667	0.010656	0.046191666666666666	0.284508	0	0	0.009848666666666667	0.05993533333333334	0.10984133333333333	0.018233	0.115977	0.010317333333333333	0.0511	0.073715	0.025354	0.14621	0.058676	0.18612499999999998	0.150789	0.10650100000000001	0.0326315	0.1265825	0.0497885	0.0708055	0.1605545	0.0134335	0.057533	0.025402	0.0214845	0.0441615	0.06335	0.164272	0.106243
AC006116.19	0	0	0.033029333333333334	0	0.037769333333333335	0	0.06706866666666667	0.20726	0	0.08743533333333332	0	0	0.06970033333333334	0.03986866666666667	0	0.4010225	0.1420195	0.23424799999999998	0.1415135	0.20868399999999998	0.276792	0.3936485	0.0499515	0.3140035	0.3012615	0.3660955	0.218367	0.2770225	0.0611465	0.366903	0.2759505	0	0.0937855	0.0570365	0.224501
AC006116.20	0.6792556666666667	0.781071	0.247066	0.5630796666666666	0.4722383333333333	0.32863033333333336	0.5310226666666666	0.5078683333333334	0.370745	0.3328466666666667	0.467473	0.613564	0.5190103333333334	0.608961	0.4929723333333333	0	0	0	0	0	0	0	0	0	0	0	0	0	0	0	0	0	0	0	0.0647545
AC006116.21	0	0	0	0.07264666666666666	0	0	0	0	0.088632	0	0	0	0	0	0	0.076563	0.046564	0.0412205	0.0273715	0	0	0	0.018541	0	0.018078	0	0.0495185	0	0	0	0	0	0	0.2481715	0
AC006116.22	0	0	0	0	0	0	0	0	0	0	0	0	0	0	0	0	0	0	0	0	0	0	0	0	0	0	0	0	0	0	0	0	0	0	0
AC006116.24	0.11654433333333333	0.03857466666666667	0.06231233333333333	0.063947	0	0.19849166666666665	0	0	0.030222333333333334	0	0	0	0	0.15591866666666665	0	0	0	0	0	0	0	0	0	0	0	0	0	0	0	0.540338	0.442214	0	0	0	0
AC006116.27	0	0	0.066794	0.13546766666666668	0.07548433333333333	0.04847066666666667	0.082151	0.08569466666666666	0	0.18304166666666666	0.144676	0	0.14187333333333332	0.075449	0.070615	0.0546015	0	0	0	0	0	0	0	0	0	0	0	0	0	16.932.265	0.776088	0	0.072094	0	0
AC006126.3	0.08958333333333333	0	0	0	0	0	0	0.07771733333333333	0.09260733333333333	0	0	0	0	0	0	0	0	0.0282685	0	0.023999	0	0.045027	0.025171	0.0215995	0.053052	0.0378065	0.040266	0.4255375	0	0	0	0	0	0	0.0454955
AC006128.2	0	0	0	0	0	0	0	0.015797666666666665	0	0.011760333333333333	0	0	0	0	0	0.0068095	0.003418	0.0059255	0	0	0	0	0	0.0048025	0	0	0.012572	0.041664	0	0	0	0.026503	0	0	0
AC006129.1	0	0.10897433333333334	0.03872433333333333	0.08451066666666666	0	0	0	0.05832233333333334	0	0.047593666666666666	0	0	0	0.037344999999999996	0.046043	0	0	0	0.017467	0	0	0.0231715	0	0	0	0	0	0	0	0	0.1980375	0	0	0	0
AC006129.2	0.5287376666666667	0.522525	0.2621866666666667	0.44983733333333337	0.21767866666666666	0.8139036666666667	0.047967333333333334	0.18324366666666667	0.32719833333333337	0.3628496666666666	0.18295533333333333	0.31937133333333334	0.183568	0.14942166666666667	0.23531133333333332	0	0	0	0	0	0	0	0	0	0	0	0	0	0	0.314705	0	0	0	0	0
AC006129.3	0	0	0	0	0	0	0	0	0	0	0	0	0	0	0	0	0	0	0	0	0	0	0	0	0	0	0	0.0152775	0	0	0	0.11960499999999999	0.0251765	0.1576535	0
AC006130.3	0	0	0	0	0	0	0	0	0	0	0	0	0	0	0	0	0	0	0	0	0	0	0	0	0	0	0	0	0	0	0	0	0	0	0
AC006130.4	0	0	0	0	0	0	0	0	0	0	0	0	0	0	0	0	0	0	0	0	0	0	0	0	0	0	0	0	0	0	0	0	0	0	0
AC006133.7	0	0	0	0	0	0	0	0	0	0	0	0	0	0	0	0	0	0	0	0	0	0	0	0	0	0	0	0	0	0	0	0	0	0	0
AC006145.4	0	0	0	0	0	0	0	0	0	0	0	0	0	0	0	0	0.0104725	0	0	0	0	0	0	0	0	0	0	0	0	0	0	0.038502	0	0	0
AC006150.1	0	0	0	0	0	0	0	0	0	0	0	0	0	0	0	0	0	0	0	0	0	0	0	0	0	0	0	0	0	0	0	0	0	0	0
AC006153.3	0	0	0	0	0	0	0.151512	0	0	0	0	0	0	0	0	0.15483650000000002	0.258204	0.0498545	0.05543	0	0.0929555	0.0741125	0.1372945	0.0998365	0.068767	0.2773385	0.0545435	0.0564535	0	0	0	0	0	0	0
AC006159.4	0	0	0	0	0	0	0	0	0	0	0.11300366666666667	0.11600133333333333	0	0	0	0	0	0.017622	0.014943	0	0	0.014086	0	0	0	0	0	0	0	0	0	0	0.0242185	0	0
AC006159.5	0	0	0	0	0	0	0	0	0	0	0	0	0	0	0	0	0	0	0	0	0	0	0	0	0	0	0	0	0	0	0	0	0	0	0
AC006160.5	0.05268333333333333	0	0	0	0.12225333333333332	0	0	0	0.10702633333333333	0	0	0	0	0	0.030215333333333334	0.1052155	0.0183995	0.0618315	0.099898	0.0375955	0.0902155	0.1155235	0.030266500000000002	0.165822	0.062035	0.134909	0.098999	0.0369085	0	0	0	0.0534575	0	0.105149	0.089669
AC006160.8	0	0	0	0	0	0	0	0	0	0	0	0	0	0	0	0	0	0	0	0	0	0	0	0	0	0	0	0	0	0	0	0	0	0	0
AC006195.2	0	0	0	0	0	0	0	0	0	0	0	0	0	0	0	0	0	0.0141475	0	0	0.031313	0	0.016379	0	0.0225245	0	0	0	0	0	0	0	0	0.023636	0
AC006262.10	0	0	0	0	0	0	0	0	0	0	0	0	0	0	0	0	0	0	0	0	0	0	0	0	0	0	0	0	0	0	0	0	0	0	0
AC006262.11	0	0	0	0	0	0	0	0	0	0	0	0	0	0	0	0	0	0	0	0	0	0	0	0	0	0	0	0	0	0.9830805	0	0.412239	0	0	0
AC006262.4	0	0	0.025302333333333333	0	0.04535266666666667	0	0	0	0	0	0	0.07330633333333333	0.141204	0.036852666666666666	0	0.187705	0.1393275	0.3144865	0.07346950000000001	0.23804150000000002	0.137607	0.1150695	0.1679675	0.239755	0.317558	0.2536795	0.2793685	0	0	0	0.0346475	0.0417595	0.0323275	0	0
AC006262.6	0.06990433333333333	0.045068	0.15139133333333332	0.080249	0.014745	0.148433	0.17092433333333334	0.26255433333333333	0.09277666666666667	0.06585066666666667	0.15085666666666667	0.623456	0.22137333333333334	0.008872	0.012708333333333334	0.535447	0.49957250000000003	0.5193195	0.4346015	0.41213600000000006	0.3425495	0.3133205	0.417073	0.36992899999999995	0.3718225	0.2007715	0.4732335	0.23917300000000002	0.0415745	0.1387815	0.1591995	0.16263	0.06483749999999999	0.0646605	0.0190145
AC006272.2	0	0	0	0	0	0	0	0	0	0	0	0	0	0	0	0	0	0	0	0	0	0	0	0	0	0	0	0	0	0	0	0	0	0	0
AC006273.4	0.11493033333333333	0.13862033333333332	0.062150000000000004	0.022496666666666665	0.049472999999999996	0.39627033333333334	0.20355166666666666	0.216262	0.022057666666666666	0.131973	0.13160933333333336	0.11987733333333334	0.30626	0.06799133333333333	0.050364	0	0	0	0	0	0	0	0	0	0	0	0	1.301.526	0.236532	0.615808	1.054.404	0.119854	0.1171175	0.057813	0.1031685
AC006277.2	0.034902333333333334	0	0.096677	0	0	0	0.044308999999999994	0	0.044463	0.13894600000000001	0.218187	0	0	0	0.083359	0.0342445	0	0.061141	0.028997	0.0297215	0	0.07110050000000001	0	0	0	0	0.0255175	0.4260705	0	0	0	0	0	0.0583595	0
AC006277.3	0	0	0	0	0	0	0	0	0	0	0	0	0	0	0	0	0.00542	0	0	0.0055705	0.0054445	0.005172	0.0056905	0	0.0264755	0	0	0	0.0084165	0.1619815	0.3173435	0.0275335	0.033549999999999996	0	0.012359
AC006296.1	0	0	0	0	0	0	0	0	0	0	0	0	0	0	0	0	0	0	0	0	0	0	0	0	0	0	0	0	0	0	0	0	0	0	0
AC006296.2	0	0	0	0	0	0	0	0	0	0	0	0	0	0	0	0	0	0	0	0	0	0	0	0	0	0	0	0	0	0	0	0	0	0	0
AC006326.3	0	0	0	0	0	0	0	0	0	0	0	0	0	0	0	0	0	0	0	0	0	0	0	0	0	0	0	0	0	0	0	0	0	0	0
AC006328.9	0	0	0	0	0	0	0	0	0	0	0	0	0	0	0	0	0	0	0	0	0	0	0	0	0	0	0	0	0	0	0	0	0	0	0
AC006335.10	0	0	0	0	0	0	0	0	0	0	0	0	0	0	0	0	0	0	0	0	0	0	0	0	0	0	0	0	0	0	0	0	0	0	0
AC006335.11	0	0	0	0	0	0	0	0	0	0	0	0	0	0	0	0	0	0	0	0	0	0	0	0	0	0	0	0	0	0	0	0	0	0	0
AC006335.2	0	0	0	0	0	0	0	0	0	0	0	0	0	0	0	0	0	0	0	0	0	0	0	0	0	0	0	0	0	0	0	0	0	0	0
AC006335.6	0	0	0	0	0	0	0	0	0	0	0	0	0	0	0	0	0	0	0	0	0	0	0	0	0	0	0	0	0	0	0	0	0	0	0
AC006355.3	0	0	0	0	0	0	0	0	0	0	0	0	0	0	0	0	0	0	0	0	0	0	0	0	0	0	0	0.2366335	0.062547	0	0.0151	0.0321705	0.014672	0.0456565	0.0453775
AC006366.3	0	0	0	0	0	0	0	0	0	0	0	0	0	0	0	0	0	0	0	0	0	0	0	0	0	0	0	0	0	0	0	0	0	0	0
AC006369.2	0	0	0	0	0	0	0	0	0	0	0	0	0	0	0.05268366666666666	0	0	0	0.0218045	0.0249785	0	0	0	0	0	0	0	0.047623	0	0.1472595	0.123525	0.0635995	0	0.086168	0.12244749999999999
AC006369.3	0	0	0	0	0	0	0	0	0	0	0	0	0	0	0	0	0	0	0	0	0	0	0	0	0	0	0	0	0	0	0	0	0	0	0
AC006372.4	0	0	0	0	0.016168666666666668	0	0	0	0	0	0	0	0	0	0	0.0184195	0.0112795	0	0.0043325	0.0069355	0.0047045	0.013219499999999999	0	0.0035935	0.0019965	0	0.0114955	0	0.0040945	0	0.00281	0	0	0	0
AC006372.5	0	0	0	0	0	0	0	0	0	0	0	0	0	0	0	0	0	0	0.0199785	0	0	0	0	0	0	0	0	0	0	0	0	0	0	0	0
AC006372.6	0	0	0.13918833333333333	0	0	0	0	0	0	0	0	0	0	0	0	0	0	0	0	0	0	0	0	0	0	0	0	0	0	0	0	0	0	0	0
AC006373.1	0.19014833333333334	0	0	0	0	0.3282926666666667	0.502337	15.561.690.000.000.000	1.937.826	0.5298323333333333	0.20463900000000002	0.5590113333333333	0.6984520000000001	0.514797	0	13.902.320.000.000.000	17.870.955	16.889.025	17.856.485	17.783.725.000.000.000	1.117.297	1.482.418	1.560.738	199.533	26.646.035	6.024.748.000.000.000	62.436.445	82.851.218	1.199.988.625	9.509.572.650.000.000	10.274.267.850.000.000	803.387.085	626.395.505	46.879.885	520.923.795
AC006378.2	0	0	0	0	0	0	0.08341	0	0	0	0	0	0	0	0	0	0	0	0	0	0	0	0	0	0	0	0	0	0	0	0	0	0	0	0
AC006380.3	0	0	0	0	0	0	0	0	0	0	0	0	0	0	0	0	0	0	0	0	0	0	0	0	0	0	0	0	0	0	0	0	0	0	0
AC006390.4	0	0	0	0	0	0	0	0	0	0	0	0	0	0	0	0	0	0	0	0	0	0	0	0	0	0	0	0.945756	0	24.787.745	10.754.935	0	0	0	0
AC006427.2	0	0	0	0	0	0	0	0	0	0	0	0	0	0	0	0	0	0	0	0	0	0	0	0	0	0	0	0	0.106691	0	0.1432195	0.05451	0.0248825	0	0
AC006445.6	0	0	0	0	0	0	0	0	0	0	0	0	0	0	0	0	0.0250255	0	0	0	0	0	0	0	0	0	0	0	0	0	0.446082	0	0	0	0
AC006445.7	0	0	0	0	0	0	0	0	0	0	0	0	0	0	0	0	0	0	0	0	0	0	0	0	0	0	0	0	0	0	0	0	0	0	0
AC006458.3	0	0	0	0	0	0	0	0	0	0	0	0	0	0	0	0	0	0	0	0	0	0	0	0	0	0	0	0	0	0.282691	0	0	0	0	0
AC006460.2	0	0	0.025405999999999998	0	0	0	0	0	0	0	0.036512333333333334	0	0.054317333333333336	0	0.027402333333333334	0	0	0.0141915	0	0	0	0	0	0	0	0	0	0	0	0	0	0	0	0	0
AC006461.2	0	0	0	0	0	0	0	0	0	0	0	0	0	0	0	0	0	0	0	0	0	0	0	0	0	0	0	0	0	0	0	0	0	0	0
AC006466.5	0	0	0	0	0	0	0	0	0	0	0	0	0	0	0	0	0	0	0	0	0	0	0	0	0	0	0	0	0	0	0	0	0	0	0
AC006482.1	0	0	0	0.19364666666666666	0	0	0	0	0	0	0	0	0	0	0	0	0	0	0	0	0	0	0.0909675	0	0	0	0	0.738865	0	0	0	0	0	0	0
AC006483.5	0	0	0	0	0	0	0	0	0	0	0	0	0	0	0	0	0	0	0	0	0	0	0	0	0	0	0	0	0	0	0	0	0	0	0
AC006486.10	0.07158133333333333	0.020904333333333334	0.027205	0.11175133333333334	0.10885966666666667	0.12101833333333334	0.052589	0.15329033333333333	0.033854666666666665	0.07266833333333333	0.028033	0.11190366666666667	0.04797766666666667	0.13880933333333334	0.055218333333333335	0.2904675	0.357879	0.401385	0.41434899999999997	0.341129	0.2624375	0.22878300000000001	0.282123	0.2800995	0.2982505	0.414625	0.396208	0.37348750000000003	0.145402	0.310864	0.3211755	0.15891	0.2457185	0.2515575	0.2855165
AC006486.9	2.786.679	30.815.403.333.333.300	14.342.696.666.666.600	0.086682	1.770.401	1.541.505	21.577.783.333.333.300	0.879167	10.885.283.333.333.300	0.7297896666666667	16.062.643.333.333.300	0.8700403333333333	0.7097193333333333	12.418.166.666.666.600	0.449629	11.397.795	14.221.365.000.000.000	1.557.884	1.199.093	19.024.334.999.999.900	1.642.554	16.487.515	15.748.069.999.999.900	14.396.200.000.000.000	1.590.316	15.309.135	1.931.317	0.1177915	0.1212855	0.177751	0	0.38137	0.101957	0.4161415	0.358718
AC006499.1	0	0	0	0	0	0	0	0	0	0	0	0	0	0	0	0	0.0084065	0	0	0	0	0	0	0	0	0	0	0	0	0.086087	0.364963	0.0280665	0	0.0796035	0
AC006499.2	0	0	0	0	0	0	0	0	0	0	0	0	0	0	0	0	0	0	0	0	0	0	0	0	0	0	0	0	0.5952325	0	0	0	0.1444155	0	0
AC006499.3	0	0	0	0	0	0	0	0	0	0	0	0	0	0	0	0	0	0	0	0	0	0	0	0	0	0	0	0	0.098646	0.2042125	0	0	0	0	0
AC006499.4	0	0	0	0	0	0	0	0	0	0	0	0	0	0	0	0	0	0	0	0	0	0	0	0	0	0	0.0512135	0	0	0	0	0	0	0	0
AC006499.5	0	0	0	0	0	0	0	0	0	0	0	0	0	0	0	0	0	0	0.013787	0	0	0	0	0	0	0	0	0	0	0.516468	0	0.057035	0.0831155	0	0
AC006499.6	0	0	0	0	0	0	0	0	0	0	0	0	0	0	0	0	0	0	0	0	0	0	0	0	0	0	0	0.300969	0.32168	0.2717465	0.215097	0.023803	0.138956	0	0
AC006499.7	0	0	0	0	0	0	0	0	0	0	0	0	0	0	0	0	0	0	0	0	0	0	0	0	0	0	0	0.1726585	0	0	0.1901905	0	0	0	0
AC006499.9	0	0	0	0	0	0	0	0	0	0	0	0	0	0	0	0	0	0	0	0	0	0	0	0	0	0	0	0	0	0	0	0	0	0	0
AC006509.4	0	0	0	0	0	0	0	0	0	0	0	0	0	0	0	0	0	0	0	0	0	0	0	0	0	0	0	0	0	0	0	0	0	0	0
AC006509.7	0	0	0	0	0	0	0	0	0	0	0	0	0	0	0	0	0	0	0	0	0	0	0	0	0	0.0183575	0	0.3201195	0	0.590279	0	0.17245850000000001	0.0972135	0.350734	0.047547
AC006538.1	0.26720133333333335	0	0.2843556666666667	0.11826733333333334	0.07236066666666667	0.102285	0.11504433333333335	0.26049266666666665	0.101819	0.260714	0.07487333333333333	0.11774299999999999	0.15015866666666666	0.26189799999999996	0.15440066666666666	0.4692995	0.561114	0.55514	0.6024655000000001	0.550606	0.5682685	0.40745750000000003	0.476696	0.47534	0.373002	0.3002325	0.7621525	0.1071005	0.2514285	0.0804455	0.3180625	0.250838	0.171869	0.27101200000000003	0.19426949999999998
AC006538.4	7.910.709.666.666.660	8.035.285.333.333.330	0.907965	1.239.415	0	6.784.345	7.458.563.666.666.660	6.222.890.666.666.660	3.580.454	24.857.043.333.333.300	8.278.198.666.666.660	10.088.983.666.666.600	11.410.989.333.333.300	0	0.919214	0.513668	0.7841645	0.6599945	0.8642335	0	0.351662	0.4750685	0.5673205	0	0	0.4450245	0.4098055	0.353763	0.91647	22.534	1.296.705	14.848.245	0.584072	14.987.205	13.109.785
AC006538.8	0	0	0.03850033333333334	0	0	0	0	0	0	0	0	0	0	0	0	0.016939	0	0	0	0	0	0	0	0	0	0	0	0	0	0	0	0	0	0	0
AC006539.2	0	0	0	0	0	0	0	0	0	0	0	0	0	0	0	0	0	0	0	0	0	0	0	0	0	0	0	0	0	0	0	0	0	0	0
AC006539.3	0	0	0	0	0	0	0	0	0	0	0	0	0	0	0	0	0	0	0	0	0	0	0	0	0	0	0	0	0	0	0	0	0	0	0
AC006539.6	0	0	0	0	0	0	0	0	0	0	0	0	0	0	0	0	0	0	0	0	0	0	0	0	0	0	0	0	0	4.094.621	0	0	0	0	0
AC006547.13	0	0.032716	0	0	0	0	0	0.036867000000000004	0	0	0	0	0	0	0.026488333333333332	0.028638	0	0	0	0	0	0	0	0	0	0	0	0	0	0	0	0	0	0	0
AC006547.15	0	0	0	0	0	0	0	0	0	0	0	0	0	0	0	0	0	0	0	0	0	0	0	0	0	0	0	0	0	0	0	0	0.030135	0	0
AC006547.8	0	0	0	0	0	0	0.16629366666666667	0	0	0	0	0	0	0.144178	0	0	0	0.1271205	0	0	0	0	0	0	0	0	0.093208	0	0	0	0	0.31767350000000005	0	0	0
AC006548.19	0	0	0	0	0	0	0	0	0	0	0	0	0	0	0.66289	0.498175	0	0	0	0	0	0	0	0	0	0	0	0	0.512094	0	0	0	0	0	0
AC006548.26	0	0	0	0	0	0	0	0	0	0	0	0	0	0	0	0	0	0	0	0	0	0	0	0	0	0	0	0	0	0	0	0	0	0	0
AC006548.28	0	1,33E+10	4,66E+11	3,23E+11	1,57E+12	0	2,71E+12	6.68e-4	6,13E+11	6,49E+11	1,40E+12	6.08e-4	5,58E+11	5,59E+11	4,33E+09	0.0016935000000000001	0.0017205	0.0018210000000000001	0.001206	0.001754	5.96e-4	5,97E+11	8,00E-04	9.62e-4	0.0018645	0.0016255000000000002	0.0015155	0.2586115	0.1280255	0.36820600000000003	0.33154350000000005	0.060809999999999996	0.078792	0.053912499999999995	0.020355
AC006552.1	0	0	0	0	0	0	0	0	0	0	0.012682	0	0	0	0	0	0.004935	0	0.003235	0.0038775	0.0039875	0.003595	0.007915	0.003464	0.0038695	0.0037945	0.011623	0	0	0	0	0	0	0	0
AC006840.1	0	0	0	0	0	0	0	0	0	0	0	0	0	0	0	0	0	0	0	0	0	0	0	0	0	0	0	0	0	0.047229	0	0.1784735	0.1301095	0.084312	0.128549
AC006942.4	0.5090816666666667	0.37497633333333336	0.962552	13.690.246.666.666.600	17.796.696.666.666.600	0.5648766666666667	0.36407433333333333	0.34096	0.35255366666666665	0.9209099999999999	0.305557	0.8480793333333333	0.5268309999999999	11.333.229.999.999.900	0.7843709999999999	0.167107	0.30235	0.2853215	0.2036015	0.1391985	0.1555125	0.0733095	0.026283	0.172531	0.16419250000000002	0.158881	0.289718	0.742703	0.390903	0.051599	0	0.290348	0	0	0.175133
AC006946.12	0	0	0	0	0	0	0	0	0	0	0	0	0	0	0	0	0	0	0	0	0	0	0	0	0	0	0	0	0	0.787333	0	0	0	0	0
AC006946.16	0.067499	0.11082166666666667	0.019045	0.020884333333333335	0.060695	0.038719666666666666	0.13545033333333334	0.20169133333333333	0.03447133333333333	0.141343	0.066084	0.08538866666666667	0.12524333333333335	0.080202	0.097374	0.013397000000000001	0.006595	0.003403	0.022884500000000002	0.018774	0.026409000000000002	0.017984	0.002131	0.013144	0	0.0036385	0.01643	0.1363305	0.056295	0.139056	0.370668	0.0180395	0.042767	0.0038555	0.0317245
AC006946.17	0	0	0	0.028381	0.03209566666666667	0	0	0.04970433333333333	0	0.06581833333333333	0.054920666666666666	0.05187666666666666	0	0	0.06127666666666667	0	0	0	0.0176605	0	0	0	0	0	0	0	0	0.1199295	0	0.4499165	0	0.049546	0	0	0
AC006947.1	0	0	0	0	0	0	0	0	0	0	0	0	0	0	0	0	0	0	0	0	0	0	0	0	0	0	0	0	0	0	0	0	0	0	0
AC006960.5	0	0	0	0	0	0	0	0	0.8303366666666667	0	0	0	0	0	0	0	0.299368	0	0	0	0	0	0	0.399259	0	0	0	0	0	0	0	0	0	0	0
AC006960.7	0	0	0	0	0	0	0	0	0	0	0	0	0	0	0	0	0	0	0	0	0.025896	0	0	0	0	0	0	0	0	0.3932735	0	0	0	0	0
AC006978.6	0.547722	0.4126186666666667	0.598979	0.25044666666666665	0.3808353333333333	0.6189753333333333	0.9482913333333334	0.729665	0.47442466666666666	0.6550933333333333	0.775056	0.6738083333333333	0.815169	0.4051866666666667	0.7550513333333333	0.8676235000000001	0.8466155	0.843429	0.9351605	0.7213635	0.7730025	0.9342900000000001	0.802657	0.7584065	0.569517	0.7498715	0.946082	0.45895850000000005	0.6928755	0.2836395	0.88687	0.5500375	0.55428	0.4086515	0.4201855
AC006987.4	0	0	0	0	0	0	0	0	0	0	0	0	0	0	0	0	0	0	0	0	0	0	0	0	0	0	0	0.0475465	0	0	0	0	0.1214	0	0
AC006987.5	0	0	0	0	0.18579299999999999	0	0	0	0	0	0	0	0	0	0	0	0	0	0.0976085	0	0	0	0	0	0	0	0.0459715	0	0	0	0	0	0	0	0
AC006987.6	0	0	0.05196866666666666	0.05226433333333333	0	0	0	0	0	0	0	0	0	0	0.060208000000000005	0.020666	0.040136000000000005	0.144037	0.051957	0.082447	0.0507245	0.046849	0.10578699999999999	0.0338935	0.1355315	0.1452185	0.179004	0	0.2363195	0.563464	0.250197	0.0563155	0.04293	0.2704525	0.068075
AC006989.2	0	0	0	0	0	0	0	0	0	0	0	0	0	0	0	0	0	0	0	0	0	0	0	0	0	0	0	0	0	0	0	0	0	0	0
AC006994.1	0	0	0	0	0	0	0	0	0	0	0	0	0	0	0	0.0159015	0	0.0138815	0.015267	0	0	0	0	0	0	0.0122845	0	0	0	0	0	0	0	0	0
AC006994.2	0.03992933333333334	0	0.05054166666666667	0	0.07767433333333333	0	0	0.019734333333333333	0	0	0.015087000000000001	0.10182933333333333	0.020482999999999998	0.013186666666666668	0.05390866666666667	0.11811200000000001	0	0.11364450000000001	0.028972	0	0.053994	0.0270895	0.037672	0.0217245	0.025897	0.032905	0.024913	0.027556	0	0.1115235	0	0.0077805	0	0	0
AC007000.10	0	0	0	0	0.06817633333333332	0	0	0.10339766666666667	0	0	0	0	0	0	0	0	0.054224	0.06726	0.0703585	0	0.029982	0	0	0	0	0.06469899999999999	0	0.261144	0	0.059687	0	0	0	0	0
AC007003.1	0	0	0	0	0	0	0	0	0	0	0	0	0	0	0	0	0	0	0	0.032361	0	0	0	0	0	0	0	0	0	0.196498	0	0	0.0958775	0	0
AC007009.1	0.5441826666666667	0	0.067408	0.07679566666666666	0.41300933333333334	0	0	0	0	0.17837633333333333	0	0.13730233333333333	0.24362833333333334	0	0.167129	0.097644	0.10753750000000001	0.041034	0	0.0410895	0.071522	0.10683500000000001	0.025739	0.0637325	0.148567	0.0461255	0.104891	0	0	0	0	0	0	0	0
AC007016.3	0	0	0	0	0	0	0	0	0	0	0	0	0	0	0	0	0.14325	0.127834	0.33680449999999995	0	0	0	0.08124	0	0	0	0.2361585	0.1642135	0	0	0	0	0	0	0
AC007036.4	0	0	0	0	0	0	0	0	0	0	0	0	0	0	0	0	0	0	0	0	0	0	0	0	0	0	0	0	0	0	0	0.0645565	0.0494545	0.200652	0
AC007036.5	22.966.243.333.333.300	2.007.178	1.310.772	22.116.896.666.666.600	27.343.843.333.333.300	17.927.666.666.666.600	3.387.382.666.666.660	10.652.316.666.666.600	19.823.206.666.666.600	3.221.220.333.333.330	18.304.073.333.333.300	11.725.443.333.333.300	23.115.366.666.666.600	17.761.043.333.333.300	3.257.343.666.666.660	0.253386	0.306281	0.38817	0.278045	0.299578	0.344519	0.35121199999999997	0.12299	0.2795645	0.42899499999999996	0.539913	0.282329	0.2141195	0.194245	0.046326	0.0759645	0	0.041181	0	0.1619425
AC007036.6	0.124216	0	0	0	0	0	0	0.11886033333333333	0	0.08575066666666666	0.058858	0.06208666666666667	0	0	0.03922966666666667	0.098308	0.1268645	0.0871045	0.0531005	0.0314785	0.15218900000000002	0.1970515	0.246685	0.151835	0	0.042507	0.10485349999999999	0.8588070000000001	0.8370365	0.590428	0.4533895	0.483167	0.554405	0.2771595	0.31691250000000004
AC007038.7	0	0.15701966666666667	0.046455666666666666	0.007064	0.07958633333333333	0.09411966666666667	0.146424	0.083026	0	0.04011066666666667	0.019036333333333332	0.033782	0.04073966666666667	0.012046000000000001	0.02238	0.1400595	0.18355149999999998	0.088646	0.09771350000000001	0.08237699999999999	0.1055565	0.10780300000000001	0.0819605	0.065948	0.112662	0.132217	0.133917	0.0469985	0.006636	0	0	0.049314	0.045483	0.0130945	0.042677999999999994
AC007040.11	0.1310896666666667	0.11920399999999999	0.346645	0.021705666666666665	0.11323966666666667	0.25129466666666667	0.42510366666666666	0	0.22852266666666665	0.019860000000000003	0.022063333333333334	0.14988366666666667	0.011047666666666666	0.06992033333333333	0.015333	0.090099	0.039517	0.0448495	0.065445	0.036403	0.10966200000000001	0.039572	0.050559	0.1801335	0.0442755	0.14534750000000002	0.042378	0.0431045	0	0	0	0.006687	0	0	0
AC007040.6	0	0	0	0	0	0	0	0	0	0	0	0	0	0	0	0	0	0.0313085	0	0	0.020387	0	0	0.0918505	0.0845855	0	0	0	0	0	0	0	0	0	0
AC007040.8	0	0.30593366666666666	0	0	0	0	0	0	0	0.09810266666666667	0	0	0.07986466666666667	0.13288033333333335	0	0	0	0	0	0	0	0	0	0	0	0	0	0	0	0	0	0	0	0	0
AC007041.2	0	0.026943666666666668	0	0	0	0.03500833333333333	0.027747666666666667	0.06844633333333333	0	0.016443333333333334	0	0	0	0.014249666666666667	0.03431833333333333	0.279549	0.3770155	0.28925	0.27039650000000004	0.2831905	0.183893	0.1349505	0.25134900000000004	0.2228135	0.19280250000000002	0.3076915	0.2428995	0.065907	0.078135	0.266266	0	0.0536555	0.0390265	0.0116795	0.031239999999999997
AC007050.17	0	0	0	0	0	0	0	0	0	0	0	0	0	0	0	0.0227795	0	0	0	0	0.0175595	0	0	0.016087	0	0	0.016393	0	0	0	0	0	0	0	0
AC007064.22	0	0	0	0	0	0	0	0	0	0	0	0	0	0	0	0	0	0	0	0	0	0	0	0	0	0	0	0.514948	0.4505655	1.987.867	0.597967	0	0	0	0
AC007064.24	0	0	0	0	0	0	0	0	0	0	0	0	0	0	0	0.022532	0	0	0	0	0	0	0	0	0	0	0	0	0.038092	0	0	0	0	0.1010105	0
AC007064.25	0	0	0	0	0	0	0	0	0	0	0	0	0	0	0	0	0	0	0	0	0	0	0	0	0	0	0	0	0	0	0	0	0	0	0
AC007064.29	0	0	0	0	0	0	0	0	0	0	0	0	0	0	0	0	0	0	0	0	0	0	0	0	0	0	0	0	0	0	0	0	0	0	0
AC007078.4	0	0	0	0	0	0	0	0	0	0	0	0	0	0	0	0	0	0	0	0	0	0	0	0	0	0	0	0	0	0	0	0	0.0445985	0	0
AC007091.1	0	0	0	0	0	0	0	0	0	0	0	0	0	0	0	0.0467595	0.056551	0.0248255	0	0.11794450000000001	0.090334	0.066752	0.1333485	0.0301815	0.080532	0.050341	0.046402	0.0645045	0.3786925	0.4107605	0.1620705	0.34895	0	0.38412999999999997	0.1178725
AC007098.1	0	0	0	0	0	0	0	0	0	0	0	0	0	0	0	0	0	0	0	0	0	0	0	0	0	0	0	0	0	0	0	0.477682	0	0	0
AC007099.1	0	0	0	0	0	0	0	0	0	0	0	0	0	0	0	0.0293895	0.0258275	0.0354825	0.043364	0	0.0082905	0.018604	0.0130445	0.0108155	0	0.0070245	0.0240615	0.0915375	0	0	0	0.1059075	0.1186885	0.150321	0.0827955
AC007099.2	0	0	0	0	0	0	0	0	0	0	0	0	0	0	0	0	0	0	0	0	0	0	0	0	0	0	0	0	0	0	0	0	0	0	0
AC007106.1	0	0	0	0	0	0	0	0	0	0	0	0	0	0	0	0	0	0	0	0	0	0	0	0	0	0	0	0	0	0	0	0	0	0	0
AC007115.3	0	0	0	0	0	0	0	0	0	0	0	0	0	0	0	0	0	0	0	0	0	0	0	0	0	0	0	14.883.875	0	0	0	0	0	0	0
AC007126.1	0.005947333333333333	0.004484666666666667	0	0	0	0	0.010868666666666667	0.004876	0	0.0031560000000000004	0.006006999999999999	0	0	0.002347	0	0.0013965	0.004948	0.003834	0.0069345	0.003835	0	0.0053665	0.004199	0.001522	0.001693	0.0100485	0.005137	0.1094675	0.0215545	0.061604	0.0764265	0.0145355	0.020927499999999998	0	0
AC007128.1	0	0	0	0	0	0	0	0	0	0	0	0	0	0	0	0.004652	0	0	0.0039575	0	0	0.004473	0.0140985	0	0	0	0	0.0027225	0	0.007447	0	0	0	0.006371	0
AC007131.2	0	0	0	0	0	0	0	0	0	0	0	0	0	0	0	0	0	0	0	0.0181925	0.0857695	0.0806235	0.0314825	0	0	0	0	0	0	0	0	0	0.079995	0	0
AC007136.1	0	0	0	0	0	0	0	0	0	0	0	0	0	0	0	0	0	0	0	0	0	0	0	0	0	0	0	0	0	0	36.047.695	0	0	0	0
AC007161.5	0	0	0	0	0	0	0	0	0	0	0	0	0	0	0	0	0	0	0.0116325	0	0	0	0	0	0	0	0	0	0.0334285	0	0	0	0	0	0
AC007163.6	0.10879899999999999	0	0.08261099999999999	0	0	0.19586433333333333	0.08425266666666666	0.12636566666666668	0.042416	0	0.11497066666666667	0	0	0.031985	0	0.023345	0	0	0	0	0.011911	0	0	0.018823	0	0	0	0	0	0	0	0	0.0251325	0	0
AC007179.1	0	0	0	0	0	0	0	0	0	0	0	0	0	0	0	0	0	0	0	0	0	0	0	0	0	0	0	0	0	0	0	0	0	0	0
AC007182.6	0.10222133333333333	0.063696	0.054412	0.014668666666666667	0.018255999999999998	0.037769	0	0.049239333333333336	0.006783666666666667	0.016289333333333333	0.026260000000000002	0.03778533333333333	0.025693333333333332	0.014026666666666666	0	0	0	0.01032	0	0.0040125	0.008253	0	0	0	0	0	0	0	0	0	0.006808	0	0	0	0
AC007191.4	0.489448	0.330404	0.291645	0.399212	0.49105766666666667	0.281499	0.3814593333333333	0.43784766666666664	0.23353566666666667	0.6830626666666667	0.35487833333333335	0.288935	0.491811	0.339046	0.5786196666666666	0.255006	0.3446415	0.500522	0.5334194999999999	0.5175529999999999	0.6164495	0.5369905	0.654062	0.655266	0.5286925	0.3035985	0.17104750000000002	0.1298735	0.0601	0.044957	0.024667	0.072426	0.040946	0.030019	0.048765
AC007192.4	0.12436233333333334	0.03216766666666667	0	0.018778666666666666	0	0	0.029554999999999998	0	0	0.04634666666666667	0	0.06315733333333333	0.07156633333333333	0	0	0.217754	0.2549985	0.37605	0.3937455	0.32887350000000004	0.42864500000000005	0.2044315	0.27773749999999997	0.23875849999999998	0.358304	0.3058635	0.30692549999999996	0	0	0.0464465	0.0988985	0	0.0675735	0.016692	0.0181305
AC007192.6	0	0	0.053574333333333335	0	0	0	0	0	0.063775	0	0	0	0	0.06276566666666666	0.07206433333333333	0.0582755	0.0377635	0.2088455	0	0.1834975	0.075379	0.0775815	0	0.1590535	0	0.0456615	0.0896705	0	0.1231395	0.065105	0.054937	0.2142565	0	0.1666975	0
AC007193.10	0	0	0	0	0	0	0	0	0	0	0	0	0	0	0	0	0	0	0	0	0	0	0	0	0	0	0	0	0	0	0	0	0	0	0
AC007193.6	0	0	0	0	0	0	0	0	0	0	0	0	0	0	0	0.7025975	0.721033	0.599289	10.523.725	0.675655	11.470.035	0.43215950000000003	0.549639	0.5808455	0.5886265	0.287771	0.48227850000000005	0.3229905	0.438667	0	0.2924645	0.171305	0.2353595	0.1320585	0.7157865
AC007193.8	0	0	0	0	0	0	0	0	0	0	0	0	0	0	0	0	0	0	0	0	0	0	0	0	0	0	0	0	0	0	0	0	0	0	0
AC007193.9	0	0.11668666666666666	0	0	0	0	0	0	0	0	0	0	0	0	0	0	0	0	0	0	0	0	0	0	0	0	0	0	0	0	0	0	0	0	0
AC007204.2	0	0	0.025870333333333332	0	0.090938	0.095611	0	0.06668	0.066014	0	0.05654699999999999	0.14125333333333334	0	0	0	0	0	0	0	0	0	0	0	0.0192215	0	0.014009	0	0	0.228009	0	0	0	0.164422	0	0
AC007204.3	0	0	0	0	0	0	0	0	0	0	0	0	0	0	0	0	0	0	0	0	0	0	0	0	0	0	0	0	0	0	0	0	0	0	0
AC007228.11	0.082578	0.068662	0.11103966666666666	0.127717	0.07189866666666667	0.07592733333333333	0.04058966666666667	0.12865566666666667	0.04969766666666667	0.16142033333333333	0.08996566666666667	0.089852	0.23446233333333333	0.14876633333333333	0.14655733333333332	0	0.003628	0	0	0.0129845	0	0.0165555	0	0	0.006643	0.008658	0.004971	0.018406	0.014411	0.0113205	0	0	0	0.0303405	0.0349965
AC007228.5	0	0	0	0	0	0	0	0	0	0	0	0	0	0	0	0	0	0	0	0	0	0	0	0	0	0	0	0	0	0	0	0	0	0	0
AC007228.8	0	0	0	0	0	0	0	0	0	0	0	0	0	0	0	0.5563705	0	0	0	0.6821935	0	0.7641295	0	0	0	0.8880675	0	0	0	0	0	0	0	0	0
AC007228.9	12.868.110.000.000.000	0.37646466666666667	0.323442	0.052665666666666666	0.20435566666666666	0.7188596666666667	0.499924	0.308789	0.28128366666666665	0.32112033333333334	0.374434	0.49738499999999997	0.3972013333333333	0.23070266666666667	0.29443966666666666	0.055746000000000004	0.069966	0.043801	0.046291	0.0594705	0.0640245	0.13475700000000002	0.162156	0.1069485	0.084038	0.06930900000000001	0.057567499999999994	0.183452	0.010735	0.1008615	0.0210855	0.0590805	0.08540450000000001	0.0510075	0.046345
AC007229.3	0.20948033333333335	0.103888	0.07090733333333334	0.25618233333333335	0	0.43506533333333336	0	0	0.14531133333333332	0	0	0.29758666666666667	0.14653333333333332	0.21554366666666666	0	0.096682	0.0698955	0.068483	0.0642875	0.0867925	0	0.034402	0	0.0231035	0	0	0.06683900000000001	0	0	0.085963	0	0.087875	0.049182	0.0667725	0
AC007237.2	0	0	0	0	0	0	0	0	0	0	0	0	0	0	0	0	0	0	0	0	0	0	0	0	0	0	0	0	0	0	0	0	0	0	0
AC007238.1	0	0	0	0	0	0	0	0	0	0.009962666666666667	0	0	0	0	0	0.0248245	0	0	0.004689	0	0.0054895	0	0.005413	0	0	0	0	0.0540655	0.0775595	0.0696265	0.0520815	0.011676	0.0234735	0.078404	0.0062185
AC007246.3	12.921.171.666.666.600	9.309.190.333.333.330	9.948.167.000.000.000	7.542.852.666.666.660	10.368.573	14.444.337.666.666.600	11.309.044.666.666.600	10.762.790.333.333.300	10.921.619.666.666.600	18.448.330.666.666.600	12.456.161.999.999.900	14.151.154.666.666.600	14.029.721.333.333.300	12.071.773.333.333.300	15.934.603.333.333.300	31.367.469.999.999.900	284.061	32.135.335	30.126.955.000.000.000	28.931.224.999.999.900	3.035.235	2.906.394	3.122.747	243.422	18.825.515	20.105.115.000.000.000	39.295.774.999.999.900	4.679.167	5.307.036.500.000.000	31.005.745	4.053.625	4.182.758	41.402.565	3.397.833	318.877
AC007249.3	0	0	0.103167	0	0.181273	0.09781533333333332	0.10976599999999999	0	0	0.127577	0	0	0.09244999999999999	0	0	0	0	0	0	0	0	0	0	0	0	0	0	0	0	0	0	0	0	0.04779	0
AC007253.1	0	0	0.021673666666666664	0	0	0	0	0	0	0	0	0	0	0	0	0	0	0	0	0	0	0	0	0	0	0	0	0	0	0.014956	0	0	0	0.0540845	0
AC007255.8	0.133504	0.1168	0.266462	0.378982	0.5913016666666666	0.14592366666666667	0.06741533333333334	0.2791766666666667	0.5559216666666666	0.8996623333333333	0.15654266666666666	0.25358400000000003	0.19124666666666668	0.43456266666666665	0.4448413333333333	33.750.475	36.222.505	31.247.800.000.000.000	3.225.796	3.328.937	3.552.152	29.772.055	23.576.125	21.890.695	1.857.349	16.322.649.999.999.900	36.745.205	42.892.875	3.019.329	33.535.494.999.999.900	25.375.455.000.000.000	167.739	12.392.050.000.000.000	12.296.909.999.999.900	15.995.665
AC007256.5	0.15833066666666668	0.05176666666666666	0	0	0	0.012588	0.065397	0.026303999999999998	0.019312	0	0.114657	0.03664966666666667	0.021969666666666665	0	0	0	0	0	0	0	0	0.011278	0	0	0.032486	0.037095500000000003	0.022888	0	0	0	0	0	0	0	0
AC007271.3	0	0	0	0	0	0	0	0	0	0	0	0	0	0	0	0	0	0	0	0	0	0.049351	0	0	0	0	0	0	0	0	0	0	0	0	0
AC007274.2	0	0	0	0	0	0	0	0	0	0	0	0	0	0	0	0	0	0	0	0	0	0	0	0	0	0	0	0	0	0	0	0	0	0	0
AC007274.5	0	0	0	0	0	0	0	0	0	0	0	0	0	0	0	0	0	0	0	0	0	0	0	0	0	0	0	0	0	0	0	0	0	0	0
AC007277.3	0	0.024924666666666664	0	0	0	0.011783	0.013674333333333332	0	0	0	0.014089333333333334	0	0	0	0.022797	0.10826949999999999	0.10818350000000002	0.08094799999999999	0.1353975	0.1458965	0.1165755	0.12074399999999999	0.087068	0.0626015	0.060184	0.0321235	0.1403855	0.0482335	0.0612585	0.076504	0.041596	0.0960785	0.020844	0.046908000000000005	0.0752745
AC007278.2	0	0	0	0	0	0	0	0	0	0	0	0	0	0	0	0	0	0	0	0	0	0	0	0	0	0	0	0	0	0.154269	0	0	0	0	0
AC007278.3	0	0	0	0	0	0	0	0	0	0.012996666666666665	0	0	0	0	0	0	0	0	0	0	0	0	0	0	0	0	0	0	0	0	0	0.009123	0	0	0
AC007279.2	0	0	0	0	0	0	0	0	0	0	0	0	0	0	0	0	0	0	0	0	0	0	0	0	0	0	0	0	0	0	0	0	0.0578265	0	0
AC007283.4	0	0	0	0	0	0	0	0	0	0	0	0	0	0	0	0	0	0	0	0	0	0	0	0	0	0	0	0	0	0	0	0	0	0	0
AC007283.5	0.132582	0.119542	0	0	0	0.3424416666666667	0	0	0	0	0	0.142788	0	0.08767933333333333	0.20591700000000002	0	0.0530575	0	0	0	0	0	0	0.127661	0	0	0	0	0.4274705	0.5279355	0.9096635000000001	0.302559	0	0.232539	0
AC007285.6	0.11765733333333334	0	0.14523433333333333	0.059777666666666666	0.27679966666666667	0	0.06940266666666667	0.06186466666666667	0.07868366666666667	0.09131333333333333	0.12044266666666667	0.104407	0.145293	0.10743699999999999	0.11440066666666666	0.0146205	0.0180565	0.0134365	0.0456165	0.0505075	0.0364	0.0297575	0.057737	0.010317	0.048366000000000006	0.0228405	0.1028125	0	0	0	0	0	0.0879365	0	0.0292955
AC007285.7	0	0	0	0	0	0	0	0	0	0	0	0	0	0	0	0	0	0	0	0	0	0	0	0	0	0	0	0	0	0	0	0	0	0	0
AC007292.3	0.045042	0.10265366666666667	0.05006666666666667	0.008484666666666666	0.047128666666666666	0.044722000000000005	0.11198733333333333	0.10325466666666666	0.03318533333333333	0.021340666666666664	0.03530833333333334	0.11120133333333333	0.103882	0.04946533333333333	0.06686966666666666	0.49538899999999997	0.44815	0.474807	0.532464	0.3510255	0.418259	0.289452	0.44927649999999997	0.460728	0.35854949999999997	0.4764315	0.6100909999999999	0.0633415	0.0293895	0.06909	0.123948	0.09411649999999999	0.0421975	0.069797	0.042430999999999996
AC007292.4	0	0	0	0	0.12232533333333334	0	0	0	0	0	0	0.3601113333333333	0	0	0	0.179814	0	0	0	0	0.1442635	0	0	0	0	0	0	0.572888	0	0	0	0.250033	0	0	0
AC007292.6	0.21482666666666667	0.04152433333333334	0.07908633333333333	0.057958666666666665	0.168328	0.23895133333333332	0.051434	0	0.027515333333333333	0.09838133333333333	0.369763	0.10685333333333334	0.09281566666666667	0.08209	0.031488999999999996	0.195176	0.21349400000000002	0.0403845	0.150433	0.2544395	0.0235235	0.1817715	0.1112495	0.044701	0.1307735	0.15092899999999998	0.2312535	0.1118885	0.0975625	0.5892385	0.14519	0.1717535	0	0.1479475	0.0481285
AC007292.7	0	0	0	0	0	0	0	0	0.17641633333333331	0	0	0	0	0	0.21321900000000002	0.313253	0.153435	0	0.2040585	0.089687	0.1854335	0.186658	0.192382	0.1499485	0.3937175	0.07753	0	0.126543	0	0	0.2300965	0.7106635	0	0	0
AC007308.7	0	0	0	0	0	0	0	0	0	0	0	0	0	0	0	0	0	0	0	0	0	0	0	0	0	0	0	0	0	0	0	0	0	0	0
AC007312.3	0	0	0	0	0	0	0	0	0	0	0	0	0	0	0	0	0	0	0	0	0	0	0	0	0	0	0	0	0	0	0	0	0	0	0
AC007318.5	11.020.333.333.333.300	0.461223	1.175.779	0.472236	0.290771	11.711.096.666.666.600	0.25117666666666666	0.515895	0.5819046666666666	0.4670416666666667	0.15016233333333334	0.5772866666666666	0.17414333333333334	0.746032	0.419594	0.354458	0.27960149999999995	0.2169335	0.17717	0.315048	0.466616	0.3645695	0.4364465	0.257324	0.1666975	0.212152	0.5111375	11.269.655	18.150.295	14.980.134.999.999.900	26.115.845	1.936.827	10.980.975	17.319.265.000.000.000	21.787.625.000.000.000
AC007319.1	0	0.28740466666666664	0.159759	0.423289	0.21194566666666667	0.3770286666666667	0.12431199999999999	0.25937466666666664	0.09173566666666666	0.20621033333333333	16.009.383.333.333.300	0.09126433333333334	0.21159466666666665	0.20860033333333333	0.16452533333333333	0.2598625	0.294887	0.24759099999999998	0.38053	0.25203949999999997	0.3448645	0.32191400000000003	0.324403	0.3537365	0.2597355	0.392241	0.310481	0.02796	0.0208755	0.064593	0.101775	0.1226835	0.11681050000000001	0.1181375	0.1937465
AC007322.1	0	0	0	0	0	0	0	0	0	0	0	0	0	0	0	0	0	0	0	0	0	0	0	0	0	0	0	0	0	0	0	0	0	0	0
AC007322.3	0	0	0	0	0	0	0	0	0	0	0	0	0	0	0	0	0	0	0	0	0	0	0	0	0	0	0	0	0	0	0	0	0	0	0
AC007322.5	0	0	0	0	0	0	0	0	0	0	0	0	0	0	0	0	0	0	0	0	0	0	0	0	0	0	0	0	0	0	0	0	0	0	0
AC007322.7	0	0	0	0	0	0	0	0	0	0	0	0	0	0	0	0	0	0	0	0	0	0	0	0	0	0	0	0	0	0	0	0	0	0	0
AC007325.1	0.014114666666666666	0.07054766666666666	0.007502000000000001	0.0268	0.082211	0.09638400000000001	0.03233466666666667	0.118801	0.030795	0.27852066666666664	0.037976333333333334	0.15789533333333333	0.081844	0.02263	0.019703000000000002	0	0	0	0.0014245	0	0	0	0	0	0	0	0	0.0691745	0	0.05092000000000001	0.127341	0.022592	0	0.015737	0
AC007325.2	0.030075	0.011713666666666666	0	0	0.015580666666666666	0	0	0	0	0.018732000000000002	0	0	0.012850333333333333	0	0.008482333333333333	0.0070005	0.002403	0.009639	0	0	0	0.0048795	0	0.0213705	0	0.0083965	0	0	0	0	0	0	0	0	0
AC007325.4	5.304.623	33.096.183.333.333.300	4.367.701.333.333.330	5.405.239	4.844.052.666.666.660	5.125.787.666.666.660	35.324.603.333.333.300	3.656.627	3.779.429	36.139.379.999.999.900	4.668.114.666.666.660	4.937.546.333.333.330	4.711.262.333.333.330	5.528.258.999.999.990	3.832.012.333.333.330	4.166.762	4.642.231.499.999.990	47.083.385	4.589.662	4.498.862	50.783.815	41.005.765	43.219.715	51.273.185	44.612.359.999.999.900	43.958.665	4.699.807	4.465.339	37.999.650.000.000.000	42.111.325	38.395.365	4.026.164	45.065.015	446.595	5.782.914
AC007326.10	0	0	0	0	0	0	0	0	0	0	0	0	0	0	0	8,66E-01	6.69e-4	0.0011555	0.0021425	0.002238	0	0	0.0041215	0	0	0	0	0.1021555	0.039464	0.146945	0.155499	0.0339125	0.049942	0.0134285	0.0111455
AC007326.11	0	0	0.7152246666666667	0	0.12600233333333333	0	0	0	0	0	0	0	0	0.06756933333333333	0	0.2687335	0	0	0.1130135	0.2050575	0	0	0	0	0	0.021423	0	60.342.975	0.37666	0.1628485	0.637357	0.049651	0.7968325	0	0
AC007326.12	0	0	0	0	0	0	0	0	0	0	0	0	0	0	0	0	0	0	0	0	0	0	0	0	0	0	0	0	0	0	0	0	0	0	0
AC007326.13	0.26539233333333334	0.12529	0.14118033333333332	0.07455533333333333	0.32673166666666664	0.20647766666666667	0	0.07314766666666667	0.11616066666666666	0.18231866666666666	0.19111633333333333	0.20935900000000002	0.14430566666666667	0.30659533333333333	0.2593183333333333	0.1388585	0.2702075	0.1873765	0.116474	0.159099	0.179762	0.1469755	0.10352449999999999	0.1268665	0.1971795	0.1051755	0.2092615	0.7714179999999999	0.4148615	0.228842	0.228439	0.205874	0.0722375	0.21475350000000001	0.1300725
AC007326.9	0	0	0	0	0	0	0	0	0	0	0	0	0	0	0	0.0403045	0	0	0.0268765	0.031625	0	0.0296445	0.045887	0	0	0	0	0.2961105	0	0	0	0	0	0	0
AC007327.5	0	0	0	0	0	0	0	0	0	0	0	0	0	0	0	0	0	0	0	0	0	0	0	0	0	0	0	0	0	0	0	0	0	0	0
AC007327.6	0	0	0	0	0	0	0	0	0	0	0	0	0	0	0	0	0	0	0	0	0	0	0	0	0	0	0	0	0	0	0	0	0	0	0
AC007347.1	0	0	0	0	0	0	0	0	0	0	0	0	0	0	0	0	0	0	0	0	0	0	0	0	0	0	0	0	0	0.500094	0	0	0	0	0
AC007349.4	0	0	0	0	0	0	0	0	0	0	0	0	0	0	0	0	0	0	0	0	0	0	0	0	0	0	0	0	0	0	0	0	0	0	0
AC007349.5	0	0	0	0	0	0	0	0	0	0	0	0	0	0	0	0	0	0	0	0	0	0	0	0	0	0	0	0.0966165	0	0.2982895	0	0	0	0	0
AC007349.7	0	0	0	0	0	0	0	0	0	0	0	0	0	0	0	0	0	0	0	0	0	0	0	0	0	0	0	0	0	0	0	0	0	0	0
AC007359.6	0	0	0	0	0	0	0	0	0	0	0	0	0	0	0	0	0	0	0	0	0	0	0	0	0	0	0	0	0	0	0	0	0	0	0
AC007362.3	0.07793833333333333	0.147483	0.04755466666666667	0.05741533333333334	0.05239066666666667	0	0.08336199999999999	0.14283333333333334	0	0	0.07153833333333333	0.178917	0.08283566666666667	0	0	0	0	0	0	0	0	0	0	0	0.038874	0	0	0	0	0	0	0	0	0	0
AC007365.1	0	0	0	0	0	0	0	0	0	0	0	0.015702	0	0	0	0	0	0.0077195	0	0	0	0	0	0	0	0	0	0	0	0.0084965	0	0	0	0	0
AC007365.3	0.26858933333333335	0.109144	0.06868833333333334	0.11550066666666665	0.19874533333333333	0	0.206762	0.12081533333333333	0.048924	0.16616333333333333	0.160964	0.06985833333333334	0.12275599999999999	0.14796666666666666	0.08323633333333333	0.361432	0.2082545	0.2655715	0.1781255	0.25460150000000004	0.326418	0.0748565	0.5672375000000001	0.283983	0.060808	0	0.3225845	0	0	0.0840215	0	0.1861965	0.0437415	0.137109	0.054166
AC007365.4	0	0	0	0	0	0	0	0	0	0	0	0	0	0	0	0	0	0	0.0268765	0	0	0	0	0	0	0	0	0	0	0	0	0.1257295	0	0	0
AC007381.3	0	0	0	0	0	0	0	0	0	0	0	0	0	0	0	0	0.004219	0	0	0	0	0	0	0	0	0	0	0.066659	0	0	0	0	0.0196105	0	0
AC007383.3	2.002.611	0.96285	0.9015746666666666	17.113.383.333.333.300	223.595	27.739.036.666.666.600	1.864.226	13.376.633.333.333.300	15.082.646.666.666.600	15.259.786.666.666.600	21.177.516.666.666.600	25.013.286.666.666.600	11.435.713.333.333.300	20.966.913.333.333.300	2.484.849.666.666.660	1.117.413	14.893.844.999.999.900	1.131.548	12.928.495	1.399.538	12.848.275	1.180.032	14.014.630.000.000.000	1.649.274	17.385.549.999.999.900	1.568.937	13.249.294.999.999.900	0.42249349999999997	0.634855	0.7550764999999999	0.6660835	0.3902195	0.2069655	0.2944315	0.603995
AC007383.4	0	0	0	0	0	0	0.02151133333333333	0	0	0	0	0	0	0.022044333333333332	0	0	0	0.015113	0	0	0	0	0	0	0	0	0	0	0	0	0	0	0	0	0
AC007383.6	0	0	0	0	0	0	0	0	0	0	0	0	0	0	0	0	0	0	0	0	0	0	0	0	0	0	0	0	0	0	0	0	0	0	0.0472765
AC007386.2	0	0	0	0	0	0	0	0	0	0	0	0	0	0	0	0.003619	0.003637	0.006291	0	0	0	0	0	0.0038425	0	0	0	0.1096485	0.085144	0.20689149999999998	0	0.0263095	0.109996	0.0074955	0.0185065
AC007386.3	0	0	0	0.042762999999999995	0	0	0	0	0	0	0	0	0	0	0.047723666666666664	0	0.1019205	0.0250465	0	0.0702355	0.0655155	0.0239215	0.0373825	0.019159	0.047048	0.0418965	0.0249085	0.20773350000000002	0	0	0	0.0460205	0.376314	0.259293	0
AC007386.4	0	0	0	0.05474266666666667	0	0	0	0	0	0	0	0	0	0	0	0.054617	0	0.018895	0	0	0	0	0	0	0	0	0	0	0.32435	0	0	0	0	0	0
AC007387.2	0	0	0	0	0	0	0	0	0	0	0	0	0	0	0	0	0	0	0	0	0	0	0	0	0	0	0	0	0	0	0	0	0	0	0
AC007389.1	0	0	0	0	0	0	0	0	0	0	0	0	0	0	0	0	0	0	0	0	0	0	0	0	0	0	0	0.111375	0.089691	0	0	0	0	0	0
AC007389.2	0	0	0	0	0	0	0	0	0	0	0	0	0	0	0	0	0	0	0	0	0	0	0	0	0	0	0	0	0	0	0	0	0	0	0
AC007389.3	0.018991666666666667	0.046065	0.009604666666666666	0.010505666666666668	0.050159999999999996	0.04813833333333333	0	0.12276533333333334	0	0.020737666666666665	0.017616333333333335	0.032807333333333334	0	0	0.02105766666666667	0.0198085	0.0077315	0.011464	0	0.0105035	0.0107	0	0.0164595	0.004784	0.005344	0.0066575	0.0111145	0.3882695	0	0.161071	0.007008	0	0	0	0
AC007390.4	0	0	0	0	0	0	0	0	0	0	0	0	0	0	0	0	0	0	0	0	0	0	0	0	0	0	0	0	0	0	0	0	0	0	0
AC007391.2	0.083661	0	0	0	0	0	0.19552466666666665	0	0	0.07254000000000001	0.10775433333333334	0	0	0	0	0	0.042208	0	0	0	0	0	0	0	0	0	0	0.120622	0.077919	0	0	0	0	0.121485	0
AC007394.3	0	0	0	0	0	0	0	0	0	0	0	0	0	0	0	0	0	0	0	0	0	0	0	0	0	0	0	0	0	0	0	0	0	0	0.0445595
AC007395.3	0	0	0	0	0	0	0	0	0	0	0	0	0	0	0	0	0	0	0	0	0	0	0	0	0	0	0	0	0	0	0	0	0	0	0
AC007395.4	0	0	0	0	0	0	0	0	0	0	0	0	0	0	0	0	0	0	0	0.014668	0	0	0	0	0	0	0	0.142895	0	0	0	0	0	0	0
AC007403.3	0	0	0.041808000000000005	0.04584833333333333	0	0	0	0.14295133333333335	0.04373133333333334	0.058283	0	0	0	0	0.102369	0	0.021597	0	0	0	0	0	0	0	0	0	0	0	0.1626475	0.863024	0.412328	0.2940115	0	0	0
AC007405.4	0.009765333333333332	0.012727	0	0	0.013025666666666666	0	0.08717733333333333	0.31451799999999996	0.05130033333333333	0	0.014388	0	0.220559	0	0.13525	0	0.0131085	0.026340000000000002	0.0086755	0.023687	0.0502945	0.0207075	0.0234945	0.0132485	0.012768999999999999	0.019651500000000002	0.0290885	0.182876	0	0.4355595	0.09472699999999999	0.059838499999999996	0.1307655	0.0084465	0.009512
AC007405.6	0.3315063333333333	0.22067233333333333	0.22715166666666667	0.5240813333333333	0.6409900000000001	0.48825066666666667	0.180414	0.5369893333333333	0.576594	0.5404716666666667	0.42585500000000004	0.4698	0.21226033333333333	0.8717633333333334	0.517264	16.234.635.000.000.000	1.827.792	2.018.752	1.644.523	17.521.515	21.040.555.000.000.000	15.480.174.999.999.900	15.595.325	15.160.200.000.000.000	11.726.839.999.999.900	0.9653695	20.778.495	1.232.718	0.9583225	0.295153	0.43018449999999997	0.500525	0.7705525	0.717101	0.9534065
AC007405.8	0	0	0	0	0	0.2387	0	0.13355333333333333	0	0.06038433333333334	0	0	0.15647333333333333	0.08635666666666668	0	0.145554	0	0.0282685	0	0	0	0.0721385	0	0.12188550000000001	0.11909049999999999	0.0819535	0.089818	0	0	0	0	0	0	0	0
AC007422.1	0	0	0.03359566666666667	0	0	0	0	0	0.03442733333333333	0	0	0	0	0	0	0	0	0	0	0	0	0	0	0	0	0	0	0	0	0	0	0.0185185	0	0	0
AC007463.2	0	0	0	0	0	0	0	0	0	0	0	0	0	0	0	0	0	0	0	0	0	0	0.010943	0	0	0	0	0	0	0	0	0.1154595	0	0	0
AC007491.1	0	0	0	0	0	0	0	0	0	0	0	0	0	0	0	0	0	0	0	0	0	0	0	0	0	0	0	0	0	0	0.144185	0	0	0	0
AC007551.2	0	0	0	0	0	0	0	0	0	0	0	0	0	0	0	0	0	0	0	0	0	0	0	0	0	0	0	0	0	0	0	0	0	0	0
AC007556.3	0	0	0	0	0	0	0	0	0	0	0	0	0	0	0	0	0	0	0	0	0	0	0	0	0	0	0.061997	0	0	0	0	0	0	0	0
AC007557.2	0	0	0	0	0	0	0	0	0	0	0	0	0	0	0	0	0	0	0	0	0	0	0	0	0	0	0	0	0	0	0	0	0	0	0
AC007557.3	0	0	0	0	0	0	0	0	0	0	0	0	0	0	0	0	0	0	0	0	0	0	0.016324	0	0	0	0	0	0	0	0	0.0863335	0	0	0
AC007557.4	0	0	0	0	0	0	0	0	0	0	0	0	0	0	0	0	0	0	0	0	0	0	0	0	0	0	0	0	0	0	0	0	0	0	0
AC007559.1	0	0	0	0	0	0	0	0	0	0	0	0	0	0	0	0	0	0	0	0	0	0	0	0	0	0	0	0	0	0	0	0	0	0	0
AC007560.1	0	0	0	0	0	0	0	0	0	0	0	0	0	0	0	0	0	0	0	0	0	0	0	0	0	0	0	0	0	0	0	0	0	0	0
AC007562.1	0	0	0	0	0	0	0	0	0	0	0	0	0	0	0	0	0	0	0	0	0	0	0	0	0	0	0	0	0	0	0	0	0	0	0
AC007563.1	0	0	0	0	0	0	0	0	0	0	0	0	0	0	0	0	0	0	0	0	0	0	0	0	0	0	0	0	0	0.0040755	0	0	0.023607	0	0
AC007563.3	0	0	0	0	0	0	0	0	0	0	0	0	0	0	0	0	0	0	0	0	0	0	0	0	0.018906	0	0	0	0.113407	0	0	0	0	0	0
AC007563.4	0	0	0	0	0	0	0	0	0	0	0	0	0	0	0	0	0	0	0	0	0	0	0	0	0	0	0	0	0	0	0	0	0	0	0
AC007563.5	0.26003233333333337	0.06110666666666667	0.17342033333333332	0	0.15656266666666666	0	0.075742	0.06521733333333334	0.09236100000000001	0	0	0.08656799999999999	0.08418166666666667	0	0.15870800000000002	0	0	0	0	0	0	0	0	0	0	0	0	0	0	0	0	0	0	0.2242355	0
AC007566.10	0.13530533333333333	0.41102533333333335	0	0.040169	0.363241	0	0.11266166666666666	0.42610766666666666	0.06508766666666667	0	0.5123033333333333	0	0	0.03596333333333333	0.320559	0.22049749999999999	0.280323	0.37635450000000004	0.3344535	0.2691545	0.3476935	0.168294	0.4147685	0.1998955	0.3570125	0.2527525	0.1355955	0.052856	0.052113	0.101114	0.5447915	0.1300265	0.029602	0.231588	0.3746025
AC007568.1	0	0	0	0	0	0	0	0	0	0	0	0	0	0	0	0	0	0	0	0	0	0	0	0	0	0	0	0	0	0	0	0	0	0	0
AC007618.3	0	0	0	0	0	0	0	0	0	0	0	0	0	0	0	0	0	0	0	0	0	0.028183	0	0	0	0	0	0	0	0	0	0	0	0	0
AC007620.3	0.20617566666666667	0.34026033333333333	0.07629966666666667	0.237059	0.22898066666666667	0.04367933333333333	0.089199	0.05735933333333334	0.09300199999999999	0.07130266666666667	0.056376	0.12439933333333332	0	0.11716466666666667	0.05188333333333333	0.053145	0.042757	0.041377	0	0.0157255	0.032094	0.032667	0	0.0634475	0.0471555	0.038698	0.072431	0.4152515	0	0.34994749999999997	0.0458595	0.0658565	0	0.0952295	0.0375305
AC007631.1	0	0	0	0	0	0	0	0	0	0	0	0	0	0	0	0	0	0	0	0	0	0	0	0	0	0	0	0	0	0	0	0	0	0	0
AC007652.1	0	0	0	0	0	0	0	0	0	0	0	0	0	0	0	0	0	0.0251075	0	0	0	0	0	0	0	0	0	0	0	0	0	0	0	0	0
AC007677.2	0	0	0	0	0	0	0	0	0	0	0	0	0	0	0	0	0	0	0	0	0	0	0	0	0	0	0	0	0	0.2944345	0	0	0	0	0
AC007679.1	0	0	0	0	0	0	0	0	0	0	0	0	0	0	0	0	0	0	0	0	0	0.030384	0	0	0	0	0	0	0	0	0	0	0.1514225	0	0
AC007679.3	0	0	0	0	0	0	0	0	0	0	0	0	0.04310666666666666	0	0	0	0	0	0	0	0	0	0	0	0	0	0	0	0	0	0	0	0	0	0
AC007679.4	0	0	0	0	0	0	0	0	0	0	0	0	0	0	0	0	0	0	0	0	0	0	0	0	0	0	0	0	0	0	0	0	0	0	0
AC007682.1	0	0	0	0	0	0	0	0	0	0	0	0	0	0	0	0	0	0	0	0	0	0	0	0	0.002075	0	0	0	0	0	0	0	0	0	0
AC007731.1	0	0	0	0	0	0	0	0	0	0	0	0	0	0	0	0	0.028965	0	0	0	0	0.004352	0	0	0	0	0.0251795	0	0.0877545	0	0.385276	0	0	0	0
AC007740.1	0	0	0	0	0	0	0	0	0	0	0	0	0	0	0	0	0.003538	0	0	0	0	0	0	0	0	0	0	0	0	0	0	0	0	0	0
AC007742.3	0	0	0	0	0	0	0	0	0	0	0	0	0	0	0	0	0	0	0	0	0	0	0	0	0	0	0	0	0	0	0	0	0	0	0
AC007743.1	0.26685966666666666	0.182386	0.3581493333333333	0.28070266666666666	0.26093933333333336	0.25107033333333334	0.14093833333333333	0.24862233333333333	0.22504933333333332	0.314103	0.24363466666666664	0.21619033333333335	0.33440733333333333	0.3656723333333333	0.21032166666666668	0.0444455	0.037164	0.0622855	0.026487	0.0306705	0.007836	0.0433535	0.029882	0.0239595	0.0668575	0.017222	0.06914999999999999	0.4666955	0.29167250000000006	0.4059255	0.74816	0.063247	0.1054325	0.079697	0.033705
AC007750.5	0	0.009930666666666666	0.0030596666666666667	0.007349	0.007753333333333333	0	0	0	0	0	0	0.006713333333333334	0	0.0034289999999999998	0	0	0	0.002194	0.0040785	0.0019945	0.001948	0	0.004928	0.0017805	0	0.0024675	0.0046695	0.002628	0	0.2764425	0	0	0	0	0
AC007773.2	0.25751066666666667	0.32139066666666666	0.396853	0.4627	0.341673	0.5757983333333333	0.8371466666666667	0.5034226666666667	0.590627	0.49844733333333335	0.06972099999999999	0.34047066666666664	0.3736656666666667	0.46162933333333334	0.8003043333333333	0.10990050000000001	0.098846	0.25915299999999997	0.2757875	0.2523015	0.3898065	0.24208649999999998	0.2275135	0.29446150000000004	0.264602	0.209672	0.1341455	0.1095035	0	0.186792	0.1073205	0.0621215	0.3035175	0.1265535	0.190179
AC007787.2	0	0	0	0	0	0	0	0	0	0	0	0	0	0	0	0	0	0	0	0	0	0	0	0	0	0	0	0.1766745	0.008594	0	0	0.01792	0	0	0
AC007787.3	0.12394333333333334	0	0	0	0	0	0.16830633333333334	0.079551333333333335	0	0.10907066666666666	0.13257966666666668	0	0	0.05785933333333334	0	0.1510535	0.1323355	0.0577385	0.1634555	0.107371	0	0	0.0660995	0.045483	0	0	0.0589715	0	0	0	0.456271	0.029723	0	0	0.08209
AC007790.4	0	0	0	0	0	0	0	0	0	0	0	0	0	0	0	0	0	0	0	0	0	0	0	0	0	0	0	0	0	0	0	0	0	0.0668255	0
AC007792.1	0	0	0	0	0	0	0	0	0	0.112883	0	0	0	0	0	0	0	0	0.035638	0.0418495	0.0411095	0	0.030331	0.037879	0.084315	0.041222	0.04909	0.052148	0	0.2018155	0.4822225	0	0.0809355	0	0
AC007795.1	0	0	0	0	0	0	0	0	0	0	0	0	0	0	0	0	0	0	0	0	0	0	0	0	0	0	0	0	0	0	0	0	0	0.1220765	0
AC007796.1	0	0	0	0	0	0	0	0	0	0	0	0	0	0	0	0	0.019282	0	0	0.0226425	0	0	0.016381	0.0307015	0.022721	0.040537	0	0	0	0	0	0	0.1034255	0	0
AC007875.2	0	0	0	0	0	0.41486633333333334	0.15482833333333332	0	0	0	0	0	0	0	0	0.034194	0.052675	0.046552	0.13867649999999998	0	0.0814415	0.124055	0	0.0566765	0.134067	0.040633	0.075843	0.825116	0	1.581.186	21.691.375	0	0	0	0.1322645
AC007879.1	0	0	0	0	0	0	0	0	0	0	0	0	0	0	0	0	0.0224045	0	0	0	0	0	0	0	0	0	0	0	0	0	0	0	0	0	0
AC007879.2	0.08572600000000001	0.33177366666666663	0.31033933333333336	0.09375066666666666	0.4115066666666667	0.10307766666666666	0.15416766666666668	0.153033	0.178233	0.22082833333333332	0	0	0.07460433333333334	0.34764033333333333	0.10376066666666667	0	0	0	0	0	0.011402	0	0	0.020344	0	0.0216805	0	0	0	0	0	0	0	0	0
AC007879.3	0.19014833333333334	0	0.08878333333333333	0	0	0	0	0.328094	0.204223	0	0.17665533333333336	0.19281066666666666	0	0	0	0.0403245	0	0	0	0	0	0	0	0	0	0.06458	0	0	0	0	0	0	0	0	0
AC007879.4	0	0	0.17711833333333332	0.09647133333333334	0.10046333333333334	0.15063000000000001	0.15346233333333334	0.19791533333333333	0	0.24201333333333333	0.18390499999999999	0.251471	0	0.13268166666666667	0	0	0	0	0	0	0	0	0	0	0	0	0	0	0	0	0	0	0	0	0
AC007879.5	0.18202166666666666	0.19451833333333335	0.20062933333333333	0	0.054407333333333335	0.15478066666666665	0	0.046344666666666666	0.227149	0.126528	0	0	0.088209	0	0.11124366666666667	0	0.0754	0.1635845	0.0277695	0.185462	0.074886	0.0211345	0.0661655	0.0220655	0	0	0.0269925	0	0.313167	0.3854825	0	0	0	0	0
AC007881.4	33.146.503.333.333.300	117.506	0	13.795.703.333.333.300	0.96124	0	0	21.744.106.666.666.600	13.548.046.666.666.600	13.562.066.666.666.600	0	0.7800940000000001	15.071.233.333.333.300	0	0	0.3679225	0.5850355	0	0.6918295	0.7213455	1.404.252	0.6625369999999999	0.4885535	0.21453150000000001	0.4554305	0.4412355	0.571961	0	0	0	0	0	0	1.857.639	0
AC007899.3	0	0	0	0	0	0	0	0	0	0	0	0.050424	0	0	0	0	0	0	0	0	0	0	0	0.0125225	0	0	0	0	0	0.144115	0	0	0	0	0
AC007908.1	0	0	0	0	0	0	0	0	0	0	0	0	0	0	0	0	0	0.0862345	0	0	0	0	0	0	0	0	0	0.229913	0.2036025	1.152.238	0	0	0	0.2108295	0.69855
AC007919.18	0	0	0	0	0	0	0	0	0	0	0	0	0	0	0	0	0	0	0	0	0	0	0	0	0	0	0	0	0	0	0	0	0	0	0
AC007919.19	0	0	0	0	0	0	0	0	0	0	0	0	0	0	0	0	0	0	0	0	0	0	0	0	0	0	0	0.2373985	0.2008365	0.0536005	0	0	0	0.143864	0
AC007948.1	0	0	0	0	0	0	0	0	0	0	0	0	0	0	0	0	0	0	0	0	0	0	0	0	0	0	0	0	0	0	1.467.191	0	0	0	0
AC007950.1	0	0	0	0	0	0	0	0	0	0	0	0	0	0	0	0	0	0	0	0	0	0	0	0	0	0	0	0	0	0	0	0	0	0	0
AC007950.2	0.056856666666666666	0	0.012079333333333333	0.03976833333333333	0.013416	0.022038000000000002	0.010942666666666668	0.02345833333333333	0.018392666666666665	0.015442666666666667	0.011888333333333334	0.010989	0.010659333333333333	0.01870933333333333	0.08675133333333333	0.12727650000000001	0.141489	0.1143265	0.0810275	0.081204	0.1023215	0.13981749999999998	0.149256	0.118888	0.1141925	0.15766750000000002	0.15258	0.163971	0.2162915	0.172566	0.2760835	0.09152099999999999	0.1875415	0.0192825	0.06715750000000001
AC007952.4	0.7116129999999999	0.17050133333333334	0.756346	0.322055	0.24615733333333334	0.4183876666666667	0.7359096666666667	0.8974390000000001	0.6680619999999999	0.6347613333333334	0.0639	0.3186986666666667	10.186.123.333.333.300	0.4458313333333333	0.927621	0.042367	0	0	0	0	0	0	0	0	0	0	0	0	0	0	0	0	0	0.0368645	0.0773805
AC007952.5	0	0.026322666666666664	0.05699100000000001	0.266591	0.049061	0.06208266666666667	0	0.03328166666666667	0	0.189411	0.18677533333333335	0	0.44926499999999997	0.09465533333333333	0.14467766666666665	0	0	0	0	0	0	0	0	0	0	0	0	0	0.012606	0.0889105	0	0	0.050374	0.0371265	0.054654
AC007952.6	0.200984	0	0.08958866666666666	0.04334633333333333	0.03870033333333333	0	0	0.108716	0	0.086397	0.09827066666666667	0.03562733333333334	0.026831333333333332	0.084745	0.1871543333333333	0	0	0	0	0	0	0	0	0	0	0	0	0	0	0	0	0	0	0	0
AC007966.1	0	0	0	0	0	0	0	0	0	0	0	0	0	0	0	0.0645065	0.031397999999999995	0	0	0	0.030865499999999997	0.050829	0.077889	0.06254849999999999	0.020199500000000002	0.0376745	0	0.014854	0	0.020626	0.073682	0	0	0	0.0885425
AC007967.2	0	0	0	0	0	0	0	0	0	0	0	0	0	0	0	0	0	0	0	0	0	0	0	0	0	0	0	0	0	0	0	0	0	0	0
AC007967.3	0	0	0	0	0	0	0	0	0	0	0	0	0	0	0	0	0	0	0	0	0	0	0	0	0	0	0	0	0	0	0	0	0	0	0
AC007967.4	0	0	0	0	0	0	0	0	0	0	0	0	0	0	0	0	0	0	0	0	0	0	0	0	0	0	0	0	0	0	0	0	0	0	0
AC007969.4	0	0	0	0	0	0	0	0.695307	0	0.5445696666666667	0	0	0	0	0	0	0	0	0	0	0.209614	0	0	0.3000295	0	0.294893	0	0	0	0	31.273.765	0	0	0	0
AC007969.5	0.37968566666666664	0.369601	0.13938666666666666	0.5212570000000001	0.242113	0.10944933333333333	0.11242433333333333	0.19172599999999998	0.34234933333333334	0.42214666666666667	0.12562833333333334	0.7726506666666667	0.11679033333333333	0.19864866666666667	0.24127733333333334	0.1092465	0.1280255	0.039585	0.1025435	0.28699850000000005	0.18455549999999998	0.192355	0.036159	0.096103	0.077987	0.12355550000000001	0.243861	0.2519445	0.207844	0	1.129.245	0.630044	0.2025125	0.765871	0.66554
AC008060.5	0	0	0	0	0	0	0	0	0	0	0	0	0	0	0	0	0	0	0	0	0	0	0	0	0	0	0	0	0	0	0	0	0	0	0
AC008060.7	0.06094	0.046047333333333336	0	0	0.010504	0.018715	0.019155333333333333	0	0	0	0	0.05336766666666667	0	0.020649999999999998	0	0	0	0	0	0	0	0	0	0	0	0	0	0	0	0	0	0	0.013629	0	0.0162075
AC008060.8	0	0	0	0	0	0	0	0	0	0	0	0	0	0	0	0	0	0	0	0	0.025655	0	0	0.033166	0	0	0	0	0	0	0.34963	0	0	0	0
AC008063.2	0	0	0	0	0.03704366666666666	0.10208966666666668	0.2609243333333333	0	0	0.045880000000000004	0.12772333333333333	0.204228	0	0	0.16883	0.069817	0	0	0	0.069569	0	0.020669	0	0	0.0655105	0.0441875	0.043062	0.0893945	0.1293165	0.199897	0.563061	0	0.1923885	0.25172649999999996	0.0562015
AC008063.3	0.05922333333333333	0	0.036213666666666665	0	0	0	0.07404033333333333	0.129943	0.073881	0	0.075432	0.21578366666666668	0	0	0.13311	0	0.0123045	0	0	0	0	0	0.0140615	0	0	0.01904	0	0	0	0	0	0	0	0	0
AC008065.1	0	0	0.09260166666666668	0	0	0	0	0	0	0	0	0	0	0	0	0	0	0	0	0	0	0	0	0.0568055	0	0.0385665	0	0	0	0	0	0	0	0	0
AC008067.2	0	0	0	0	0	0	0	0	0	0	0	0	0	0	0	0	0	0	0	0	0	0	0	0	0	0	0	0	0.3573265	0.5451315	0	0.1052225	0	0	0.049593
AC008069.1	0	0	0	0	0	0	0	0	0	0	0	0	0	0	0	0	0	0	0	0	0	0	0	0	0	0	0	0	0	0	0	0	0	0	0
AC008069.2	0	0	0	0	0	0	0	0	0	0	0	0	0	0	0	0	0	0	0	0	0	0	0	0	0	0	0	0	0	0	0	0.020132	0	0.0154245	0.0247625
AC008072.1	0	0	0	0	0	0	0	0	0	0	0	0	0	0	0	0	0.0078475	0.028535	0.01565	0	0.012566	0	0.022123499999999997	0.0173265	0	0	0.011737	0	0	0	0.1128735	0	0.062987	0	0.027014
AC008073.7	0	0	0	0	0.034998999999999995	0	0	0	0	0	0	0	0	0	0	0	0	0	0	0	0	0	0	0	0	0	0	0	0	0	0	0.034938	0	0	0
AC008073.9	0	0	0	0	0	0	0	0.07697533333333333	0	0	0	0.08994933333333333	0	0	0	0	0.031374	0.0825655	0	0	0	0	0	0	0	0	0	0	0	0	0.044198	0	0	0	0
AC008074.3	0.055547000000000006	0.08350500000000001	0	0.12709133333333333	0.06556733333333332	0.048736	0.05159066666666667	0	0.056702999999999996	0.032738666666666666	0	0.109361	0.04872733333333334	0	0	0.032324	0.028877	0.0305065	0.024209	0.039341	0.0320775	0.019578	0.0416875	0	0.0184745	0.0194845	0.043464	0	0.0522315	0.5291265	0	0	0	0	0.0479985
AC008074.5	0	0	0	0	0	0	0	0	0	0	0	0	0	0	0	0	0	0	0	0	0	0	0	0	0	0	0	0	0	0	0.385382	0	0	0	0
AC008079.10	0	0	0.001238	0.0019916666666666668	0	0.003441333333333333	0	0.0020763333333333332	6,57E+11	7.81e-4	0	0.0011366666666666667	0.0011956666666666667	0.0011953333333333334	0.0014816666666666665	0.008151499999999999	0.009354999999999999	0.006871	0.0059865	0.005563	0.0068855	0.0053225	0.0030055	0.0041080000000000005	0.0056784999999999995	0.0066025	0.0104385	0.1352995	0.0867525	0.1146985	0.067687	0.040856500000000004	0.048345	0.027437999999999997	0.0056575
AC008079.9	0	0	0	0	0	0	0	0	0	0	0	0	0	0	0	0.0166675	0	0	0	0	0	0	0	0	0.0056075	0	0	0	0	0	0.009141	0	0	0	0.0271095
AC008088.4	0	0.11553166666666667	0	0.11711533333333334	0.178896	0	0.18679966666666667	0.037761666666666666	0.022891333333333333	0.13934366666666667	0.089374	0	0.081343	0.021403000000000002	0	0.0903925	0.0702095	0.0631375	0.05086449999999999	0.013783	0.0132425	0.032476500000000005	0.043974	0.0476695	0.033649	0.042427	0.053875000000000006	0	0	0.2551615	0	0	0.11483750000000001	0.0591885	0
AC008103.4	0	0	0	0	0	0	0	0	0	0	0	0	0	0	0	0	0	0	0	0	0	0	0	0	0	0	0	0	0	0	0	0	0.048954	0	0
AC008132.13	0.013046	0.18064466666666665	0.013548666666666665	0.12577366666666667	0.144948	0.015549	0.012707	0	0.10117133333333334	0.03621733333333333	0	0.018074333333333335	0.007823333333333333	0.017590333333333333	0.12523466666666666	0	0.0013195	0	0	0	0	0.001255	9.84e-4	0.003597	0	0	0	0.003207	0	0	0.004459	0.011671	0	0	0.013724
AC008132.14	0	0	0	0	0	0	0	0	0	0	0	0	0	0	0	0	0	0	0	0	0	0	0	0	0	0	0	0	0.270923	0.760021	0	0	0	0	0
AC008154.4	0	0	0	0	0	0	0	0	0	0	0	0	0	0	0	0	0	0	0	0	0.115584	0	0	0	0	0	0	0	0	0.4696685	0	0	0	0	0
AC008154.5	0	0	0	0	0	0	0	0	0	0	0	0	0	0	0	0	0	0	0	0	0	0	0	0	0	0	0	0	0	0	0	0	0	0	0
AC008155.1	0	0	0	0	0	0	0	0	0	0	0	0	0	0	0	0	0	0	0	0	0	0	0	0	0	0	0.0537595	0.6405535	1.678.794	0.159003	22.324.125	0	0	0.40254	0.2116845
AC008155.2	0	0	0	0	0	0	0	0	0	0	0	0	0	0	0	0.052151	0	0	0	0	0.0401505	0	0	0.03699	0	0	0	0	0	0	0	0	0	0	0
AC008171.1	0	0	0	0	0	0	0	0	0	0	0	0	0	0	0	0	0	0	0	0	0	0	0	0	0	0	0	0	0	0	0	0	0	0	0
AC008173.1	0	0	0	0	0	0	0	0	0	0	0	0	0	0	0	0	0	0	0	0	0	0	0	0	0	0	0	0	0	0	0	0	0	14.145.275	0
AC008264.4	0	0	0	0	0	0	0	0	0	0	0	0	0	0	0	0.195347	0.106238	0.3299235	0.140191	0.1422765	0.139799	0.18596449999999998	0.1321875	0	0.1911635	0.24930449999999998	0.043336	0	0	0	0	0	0	0	0
AC008268.1	0.030209666666666666	0	0	0	0	0	0	0	0	0	0.057499	0	0	0	0	0.007117	0	0	0.01047	0	0.0084305	0	0	0	0	0	0	0	0.0134875	0	0.211096	0.0159955	0	0	0
AC008269.2	0	0	0	0	0	0	0.11779099999999999	0	0	0	0.06292099999999999	0.05936466666666667	0	0	0.03956666666666667	0.0150375	0.023073	0.062811	0.068294	0.0208085	0.0545715	0.03403	0	0.016312	0	0.040917499999999996	0	0	0.066596	0.388454	0.093767	0.037751	0.1386095	0.029467	0.077289
AC008277.1	0	0	0	0	0	0	0	0	0	0	0	0	0	0	0	0	0	0	0	0	0	0	0	0	0	0	0	0	0	0.1151165	0	0.0269135	0.4611725	0	0
AC008278.2	0.12202133333333333	0	0	0	0.091577	0	0	0	0	0	0	0.15069033333333334	0	0.08234266666666666	0	0	0.0375395	0	0.0329345	0	0.0410255	0.043467	0	0.069997	0	0	0	0	0.0864595	0	0	0	0	0	0
AC008278.3	0	0	0	0	0	0	0	0	0	0	0	0	0	0	0	0	0	0	0	0	0	0	0	0	0	0	0	0	0	0.0388205	0	0	0	0	0
AC008280.1	0	0	0	0	0	0	0	0	0	0	0	0	0	0	0	0	0.037044	0	0	0	0	0	0	0	0	0	0	0	0	0	0	0	0	0	0
AC008280.3	0	0	0	0	0	0	0	0	0	0	0	0	0	0	0	0	0	0	0	0	0	0	0	0	0	0	0	0	0	0	0	0	0	0	0
AC008427.2	0.108066	0	0	0	0	0	0	0	0	0	0	0	0	0	0	0	0	0	0	0	0	0	0	0	0	0	0	0	0	0	0	0.029711	0	0	0
AC008440.10	0.141813	0	0.08663566666666667	0.05192133333333334	0	0	0.17838600000000002	0	0	0.15444266666666667	0	0	0	0	0	0	0.014585	0	0	0	0	0	0	0	0	0	0	0	0	0	0	0	0.077595	0	0
AC008440.5	0	0	0.13577799999999998	0.110846	0	0.5293176666666667	0.6081693333333333	0	0.510186	0.16034400000000001	0.26979733333333333	0.6540893333333334	0.7471026666666667	0.15102266666666667	0	0	0	0	0	0.063011	0	0.034072	0	0	0.132827	0	0	0	0	0	0	0.201001	0	0	0
AC008565.1	0	0	0	0	0	0	0	0	0	0	0	0	0	0	0	0	0	0	0	0	0	0	0	0	0	0	0	0	0	0	0	0	0	0	0
AC008592.3	0	0.20080399999999998	0	0	0.08038033333333333	0	0	0.3229416666666667	0.15493566666666667	0	0	0	0	0	0	0	0	0	0	0	0	0.0348025	0	0	0	0	0	0.1478825	0	0	1.941.852	0.094933	0	0.672279	0
AC008592.4	0	0	0	0	0	0	0.108226	0	0	0	0	0	0	0	0	0	0	0	0	0	0	0	0	0	0	0	0	0	0	0	0	0	0	0	0
AC008592.5	0	0.13658299999999998	0.032284	0.059588	0	0	0.25299533333333335	0.4149946666666667	0.067478	0.12212666666666668	0.11609666666666667	0.05666833333333333	0	0.066068	0	0	0	0	0	0.0173985	0	0	0	0	0	0	0.012965	0	0	0	0	0	0	0	0
AC008592.7	0	0	0	0	0	0	0	0	0	0	0	0	0	0	0	0	0	0	0	0	0	0	0	0	0	0	0	0	0	0	0	0	0	0	0
AC008592.8	0	0.12489299999999999	0.048597	0.097736	0.048667999999999996	0	0	0	0	0	0	0.17696166666666666	0	0	0.05627766666666667	0.1391455	0.12736050000000002	0.109258	0.2281275	0.15161449999999999	0.093843	0.1496895	0.0924415	0.0211525	0.023595	0.0300955	0.2234935	21.395.085	0.9627485	15.064.385	2.053.742	0.5425575	0.4234725	0.68669	0.10729949999999999
AC008691.1	0	0	0	0	0	0	0	0	0	0	0.017918666666666666	0	0	0	0	0	0	0	0	0	0	0	0	0	0	0	0	0	0	0	0.006702	0	0	0	0
AC008694.2	0	0	0	0	0	0	0	0	0	0	0	0	0	0	0	0	0	0	0	0	0	0	0	0	0	0	0	0	0	0	0	0	0	0	0
AC008694.3	0	0	0	0	0	0	0	0	0	0	0	0	0	0	0	0.0284	0	0	0	0	0	0	0	0	0	0	0	0.009764	0	0	0	0	0.0474085	0	0
AC008697.1	0.019085666666666667	0	0.13804	0.007656	0.010743333333333334	0	0	0	0	0	0	0	0.016889666666666667	0.030282666666666666	0	0.027628	0.06386	0.1020395	0.12727650000000001	0.0910585	0.077933	0.07985300000000001	0.072924	0.0855195	0.025324	0.0205045	0.05556	0	0.0066255	0	0.0160235	0	0.018422	0	0.02912
AC008746.10	0	0	0	0	0	0	0	0	0	0	0	0	0	0	0	0	0	0	0	0	0	0	0	0	0	0	0	0	0	0	0.315212	0	0.0537845	0	0
AC008746.12	0	0.065246	0.12610433333333335	0	0.12131166666666666	0.07331900000000001	0.19123099999999998	0.46212633333333336	0.02087433333333333	0.21036033333333334	0.21973333333333334	0.041863333333333336	0.184832	0.04389133333333334	0.35158033333333333	1.053.404	0.7041995	0.65488	0.6227324999999999	0.522784	0.4951375	0.4252185	0.3084465	0.353329	0.40080550000000004	0.34996	0.799717	0.34016799999999997	0.17143750000000002	0.0998045	0.0927125	0.0677055	0.203433	0.2673775	0.230226
AC008746.3	0.092922	0	0	0	0	0	0	0	0	0	0	0	0	0	0	0	0	0	0	0	0	0	0	0	0.0537465	0	0	0	0	0	0	0	0	0.134209	0
AC008746.5	0	0	0	0	0	0	0	0	0	0	0	0	0	0	0	0	0	0	0	0	0	0	0	0	0	0	0	0	0	0	0	0	0	0	0
AC008746.9	0	0	0	0	0	0	0	0	0	0	0	0	0	0	0	0	0	0	0	0	0	0	0	0	0	0	0	0	0	0	0	0	0	0	0
AC008753.3	0	0	0	0	0	0	0	0	0	0	0	0	0	0	0	0	0	0	0	0	0	0	0	0	0	0	0	0	0	0	0	0	0	0	0
AC008753.4	0	0	0	0	0	0	0	0	0	0	0	0	0	0	0	0	0	0	0	0	0	0	0	0	0	0	0	0	0	0	0	0	0	0	0
AC008753.6	0	0.091797	0	0	0	0	0.12729566666666667	0	0	0	0	0	0	0	0	0.0868715	0.101183	0.0692055	0.0545395	0.13194	0.0386115	0.055083	0.22782550000000001	0.2593605	0	0.13359949999999998	0	0	0.12869	0	0	0	0	0	0
AC008781.7	0	0	0	0	0	0	0	0	0	0	0	0.12660833333333335	0	0	0	0.127458	0	0.075062	0	0.0511715	0.094637	0	0.074923	0.0480175	0.029742	0.0631685	0.0552295	0	0.0314095	0.071966	0	0.0692005	0.0629745	0.162514	0
AC008834.2	0	0	0	0	0	0	0	0	0	0	0	0	0	0	0	0	0	0	0	0	0	0	0	0	0	0	0	0	0	0	0	0	0	0	0
AC008850.3	0	0	0	0	0	0	0	0	0	0	0	0	0	0	0	0	0	0	0	0	0	0	0	0	0	0	0.0699445	0	0	0	0	0	0	0	0
AC008937.2	0	0	0	0	0	0	0	0	0	0	0	0	0	0	0	0	0	0.021571	0	0	0	0	0	0	0	0	0	0	0	0	0	0	0	0	0
AC008937.3	0	0	0	0	0	0	0	0	0	0	0	0	0	0	0	0.0128645	0	0	0	0	0	0.010419	0	0	0	0.0099385	0	0	0	0	0	0	0	0	0
AC008940.1	0	0	0	0	0	0	0	0	0	0	0	0	0	0	0	0	0	0	0	0	0	0	0	0	0	0	0	0.0128945	0.599387	0.047753	0	0	0.042546	0	0
AC008982.2	0	0	0.07244066666666667	0	0.17257433333333336	0	0	0	0	0	0	0	0	0	0	0	0	0.0390955	0.027245	0	0	0.0637595	0.0255315	0	0	0	0	0	0	0	0	0	0.196919	0.113609	0
AC008984.2	0	0	0	0	0	0	0	0	0	0	0	0	0	0	0.010571666666666667	0	0	0	0	0	0	0	0	0	0	0	0	0	0	0	0	0	0.106303	0	0
AC008984.5	0	0	0	0	0	0	0	0	0	0	0	0	0	0	0	0	0	0	0	0	0	0	0	0	0	0	0	0	0	0	0	0	0	0	0
AC008984.6	0	0	0	0	0	0	0	0	0	0	0	0	0	0	0	0	0	0	0	0	0	0	0	0	0	0	0	0	0	0	0	0	0	0	0
AC008984.7	0	0	0	0	0	0	0	0	0	0	0	0	0	0	0	0	0	0	0	0	0	0	0	0	0	0	0	0	0	0	0	0	0	0	0
AC008985.1	0	0	0	0	0	0	0	0	0	0	0	0	0	0	0.007854333333333333	0	0	0	0	0.00817	0	0	0	0	0	0	0	0.30937	0.234438	0.4426085	0.3712025	0.047657	0.11216	0.080973	0.0334305
AC008991.1	0	0	0	0	0	0	0	0	0	0	0	0	0	0	0	0	0	0	0	0	0	0	0	0	0	0	0	0	0	0	0	0.405857	0	0	0
AC008992.1	0	0	0	0	0	0	0	0	0	0	0	0	0	0	0	0	0	0	0	0	0	0	0	0	0	0	0	0	0	0	0.479573	0	0	0	0
AC008993.2	0	0	0	0	0	0	0	0	0	0	0	0	0	0	0	0.017709	0.067278	0.0618755	0.028756999999999998	0.027883	0.013653	0.0573075	0.034543500000000005	0.0125	0.0308695	0	0.016295	1.740.432	1.834.216	161.919	11.702.765	0.6286565	10.511.730.000.000.000	0.676523	0.303157
AC008993.3	0	0	0	0	0	0	0	0	0	0	0	0	0	0	0	0	0	0	0	0	0	0	0	0	0	0	0.022693	0	0	0	0	0	0	0	0
AC009005.2	0.32556566666666664	0.08540666666666667	0.495417	0.6071993333333333	0.633171	0.09788066666666667	0.09665933333333333	0.43493933333333334	0.5433603333333333	0.236837	0.6327253333333333	0.45293866666666666	0.283432	0.366736	0.8440963333333333	0.2644645	0.392039	0.771372	0.7578585	0.4473625	0.519633	0.2722425	0.5307679999999999	0.746742	0.4829565	0.47298599999999996	0.8092845000000001	0.5656025	0.067871	0.43955849999999996	0.2762635	0.624181	0.6366905	0.27510049999999997	0.38262799999999997
AC009014.3	0.10266133333333333	0	0	0	0.010424000000000001	0	0	0	0.018063	0	0	0	0	0	0	0	0	0	0	0	0	0	0	0	0	0	0.00626	0.0829665	0.0324515	0.051763000000000003	0	0.0336475	0	0	0
AC009052.12	0	0	0	0	0	0	0	0	0	0.19775433333333334	0	0	0	0	0	0	0	0	0	0	0.0782315	0	0	0	0	0	0	0	0	0	0	0	0	0	0
AC009091.1	0	0	0	0	0	0	0	0	0	0	0	0	0	0	0	0.008784	0	0	0	0	0	0	0	0	0	0	0	0.202675	0	0.2738545	0.1715765	0.18330649999999998	0.1165265	0	0
AC009095.4	0	0	0	0	0	0	0	0	0	0	0	0	0	0	0	0.011558	0	0	0	0	0	0	0	0	0	0	0	0	0	0	0	0	0	0	0
AC009110.1	0	0	0	0	0	0.073726	0	0	0	0	0.089964	0.075725	0	0.043248666666666664	0.05100833333333333	0	0	0	0	0	0	0	0	0	0	0	0	0	0	0	0	0	0	0	0
AC009120.10	0	0	0	0	0	0	0	0	0	0	0	0	0	0	0	0	0	0	0	0	0	0	0	0	0	0	0	0	0	0	0	0	0	0	0
AC009120.11	0.034573	0.09488100000000001	0.029447333333333336	0.031922	0.07848833333333333	0	0.10854566666666667	0.056204333333333335	0	0.009418333333333332	0.06585966666666666	0.06311733333333333	0.07157166666666667	0.019175333333333332	0.02531833333333333	0.033444	0.0969315	0	0	0.0764695	0.100406	0.114316	0.033826	0.06300700000000001	0.1064455	0.10952600000000001	0.1266185	0	0	0	0	0	0.0077245	0	0
AC009120.3	0	0.1796633333333333	0	0	0.5968870000000001	0	0.2556293333333333	0	0	0.16907266666666665	0.16507033333333335	0	0	0	0	0.4766645	0.1802065	0	0.424438	0	0	0	0	0.1351045	0.16478199999999998	0	0	0.533031	0.2369285	0	0.1358835	0.1631305	0.0983595	0.1899605	0
AC009120.4	0.3487403333333334	0.37650700000000004	0	0.174944	0.7031253333333334	0.4133073333333333	0	0.12860066666666667	0	0.5104423333333333	0	0.4296143333333333	0.26582666666666666	0	0.08697533333333334	0.5451325	0.248451	0.92874	0.568137	0.679279	10.963.525	0.6279285	0.455099	0.9658195	10.028.460.000.000.000	11.572.415	0.573736	0.5515805	0.752937	0.716607	0.6526430000000001	0.7581405	103.141	0.3112255	0.3094485
AC009120.5	0	0	0	0	0.05464666666666667	0	0.08689466666666668	0	0	0	0	0	0	0.10058666666666666	0	0	0	0	0	0	0.0256115	0	0.0437525	0	0.0524215	0	0.0177455	0	0.088124	0	0	0	0	0	0
AC009120.6	0	0	0.14240233333333335	0.023062	0.45651200000000003	0.07564466666666667	0.05241166666666667	0.45220166666666667	0.026006	0.3210743333333333	0.14015633333333333	0.355802	0.07051933333333334	0.04416066666666666	0.414274	0.532899	0.532977	0.4635905	0.6000945	0.4835745	0.736417	0.570219	0.49414500000000006	0.372113	0.4148205	0.47535450000000007	0.712296	0.7383475	0.2733405	27.713.530.000.000.000	6.524.360.499.999.990	0.317125	0.5905745	0.878131	0.676905
AC009120.8	0	0	0	0	0	0	0	0	0	0	0	0	0	0	0	0	0	0	0	0	0	0	0	0	0	0	0	0.2487835	0	0	0.0531625	0.105119	0	0	0.076383499999999993
AC009120.9	0	0	0	0	0	0	0	0	0	0	0	0	0	0	0	0	0	0	0	0	0	0	0	0	0	0	0	0	0	0	0.2462815	0.094273	0.0686325	0.067099	0
AC009133.12	8.094.060.333.333.330	3.858.483	1.077.601	0.767034	0.7978466666666667	68.819.506.666.666.600	5.310.646	14.720.876.666.666.600	1.928.368	4.280.349.666.666.660	48.638.813.333.333.300	5.346.818	5.550.245.666.666.660	3.328.824	3.743.621.666.666.660	0.094689	0.102589	0.1608455	0.0799985	0.09790399999999999	0.173595	0.120908	0.0802175	0.190282	0.06692200000000001	0.14643050000000002	0.2502915	0.033227	0	1.436.544	0.9557865000000001	0	0.0482845	0	0.0728795
AC009133.15	0.5579536666666667	0.9147463333333333	13.323.896.666.666.600	1.182.668	0.850205	11.439.409.999.999.900	0.8848953333333334	10.319.583.333.333.300	0.783094	0.7303323333333334	0.812708	0.6177456666666667	0.779881	12.037.593.333.333.300	13.371.206.666.666.600	0.1314285	0.3211505	0.39554900000000004	0.144668	0.2677925	0.230113	0.26965249999999996	0.20101750000000002	0.2121655	0.15416	0.126234	0.251747	0.0488565	0	0	0.9639675	0.0876605	0.119706	0.1256365	0.062975
AC009133.17	0	0	0	0	0	0	0	0.03512266666666667	0.019179333333333333	0	0	0	0.017437666666666667	0	0	0.026276	0.0359395	0.0168145	0.05487449999999999	0.02225	0.02203	0.036415	0.0211575	0.009639	0.012507	0.05418	0.017688	0.0047045	0.0665585	0	0.217991	0.034432	0.0585805	0.0234115	0
AC009133.21	0.08396433333333332	0	0	0.04566166666666666	0	0.14613033333333333	0	0.2736436666666667	0.043179	0	0.19229833333333335	0	0	0.042843	0.050940000000000006	0.15091949999999998	0.137579	0.202821	0.225815	0.3261965	0.276403	0.139579	0.2085365	0.2849235	0.2176265	0.233135	0.18251250000000002	0.069697	0.374178	0.0439695	1.551.953	0.3310835	0.19002	0.1174325	0.0836455
AC009133.22	0	0	0	0	0.16598133333333334	0.18663633333333332	0.28440266666666664	0	0	0	0	0	0	19.517.973.333.333.300	0.420128	0.278495	0.141152	0.6689390000000001	0.0682665	0.360168	0.27851000000000004	0.1650305	0.302128	0.17990250000000002	0.147645	0	0.59383	243.791	31.343.534.999.999.900	0.16067	0.323871	0.7764139999999999	2.425.351	14.752.215	55.974.245
AC009133.23	0.030898	0.031092333333333333	0.013876	0	0.011711333333333332	0	0.08041266666666667	0	0	0.012639666666666667	0	0	0	0.050581999999999995	0	0.045054	0	0	0	0	0.015480500000000001	0	0	0	0.013472	0.0381495	0	0.020444	0.27186899999999997	0	0.043667	0.1623665	0.049646	0.290264	0.0404735
AC009133.24	0	0	0.18917533333333333	0.06983366666666667	0.21360633333333334	0.198778	0.296022	0.4072153333333334	0.21200433333333335	0.37545666666666666	0.7087783333333334	0	0	0.08696533333333334	0.07826266666666666	0.23602700000000001	0.503197	0.5995455000000001	0.4060425	0.307473	0.42232250000000005	0.29100899999999996	0.0810575	0.1722445	0.44605300000000003	0.2353065	0.3395325	0	0.21533000000000002	0	0	0	0	0	0
AC009134.1	0	0	0	0	0	0	0	0	0	0	0	0	0	0	0	0	0	0	0	0	0	0	0	0	0	0	0	0	0	0	0	0	0	0	0
AC009158.1	0	0	0	0	0	0	0	0	0	0	0	0	0	0	0	0	0	0	0	0	0	0	0	0	0	0	0	0	0	0	0	0	0	0	0
AC009161.1	0	0	0	0	0	0	0	0	0	0	0	0	0	0	0	0	0	0	0	0	0	0	0	0	0	0	0	0	0	0.590727	0	0	0	0	0
AC009166.5	0	0	0	0	0	0	0	0	0	0	0	0	0	0.10681566666666666	0	0	0	0	0	0	0	0	0	0	0	0	0	0	0	0.3295305	0	0	0	0	0
AC009166.7	0	0	0.005196	0	0	0	0	0	0	0	0	0	0	0	0.011339	0	0	0.003432	0.006047	0	0	0	0.009466500000000001	0.0052895	0.025301499999999998	0.010236	0	0.022497	0.0174795	0	0.140212	0.033657	0.0570155	0.012857	0
AC009227.2	0	0	0.017384333333333335	0.006179333333333333	0	0	0	0	0	0	0	0	0.011520666666666667	0	0	0	0	0	0	0	0	0	0	0	0	0	0	0.0926405	0	0.010594	0	0.033001	0.061399	0.0743235	0.0123675
AC009227.3	0	0	0	0	0	0	0	0	0	0	0	0	0	0	0	0.0539675	0	0	0.1758515	0.072719	0	0	0	0.16325299999999998	0	0	0	0	0.8033465	0	0	0	0	0	0
AC009228.1	0.39877466666666667	0.39138133333333336	0.06463166666666667	0.262949	0.31835066666666667	0.6210986666666667	0	0.5377066666666667	0.27029933333333334	0.41859100000000005	0.33612966666666666	0.5060386666666666	0.9733076666666667	1.030.228	11.977.446.666.666.600	0	0.0439335	0.197547	0	0	0.1232615	0.032827	0.16033999999999998	0.1780795	0	0	0.2717625	0	0	0	0	0	0	0	0
AC009229.5	0	0	0	0	0	0	0	0	0	0	0	0.06307433333333333	0	0	0	0	0	0	0	0	0.0200975	0	0	0	0	0	0	0	0	0	0	0	0	0	0
AC009229.6	0	0	0	0	0	0	0	0	0	0	0	0	0	0	0	0	0	0	0	0	0	0	0	0	0	0	0	0	0	0	0	0	0	0	0
AC009236.2	0	0	0	0	0	0	0	0	0	0	0	0	0	0	0	0	0	0	0	0	0	0	0	0	0	0	0	0	0.0432635	0	0	0	0	0	0
AC009237.10	0	0	0	0	0	0	0	0	0	0	0	0	0	0	0	0.033278	0	0	0	0	0	0	0	0	0	0.029726	0.038957	0.246841	0.0552315	0	0.630963	0.0664525	0.152029	0	0
AC009237.11	0	0	0	0	0	0	0	0	0	0	0	0	0	0	0	0	0	0	0	0	0	0	0	0	0	0	0	0	0	0	0.5231935	0	0	0	0
AC009237.13	0	0	0	0	0	0	0	0	0	0	0	0	0	0	0	0	0	0	0	0	0	0	0	0	0	0	0	0	0	0	0	0.6309625	0	0	0
AC009237.14	0	0	0	0	0	0	0	0	0	0	0	0	0	0	0	0	0	0	0	0	0	0	0	0	0	0	0	0	0	0	0	0	0	0	0
AC009237.16	0	0	0	0	0.12714133333333333	0	0.36232	0	0.22444699999999998	0	0	0.21104466666666666	0	0	0	0.0676335	0	0	0	0	0	0.0492535	0	0	0	0	0	0	0	0	0	0	0	0	0
AC009237.2	0	0	0	0	0	0	0	0	0	0	0	0	0	0	0	0	0	0	0	0	0	0	0	0	0	0	0	0	0	0	0	0.0294895	0	0	0
AC009237.4	0	0	0	0	0	0	0	0	0	0	0	0	0	0	0	0	0	0	0	0	0	0	0	0	0	0	0	0	0	0	0	0	0	0	0
AC009237.5	0	0	0	0	0	0	0	0	0	0	0	0	0	0	0	0.8071415	0.365074	0.408582	0	0.6422755	0.255544	0.3090155	0.268615	0	0.404493	0.186831	0.159679	21.237	19.295.605	1.483.879	3.402.367	11.785.445	0.664707	0.2858735	0.7278835
AC009237.6	0	0	0	0	0	0	0	0	0	0	0	0	0	0	0	0	0	0	0	0	0	0	0	0	0	0	0	0	0	0	0	0	0	0	0
AC009237.8	0.27870533333333336	0.12986266666666668	0.18699633333333335	0.03227466666666667	0.10847266666666666	0.22902066666666668	0.17720266666666667	0.055550333333333334	0.22336233333333333	0.22264066666666665	0.08939566666666666	0.25590066666666667	0.340341	0.26681	0.23673366666666668	0	0	0.008071	0	0.0063745	0.0138995	0.0050795	0.0023685	0.003687	0	0.006792	0	0	0	0	0	0	0	0	0
AC009238.6	0	0	0	0	0	0	0	0	0	0	0	0	0	0	0	0	0	0	0	0	0	0	0	0	0	0	0	0	0	0	0	0	0	0	0
AC009238.7	17.295.536.666.666.600	0.10902766666666668	0.3011993333333333	0	0.16358566666666666	0.559117	0.12282766666666667	0	0.5975313333333333	0.36917833333333333	0.39005333333333336	0.282265	0.51231	100.288	0.26241200000000003	0.046221	0.0230215	0.0860485	0.1067035	0.0362485	0	0	0.052572	0.08220050000000001	0.03648	0.035696	0	0.042916	0.0791255	0	0.801531	0	0	0	0.0825775
AC009238.8	0	0.15436833333333333	0.09536033333333332	0	0.24275166666666667	0	0.34625066666666665	0.18798833333333334	0.10684166666666667	0.121962	0	0	0.17489766666666665	0.20867366666666667	0.12977766666666665	0	0	0.060553	0	0	0.10373550000000001	0	0	0	0	0	0	0.067456	0	0	0	0	0	0	0.1726595
AC009245.3	0.04388366666666666	0.031284	0.10968633333333333	0.05061933333333333	0.05258433333333334	0	0.086082	0.033702666666666665	0.13260766666666668	0.11739233333333333	0.156899	0.03840433333333333	0	0.020778333333333333	0.026784666666666665	0	0.0157975	0.0141275	0.0102155	0.013945	0.0125625	0	0	0.0108455	0.045756000000000005	0.0271695	0.036695	0.0664935	0.103212	0.03456	0.1853245	0.311011	0.1557595	0	0.284705
AC009262.2	0	0	0	0	0	0	0	0	0	0	0	0	0	0	0	0	0	0	0	0	0	0	0	0	0	0	0.030116	0	0.0454665	0	0	0	0.0409765	0	0
AC009263.2	0	0	0	0	0	0	0	0	0	0.029204666666666667	0	0	0	0	0	0	0	0	0	0	0	0.0052285	0	0	0	0	0	0.0595265	0	0	0	0	0	0	0
AC009264.1	0	0	0	0	0	0	0	0.011268	0	0	0	0	0.011113333333333334	0	0.05287166666666667	0.14971099999999998	0.0868565	0.161888	0.193103	0.0491855	0.170804	0.193093	0.293599	0.11486249999999999	0.16419650000000002	0.133965	0.12467199999999999	0.213266	0.1094715	0.131305	0.1265085	0.1393185	0.0365575	0.060495499999999994	0.14929599999999998
AC009274.6	0.14418833333333334	0.541289	0	0	0	0	0	0.3257693333333333	0	0	0	0	0	0.19815766666666668	0	0.083957	0	0.2933705	0	0.155811	0.34092	0.106631	0.165553	0.20466650000000003	0.13745849999999998	0.0518885	0	0.2331955	0	0	0.1098485	0	0	0	0
AC009276.4	0	0	0	0	0	0	0	0	0	0	0	0	0	0	0	0	0	0	0	0	0	0	0	0	0	0	0	0	0	0	0	0	0	0	0
AC009299.2	0	0	0.018704666666666665	0.054925	0	0	0	0	0	0	0	0	0.054891999999999996	0.03047966666666667	0	0.007512	0	0	0	0	0	0	0	0.010523	0	0	0	0	0	0	0	0	0	0	0
AC009299.4	0	0	0.030681666666666666	0	0	0	0	0	0	0	0	0.05035233333333333	0	0.028390333333333333	0	0.13085449999999998	0.19534600000000002	0.30090249999999996	0.1814	0.1538235	0.1126805	0.0466545	0.109308	0.13315149999999998	0.0873225	0.10951	0.244236	4.687.267	2.947.736	5.842.834	6.913.848.499.999.990	13.895.865	2.494.992	11.548.595	0.665243
AC009299.5	0	0	0	0.17405266666666666	0	0	0	0.276845	0	0.18326399999999998	0	0	0	0	0	0.035853	0	0	0	0	0	0	0	0.0342215	0	0	0	0	0	0	0	0	0	0	0
AC009302.2	0	0.115342	0	0	0.11739466666666666	0	0	0	0	0.18907866666666667	1.072.592	0	0	0	0	0.1168695	0	0	0	0	0.123509	0	0	0.1306205	0	0	0.1157115	0.451994	13.648.055	1.652.523	13.763.010.000.000.000	0.339896	0.272699	0	0.1155
AC009303.1	0	0	0	0	0	0	0	0	0	0	0	0	0	0	0	0	0	0.014958	0	0	0	0	0	0	0	0	0	0.0137085	0	0.1602935	0.1304385	0	0	0	0.0174545
AC009303.2	0.659471	0.80949	0.319621	0.5409973333333333	0.6708500000000001	11.918.853.333.333.300	0.6649486666666666	0.5335783333333334	0.686592	0.32361666666666666	0.667462	12.339.856.666.666.600	0.6428703333333333	0.712537	0.47812266666666664	1.238.476	15.427.745.000.000.000	1.514.284	18.202.905	15.276.975	16.174.385	1.739.135	14.623.855	12.216.445	10.738.925	1.360.658	14.889.865	0.305972	0.172657	0.33320099999999997	0.420431	0.23890050000000002	0.2315705	0.2455735	0.326992
AC009303.3	0	0	0	0.102692	0	0	0.7324493333333334	0	0	0	0	0	0	0	0	0.075604	0	0	0	0	0	0	0	0	0	0	0.092841	0	0	0	0	0	0	0	0
AC009305.1	0	0	0	0	0	0	0	0	0	0	0	0	0	0	0	0	0	0	0	0	0	0	0	0	0	0	0	0.3729355	0	0	0	0	0	0	0
AC009310.1	0	0	0	0	0	0	0	0	0	0	0	0	0	0	0	0	0	0	0	0	0	0	0	0	0	0	0	0	0	0.0714055	0.348457	0	0	0	0
AC009312.1	0	0	0	0	0	0	0	0	0	0	0	0	0	0	0	0.320038	0.3640185	0.185425	0.209655	0.196301	0.33597699999999997	0.169845	0.1297155	0.241269	0.085501	0.31267750000000005	0.307581	0.9900835	0.8020545	12.179.005	0.625093	0.4796055	0.3258445	0.1338455	0.6598045
AC009313.1	0	0	0	0	0	0	0	0	0	0	0	0	0	0	0	0	0	0	0	0	0	0	0	0	0	0	0	0	0	0	0	0	0	0	0
AC009313.2	0	0	0	0	0	0	0	0	0	0	0	0	0	0	0	0	0	0	0	0	0	0	0	0	0	0	0	0.034618	0.0270145	0.30934100000000003	0.1872025	0.0519375	0.026806999999999997	0.006026	0.0197425
AC009336.19	0.030226	0	0.012468	0.035003	0	0	0.03828633333333333	0	0	0.09804233333333334	0.07104333333333333	0	0	0	0.07283433333333333	0	0.010354	0.0068225	0.008698	0.0129565	0.007906	0.0236105	0.019166000000000002	0	0.0058825	0	0.0094305	0.005841	0.0064345	0	0	0	0	0	0
AC009362.2	0	0	0	0	0	0	0.085447	0	0.07639433333333333	0	0	0	0	0	0	0	0	0	0	0	0	0	0.0403775	0	0	0	0	0	0	0.4915265	0	0	0	0	0
AC009365.4	0	0	0	0	0	0	0	0	0	0	0	0	0	0	0	0	0	0	0	0	0	0	0	0	0	0	0	0.1211875	0	0	0.131018	0.0290325	0.0684505	0.0713255	0
AC009403.2	2.100.280.333.333.330	3.174.788	3.241.154	35.060.253.333.333.300	37.360.123.333.333.300	36.105.840.000.000.000	5.071.263.666.666.660	5.231.798	16.776.056.666.666.600	318.986	32.313.056.666.666.600	5.502.988.666.666.660	6.515.376	23.773.706.666.666.600	3.166.720.666.666.660	16.192.605.000.000.000	15.299.665	13.134.215	17.630.054.999.999.900	1.315.893	16.915.955	12.774.014.999.999.900	1.477.039	1.111.477	1.009.077	1.498.491	15.300.245.000.000.000	18.853.735	19.197.749.999.999.900	4.856.869.499.999.990	11.331.040.000.000.000	10.883.470.000.000.000	0.8358030000000001	10.655.555	0.5851815
AC009404.2	0.104824	0	0.22778666666666667	0.021293000000000003	0.116421	0.3390953333333333	0.21369066666666667	0.33983166666666664	0.037187	0.26600633333333334	0.16066533333333335	0.09949033333333333	0.22773666666666667	0.28613533333333335	0.13048933333333332	0.2203145	0.11552	0.192264	0.22766199999999998	0.12161	0.2120535	0.1807905	0.143826	0.26487799999999995	0.20215299999999997	0.254401	0.1704675	0.059327	0.48821349999999997	0.31462450000000003	0	0.0674455	0.223764	0.0832215	0.146621
AC009411.1	0	0	0	0	0	0	0	0	0	0	0	0	0	0	0	0.140653	0.0443515	0.1060035	0.0779515	0.04574	0.044933	0.136745	0.033125	0.1252605	0.1116345	0.41198	0.2639715	0.8072075	1.136.795	0	0.211978	0.1250915	0	0.2579685	0.1165075
AC009411.2	0	0	0	0	0	0	0	0	0	0	0	0	0	0	0	0.14041599999999999	0	0.138793	0.1129365	0.171843	0.158893	0	0.0411175	0	0.0423545	0	0.136577	0.0939785	0	0	0.0448985	0	0	0	0
AC009413.2	0	0.109497	0	0	0.17603366666666667	0	0	0	0	0	0	0	0	0	0	0	0	0	0	0	0	0	0	0	0	0	0	0	0.3491395	0.5120875	0	0.342636	0	0.2471735	0
AC009414.1	0	0	0	0	0	0	0	0	0	0	0	0	0	0	0	0	0	0	0	0	0	0	0	0	0	0	0	0	0	0	0.362692	0	0	0	0
AC009473.1	0	0.04660966666666667	0.030330333333333334	0.06729533333333333	0	0.16649533333333333	0	0	0.092084	0.14650466666666667	0	0.059531	0	0	0	0.0407465	0.0319425	0	0.040155	0.037549	0.0492645	0.033766000000000004	0.0337185	0.014728	0.036135	0	0.053379	0.0158395	0	0.0295315	0	0.0333785	0	0	0
AC009474.1	0	0	0	0	0	0	0	0	0	0	0	0	0	0	0	0	0.0073245	0	0	0.0065275	0	0.0192825	0.014237	0.007751	0.005748	0.005637	0	0	0	0.0091465	0	0	0	0	0
AC009474.2	0	0	0	0	0	0	0	0	0	0	0	0	0	0	0	0	0	0	0	0	0	0	0	0	0	0	0	0	0	0	0	0	0	0	0
AC009477.7	0	0	0	0	0	0	0	0	0	0	0	0	0	0	0	0	0	0	0	0	0	0	0	0	0	0	0	0	0	0	0	0	0	0	0
AC009477.8	0	0	0	0	0	0	0	0	0	0	0	0	0	0	0	0	0	0	0	0	0	0	0	0	0	0	0	0	0	0	0	0	0	0	0
AC009478.1	0	0	0	0	0	0	0	0	0	0	0	0	0	0	0	0	0	0	0	0	0	0	0	0	0	0	0	0	0	0	0	0	0	0	0
AC009480.3	0	0	0	0	0	0	0	0	0	0	0	0	0	0	0	0	0	0	0	0	0	0	0	0	0	0	0	0	0	0	0	0	0	0	0
AC009480.4	0	0	0	0	0	0	0	0	0	0	0	0	0	0	0	0	0	0	0	0	0	0	0	0	0	0	0	0	0	0.4264615	0	0	0	0	0
AC009487.4	0	0	0	0	0	0	0	0	0	0	0	0	0	0	0	0	0	0	0	0	0	0	0	0	0	0	0	0	0	0	0	0	0	0.242864	0
AC009487.5	0	0	0	0	0	0	0	0	0	0	0	0	0	0	0	0.0185485	0	0	0	0	0	0	0	0	0	0.022266	0	0	0	0	0	0	0	0	0
AC009487.6	0.06454233333333333	0.13177766666666668	0.05444366666666667	0.03953533333333333	0.044020333333333335	0.04079633333333333	0.06674633333333332	0.09727266666666666	0.049647666666666666	0.065352	0.08554533333333333	0.073629	0.08738599999999999	0.03762133333333333	0.05562	0.1158085	0.13017399999999998	0.1366105	0.125926	0.1119375	0.13892100000000002	0.11273849999999999	0.1271005	0.1268475	0.0828265	0.11974	0.12361449999999999	0.120091	0.11586199999999999	0.099552	0.111176	0.1312	0.124229	0.10238749999999999	0.133695
AC009494.3	0	0	0	0	0	0	0	0	0	0	0	0	0	0	0	0	0	0	0	0	0	0	0	0	0	0	0	0	0	0	0	0	0	0	0
AC009495.2	0	0	0	0	0	0	0	0	0	0.033652999999999995	0	0	0	0	0	0	0	0	0	0	0	0	0	0	0	0	0	0	0	0	0	0	0	0	0
AC009495.3	0	0	0	0	0	0	0	0	0	0.130542	0.07616833333333334	0.101283	0	0	0	0.1331275	0.1117755	0.1087455	0.18970700000000001	0.08422299999999999	0.18905149999999998	0.0550315	0.18415199999999998	0.255234	0.1072755	0.072278	0.0488805	0	0.410013	0	0	0.1150255	0	0	0.074139
AC009495.4	0	0	0	0	0.08781133333333334	0	0	0.14977566666666667	0	0	0	0	0	0	0.22068233333333334	0.122128	0	0.090437	0.0953445	0.0902185	0.2623665	0.18143800000000002	0.2230155	0.1015185	0.073098	0.2831225	0.049462	0.226612	0	0	0	0.100183	0	0.1804485	0
AC009498.1	0	0	0	0	0	0	0	0.08575500000000001	0	0	0	0	0	0	0	0	0	0	0	0	0.023475	0	0	0	0	0	0	0	0	0.7541105	0	0.176188	0	0	0
AC009500.2	0	0	0	0	0	0	0	0	0	0	0	0	0	0	0	0	0	0	0	0	0	0	0	0	0	0	0	0.1855255	0.154069	0	0	0	0	0.1111635	0
AC009501.4	0	0	0	0	0.056967333333333335	0	0	0	0	0	0	0	0	0	0	0	0.039833	0	0.020341	0.020895	0.0235455	0.046132	0.049413	0.032369	0	0.033159	0	0	0.0257845	0.2629895	0	0	0	0	0
AC009502.1	0	0	0	0	0	0	0	0	0	0	0	0	0	0	0	0	0	0.032351500000000005	0.0239115	0.042589	0.014761	0.029181	0.0351765	0.06381099999999999	0.01421	0.013932	0	0	0.1185655	0	0	0	0	0	0
AC009502.4	0	0	0	0	0.054591	0	0	0	0	0.009526	0	0	0	0	0	0.003409	0.005381	0	0.0034525	0.008819500000000001	0.0042935	0.0137015	0.006415	0	0	0.014248	0.009156000000000001	0.126281	0	0.123545	0.281414	0.0823335	0	0	0.0054375
AC009505.2	0.125394	0.26137299999999997	0.20931533333333333	0.1538756666666667	0	0	0.08054933333333333	0.07576666666666666	0.04646366666666666	0	0	0.44261233333333333	0	0.04465666666666667	0.215125	0	0.0081015	0	0.017843	0.038251	0.022993	0.02632	0.0241245	0	0.015253	0	0.054808	0	0	0	0.262078	0.0479105	0.086773	0	0
AC009505.4	0	0	0	0	0	0	0	0	0	0	0	0	0	0	0	0	0	0	0	0	0	0	0	0	0	0	0	0	0	0	0	0	0	0	0
AC009506.1	13.703.606.666.666.600	0.9485696666666666	1.404.196	15.757.036.666.666.600	1.464.126	13.203.233.333.333.300	1.289.989	1.318.959	1.457.934	16.928.186.666.666.600	14.812.033.333.333.300	16.534.103.333.333.300	18.311.716.666.666.600	1.876.538	1.856.131	1.440.955	16.274.199.999.999.900	15.788.495	170.652	1.833.407	16.069.985	1.345.894	1.355.988	16.910.669.999.999.900	18.018.139.999.999.900	1.396.009	17.068.015	1.247.367	1.041.332	0.815044	0.785994	0.635223	0.789381	0.950075	0.4872735
AC009506.2	0	0	0	0	0	0.07695233333333333	0	0	0	0	0	0.037415	0	0	0.052287	0.1135005	0	0	0	0	0.1157155	0	0	0	0	0	0	0.019047	0	0	0	0.05195	0	0	0
AC009508.1	0	0	0	0	0	0	0	0	0	0	0	0	0	0	0	0	0	0	0	0	0	0	0	0	0	0	0	0	0	0	0	0	0	0	0
AC009517.2	0	0	0	0	0	0	0	0	0	0	0	0	0	0.16471166666666667	0	0	0	0.0258925	0	0	0	0	0	0	0	0	0	0.193228	0.16097	0	0.2141175	0	0	0	0
AC009518.2	0	0	0	0	0	0	0	0	0	0	0	0	0	0	0	0	0	0	0	0	0	0	0	0	0	0	0	0	0	0.153016	0	0.088161	0	0	0
AC009518.3	0	0	0	0	0	0	0	0	0	0	0	0	0	0	0	0	0	0	0	0	0	0	0	0	0	0	0	0	0	0	0	0	0	0.2756565	0
AC009518.4	0	0	0	0	0	0	0	0	0	0	0	0	0	0	0	0	0	0	0	0	0	0	0	0	0	0	0	0	0	0	0	0	0	0	0
AC009518.8	0	0	0	0	0	0	0	0	0	0	0	0	0	0	0	0	0	0	0	0	0	0	0	0	0	0	0	0	0.0172435	0	0	0	0	0	0
AC009531.2	0	0	0	0	0	0	0	0	0	0	0	0	0	0	0	0	0	0	0	0	0	0	0	0	0	0	0	0	0	0	0	0	0	0	0
AC009541.1	0	0	0	0	0	0	0	0	0	0	0	0	0	0	0	0.2116025	0.235885	0.19429249999999998	0.23286800000000002	0.187025	0.1397355	0.142931	0.190822	0.12766349999999999	0.0919085	0.115759	0.209234	0.1557685	0.154028	0.21324700000000002	0.16788	0.134614	0.06489500000000001	0.1411445	0.21645750000000002
AC009542.2	0	0	0	0	0	0.014811333333333334	0	0	0	0	0	0	0	0	0	0	0	0	0	0.013254	0	0.0361235	0	0	0	0	0	0	0	0	0	0	0.006875	0	0
AC009784.3	0.08664266666666667	0.029770666666666667	0.022036333333333335	0.24424733333333334	0.13578066666666666	0.45792466666666665	0.039674	0.07458633333333334	0.028038999999999998	0.128872	0.5061763333333333	0.20951433333333336	0.09518033333333334	0.090799	0.10439833333333334	16.178.474.999.999.900	22.862.720.000.000.000	2.259.152	194.896	2.157.368	20.685.355	23.466.685	24.061.195	18.879.595	1.451.381	1.745.931	2.818.561	24.183.745	31.695.219.999.999.900	2.282.616	3.089.138	25.272.565	3.897.255	2.933.479	2.750.477
AC009784.4	0	0	0	0	0	0	0	0	0	0	0	0	0	0	0	0	0	0	0	0	0	0	0	0	0	0	0	0	0	0	0	0	0	0	0
AC009878.2	0	0	0	0	0	0	0	0	0	0	0	0	0	0	0	0	0	0	0	0	0	0	0	0	0	0	0	0	0	0.032878	0	0	0	0	0
AC009892.10	0	0	0	0	0	0	0	0	0	0	0	0	0	0	0	0	0	0	0	0	0	0	0	0	0	0	0	0.0238155	0	0	0	0	0	0	0
AC009892.2	0	0	0	0	0	0	0	0	0	0	0	0	0	0	0	0	0	0	0	0	0	0	0	0	0	0	0	0	0	0	0	0	0.1719195	0	0
AC009892.5	0	0	0	0	0	0	0	0	0	0	0	0	0	0	0	0	0	0	0	0	0	0	0	0	0	0	0	0	0	0	0	0	0	0	0
AC009892.9	0	0	0	0	0	0	0	0	0	0	0	0	0	0	0	0	0	0	0	0	0	0	0	0	0	0	0	0	0	0	0	0	0	0	0
AC009945.4	0	0	0	0	0	0	0	0	0	0	0	0	0	0	0	0	0	0	0	0	0	0	0	0	0	0	0	0	0	0	0	0	0	0	0
AC009947.2	0	0	0	0	0	0	0	0	0	0	0	0	0	0	0	0	0	0	0	0	0	0	0	0	0	0	0	0	0	0	0	0	0	0	0
AC009947.5	0	0	0	0	0	0	0	0	0	0	0	0	0	0	0	0	0	0	0	0	0	0	0	0	0	0	0	0	0	0	0	0	0	0	0
AC009948.5	6.275.797.666.666.660	5.217.015.666.666.660	6.765.687	7.277.738.333.333.330	61.207.286.666.666.600	7.700.972.666.666.660	6.919.993.333.333.330	6.726.860.666.666.660	7.375.720.333.333.330	7.790.167	57.905.429.999.999.900	8.452.868	8.134.374.666.666.660	7.147.643.333.333.330	5.861.219.333.333.330	31.826.635.000.000.000	307.022	27.015.835	29.683.194.999.999.900	2.749.021	3.388.243	3.319.458	29.840.565	28.768.535	21.025.845	23.855.690.000.000.000	4.349.202	16.933.249.999.999.900	2.081.741	23.925.289.999.999.900	1.635.965	20.609.895	21.584.725	22.384.779.999.999.900	1.825.776
AC009948.7	0	0.12820366666666666	0	0	0	0	0	0	0	0	0.03957033333333333	0	0	0	0	0	0.03517	0	0	0	0	0	0.0517785	0	0	0	0	0.131642	0	0.203301	0	0.107548	0	0.03115	0
AC009950.2	0	0	0	0.011492666666666667	0	0	0.017575666666666667	0.036613	0.125134	0.06328399999999999	0.04440366666666667	0	0.059847000000000004	0.011662666666666667	0	0.0398905	0.0719085	0.068451	0.07207949999999999	0.0810935	0.040667	0.1005565	0.077226	0.052476499999999995	0.028990500000000002	0.047242	0.066153	0	0	0	0.0083425	0	0.2380275	0.018054	0
AC009955.8	0	0	0	0	0	0	0	0	0	0	0	0	0	0	0	0.106315	0	0	0	0.1631845	0.26155	0.1776115	0.0644945	0.162602	0.0851485	0.0878155	0	0	0	0	0	0	0	0	0
AC009961.2	0	0	0.021895666666666664	0	0	0	0	0	0	0	0	0	0	0	0	0	0	0.032994	0	0	0	0	0	0	0	0	0	0	0	0	0	0.027945	0.0217675	0	0
AC009961.3	0.8930576666666666	12.562.296.666.666.600	0.77565	0.9218146666666667	1.070.925	0.4438796666666667	12.266.513.333.333.300	14.363.796.666.666.600	0.7324203333333333	117.734	0.9581593333333334	11.907.946.666.666.600	1.553.418	1.258.467	1.290.035	0.771738	0.7900554999999999	12.219.865	0.3964595	0.35392199999999996	0.46979249999999995	0.683368	0.8001754999999999	0.42115199999999997	0.1709125	0.135397	0.4553815	0.6451165	0.46736049999999996	1.291.218	0.9353994999999999	0.996484	1.197.323	0.8933525	0.678013
AC009961.5	0	0	0	0	0	0	0	0	0	0	0	0	0	0	0	0	0	0	0	0	0	0	0	0	0	0	0	0	0	0	0	0	0	0	0
AC009963.3	0	0	0	0	0	0	0	0	0	0	0	0	0	0	0	0	0.797135	0	0	0.9380375	0	0	0	0	0	0	0.742006	0	0	0	0	0	0	0	0
AC009963.4	0	0	14.030.120.000.000.000	0.8799516666666666	0	0	0	0	0.751547	0	0	0	0	0	0	1.017.979	0	0	0	0	1.206.879	0	0.298795	0	0	0	0	0	0	0	0	0	0	0	0
AC009963.5	0	0	0	0	0	0	0	0	0	0	0	0	0	0	0	0	0	0	0	0	0	0	0	0	0	0	0	0	0.5191755	0.767457	0	0	0	0	0
AC009963.6	0	0	0	0	0	0	0	0	0	0	0	0	0	0	0	0	0	0	0	0	0	0	0	0	0.036256	0	0	0.277039	0.297954	0.3504885	0	0.1173975	0	0	0
AC009965.1	0	0	0	0	0	0	0	0	0	0	0	0	0	0	0	0	0	0	0	0	0	0	0	0	0	0	0	0	0	0	0	0	0	0	0
AC009965.2	0	0	0	0	0	0	0	0	0	0	0	0	0	0	0	0	0	0	0	0	0	0	0	0	0	0	0	0	0	0	0	0	0	0	0
AC009967.3	0	0	0	0	0	0	0	0	0	0	0	0	0	0	0	0.011189	0	0	0.027894999999999996	0.0154395	0	0	0.019636	0.0121275	0	0.013274	0.0158125	0.1253675	0.177641	0.210879	0.695235	0.07248299999999999	0.020939	0	0
AC009969.1	0	0	0	0	0	0	0	0	0	0	0	0	0	0	0	0	0	0	0	0	0	0	0	0	0	0	0	2.772.329	0	0	0	0	0	0	0
AC009970.1	0	0	0	0	0	0	0	0	0	0	0	0	0	0	0	0	0	0	0	0	0	0	0	0	0	0	0	0	0	0	0	0	0	0	0
AC010082.2	0	0	0	0	0	0	0	0	0	0	0	0	0	0	0	0	0	0	0	0	0	0	0	0	0	0	0	0	0	0.262997	0	0	0	0	0
AC010084.1	4.120.456.333.333.330	5.850.169	6.100.155.666.666.660	5.964.352.666.666.660	4.303.009.333.333.330	4.559.444.666.666.660	57.741.370.000.000.000	6.663.525	4.752.676	4.389.303.333.333.330	5.053.149.333.333.330	5.578.761	7.891.564.666.666.660	4.467.931.999.999.990	3.363.245.666.666.660	0.2116455	0.258499	0.19626749999999998	0.0952325	0.28135750000000004	0.0827045	0.20053900000000002	0.081062	0	0.039952	0.1678395	0.1569325	0	0.483964	0	0	0	0	0	0
AC010086.1	0	0	0	0	0	0	0	0	0	0	0	0	0	0	0	0	0	0	0	0	0	0	0	0	0	0	0	0	0	0	0	0	0	0	0
AC010086.5	0	0	0	0	0	0	0	0	0	0	0	0	0	0	0	0	0	0	0	0	0	0	0	0	0	0	0	0	0	0	0	0	0	0	0
AC010091.1	0	0.005469000000000001	0.013587333333333333	0.021632333333333333	0.006894	0.007232333333333334	0.016704666666666666	0.005065666666666667	0.026308666666666668	0.03316566666666666	0	0.011996	0.005886666666666666	0.031827666666666664	0.0070999999999999995	0	0	0	0	0	0	0	0	0	0	0	0	0	0	0	0	0	0	0	0
AC010095.6	0	0	0	0	0	0	0	0	0	0	0	0	0	0	0	0	0	0	0	0	0	0	0	0	0	0	0	0	0	0	0	0	0	0	0
AC010096.1	0.029918	0	0	0.00903	0	0	0	0	0.008887	0.011258666666666667	0	0	0	0	0	0	0	0	0	0	0	0	0	0	0	0	0	0	0	0	0.005538	0	0	0.0467205	0
AC010105.1	0	0	0	0	0	0	0	0	0	0	0	0	0	0	0	0	0	0	0	0	0	0	0	0	0	0	0	0	0	0	0	0	0	0	0
AC010127.3	0	0	0	0.059964333333333335	0	0	0	0	0	0	0	0	0.049227	0.005933999999999999	0	0	0	0	0	0	0.043233	0	0.014166	0	0	0	0	0.068896	0	0.096229	0.06225	0.0661335	0.0137595	0	0
AC010132.10	0	0	0	0	0	0	0.07440966666666667	0	0	0	0	0	0	0	0	0	0.0280865	0	0.0363885	0	0	0	0.0214895	0	0.049886	0.0222025	0.0263955	0.387354	0	0	0	0.0438285	0	0	0.040905
AC010132.11	0	0	0.017548333333333332	0	0	0.03999133333333333	0	0	0	0.043087999999999994	0	0	0	0	0	0.007778	0.0183285	0	0	0.009417	0	0.0105325	0.006834	0.012696	0	0.0092295	0.0086085	0	0	0	0	0	0	0	0.0142315
AC010136.2	0	0	0.04546266666666667	0	0.051616999999999996	0.15323499999999998	0	0	0	0.20855200000000002	0.18844733333333333	0.07346666666666667	0.08036133333333333	0.31505866666666665	0	0	0	0	0	0	0	0	0	0	0	0	0	0.388632	0	0	0.6242795	0.088525	0	0	0
AC010141.4	0	0	0	0	0	0	0	0	0	0	0	0	0	0	0	0	0	0	0	0	0	0	0	0	0	0	0	0	0	0	0	0	0	0	0
AC010141.6	0	0	0	0	0	0	0	0	0	0	0	0	0	0	0	0	0	0	0	0	0	0	0	0	0	0	0	0	0	0	0	0	0	0	0
AC010141.8	0	0	0	0	0	0	0	0	0	0	0	0	0	0	0	0	0	0	0	0	0	0	0	0	0	0	0	0	0	0	0	0	0	0	0
AC010145.4	0	0	0	0	0	0	0	0	0	0	0	0	0	0	0	0	0	0	0	0	0	0	0	0	0	0	0	0.32273	0	0	0	0	0	0	0
AC010148.1	0	0	0.017075666666666666	0	0	0	0	0	0.187011	0.07205933333333332	0	0	0.016011333333333332	0.008756	0	0	0	0	0	0	0	0	0	0	0	0	0	0.0273935	0.223165	0.3683135	0.2619915	0.099	0	0	0
AC010149.4	0	0	0	0	0	0	0	0	0	0	0	0	0	0	0	0	0	0	0	0	0	0	0	0	0	0	0	0	0	0	0	0	0	0	0
AC010150.1	0	0.06393033333333333	0.04229466666666667	0	0	0.112487	0	0.07212866666666666	0	0	0	0.38214166666666666	0.3318753333333333	0.04974033333333333	0.28159766666666664	0	0.172179	0.20092	0.0705655	0	0.047956	0.031101	0.019374	0.071882	0	0.0519135	0.0830765	0	0	0	0.3407185	0	0.071643	0	0
AC010153.3	0	0	0	0	0	0	0	0	0	0	0	0	0	0	0	0	0	0	0	0	0	0	0	0	0	0	0	0	0	0	0	0	0	0	0
AC010154.2	0	0	0	0	0	0	0	0	0	0	0	0	0	0	0	0	0	0	0	0	0	0	0	0	0	0	0	0	0	0	0	0	0	0	0
AC010226.4	0.529508	0.11823866666666667	0	0.22787033333333334	0.18497766666666665	0.285572	0.8690046666666666	0.03737633333333334	0.136793	0.5674746666666667	0.338874	0.09046566666666667	0.404744	1.101.298	0.5343753333333333	0.035537	0.016309	0	0	0	0	0	0	0	0	0	0	0	0	0	0	0	0	0	0
AC010240.2	0	0	0	0	0	0	0	0	0	0	0	0	0	0	0	0	0	0.0086895	0	0	0	0	0	0	0	0	0	0	0.0122	0	0	0	0	0	0.0178685
AC010240.3	0	0	0	0	0	0	0	0	0	0	0	0	0	0.12157266666666668	0	0	0	0	0	0	0	0	0	0	0	0	0.0368785	0	0	0.3734835	0	0	0	0	0
AC010468.1	0.33762533333333333	0.41313833333333333	0.3197256666666667	0.49867666666666666	0.3025136666666667	0.18094	0.17869133333333334	0.34353266666666665	0.430836	0.27651400000000004	0.7477443333333333	0.226715	0.10127366666666666	0.12445266666666667	0.19236966666666666	0.18184899999999998	0.22166599999999997	0.1348715	0.271942	0.238321	0.23093049999999998	0.31411849999999997	0.1699255	0.2637045	0.1350655	0.354008	0.225362	0.120127	0.190816	0.317788	0.405376	0	0.021861	0	0.12405350000000001
AC010468.2	0	0	0	0	0	0	0	0	0	0	0	0	0	0	0	0	0	0	0	0	0	0	0	0	0	0	0	0	0	0	0	0	0	0	0
AC010468.3	0	0	0	0	0	0	0	0	0	0	0	0	0	0	0	0	0	0	0	0	0	0	0	0	0	0	0	0	0	0	0	0	0	0	0
AC010492.2	0.03649666666666667	0	0	0	0	0	0	0	0	0	0	0	0	0	0	0.014448	0.0076935	0	0	0	0	0	0	0	0	0	0	0	0	0	0	0	0	0	0
AC010492.4	0	0	0	0	0	0	0	0	0	0	0	0	0	0	0	0	0	0	0	0	0	0	0	0	0	0	0	0	0	0	0	0	0	0	0
AC010492.5	0	0	0	0	0	0	0	0	0	0.03916566666666667	0	0	0	0	0	0	0	0	0.0152385	0	0	0	0	0	0	0	0	0	0	0	0	0	0	0	0.0310445
AC010504.2	0.3082953333333333	0.14547433333333334	0.21495166666666665	0.4405693333333333	0.3897933333333333	0.40556400000000004	0.24424833333333332	0.362841	0.40629366666666666	0.668838	0.529775	0.30602866666666667	0.710175	0.29091866666666666	0.35560566666666665	0.093532	0.0842005	0.168757	0.206494	0.075545	0.1844605	0.093377	0.0363325	0.1548765	0	0.057179	0.097345	0.082073	0.1066935	0.1841935	0.1496555	0	0	0.262619	0
AC010518.2	0	0	0	0	0	0	0	0	0	0	0	0	0	0	0	0	0	0	0	0	0	0	0	0	0	0	0	0	0	0	0	0	0	0	0
AC010518.3	0	0	0	0	0	0	0	0	0	0	0	0	0	0	0	0	0	0	0	0	0	0	0	0	0	0	0	0	0	0	0	0	0	0	0
AC010524.2	0.108657	0.06656233333333333	0.11016833333333334	0.08409766666666667	0.149634	0.14541733333333334	0.025713666666666666	0.07263866666666666	0.035003	0.07158066666666667	0.042113	0.051285333333333336	0.084605	0.07966466666666666	0.068669	0.1487415	0.14765999999999999	0.1275825	0.1355175	0.1596185	0.111087	0.1469765	0.128838	0.136751	0.0847845	0.102435	0.15262799999999999	0.0295295	0.0247245	0.004277	0.063493	0.024309	0.0758615	0.111513	0.0573365
AC010524.4	0	0	0	0	0	0	0	0	0.11312066666666666	0	0.09865133333333333	0	0	0	0	0	0	0	0	0	0	0	0	0	0	0	0	0	0	0	0.28594	0	0	0	0
AC010525.4	0	0	0	0	0	0	0	0	0	0	0	0	0	0	0	0	0	0	0	0	0	0	0	0	0	0	0	0	0	0	0	0	0	0	0
AC010525.5	0	0	0	0	0	0	0	0	0	0	0	0	0	0	0	0	0	0	0	0	0	0	0	0	0	0	0	0	0	0	0	0	0	0	0
AC010547.9	0.27762633333333336	0.4518543333333333	0.6178859999999999	0.534916	0.521383	0.422013	0.6551566666666666	0.3838586666666667	0.5037813333333333	0.5646893333333334	0.25095	0.837385	0.8736483333333334	0.450826	0.6453503333333334	0.167503	0.271608	0.2755945	0.302024	0.232571	0.29876	0.337223	0.2389865	0.3382665	0.163145	0.3394015	0.354499	0.17217449999999998	0.152387	0.043908	0.0787735	0.1631715	0.10243150000000001	0.21924	0.0661255
AC010641.1	0	0	0	0	0	0	0	0	0	0	0	0	0	0	0	0	0	0	0	0	0	0	0	0	0	0	0	0	0	0	0.046741	0	0	0	0
AC010642.1	0.20804766666666666	0.227007	0.338787	0.2817846666666667	0.247527	0.21670966666666666	0.598642	0.3650793333333333	0.194572	0.4749	0.5326133333333334	0.5207393333333333	0.38048133333333334	0.13353133333333334	0.367036	0.5774954999999999	0.5059	0.388036	0.49529599999999996	0.411849	0.2921685	0.369333	0.399202	0.4635115	0.6700785	0.530083	0.602676	0.1443725	0.125645	0.080792	0.1042535	0.151671	0.18380249999999998	0.3924755	0.22689399999999998
AC010642.2	0	0	0	0	0	0	0	0	0	0	0	0	0	0	0	0	0.007592	0.008619	0	0.0078015	0.0076295	0.0217735	0	0	0.007794	0.0173875	0	0	0.0120925	0.151798	0	0.014341	0.011489	0	0
AC010646.3	0.33979033333333336	0	0	0.248303	0.4215386666666667	0	0	0	0.16154000000000002	0	0	0	0	0	0.5960293333333334	0	0	0.028961	0	0	0	0	0	0	0	0.0282475	0	0	0	0.2275945	0	0	0	0	0.0480315
AC010649.1	0	0	0.24161566666666667	0	0.109256	0	0	0	0.07190766666666666	0	0	0	0	0	0	0	0	0	0	0	0	0	0	0	0	0	0	0	0	0	0	0	0	0	0
AC010677.5	0	0	0	0	0	0	0	0	0	0	0	0	0	0	0	0	0	0	0	0	0	0	0	0	0	0	0	0	0	0.474936	0	0.158993	0.2302735	0	0
AC010723.1	0	0	0	0	0	0	0	0	0	0	0	0	0	0	0	0	0	0	0	0	0	0	0	0	0	0	0	0	0	0	0	0	0	0	0
AC010729.1	0	0	0	0	0	0	0	0	0	0	0	0	0	0	0	0	0	0	0	0	0	0	0	0	0	0	0	0	0	0	0.1159785	0	0	0	0
AC010729.2	0	0	0	0	0	0	0	0	0	0	0	0	0	0	0	0	0	0	0	0	0	0	0	0	0	0	0	0	0	0	0	0	0.0781445	0	0
AC010731.2	0	0	0	0	0	0	0	0	0	0	0	0	0	0	0	0	0	0	0	0	0	0	0	0	0	0	0	0	0	0.3201305	0	0	0	0	0
AC010731.3	0	0	0	0	0	0	0	0	0	0	0	0	0	0	0	0	0	0	0	0	0	0	0	0	0	0	0	0	0	0	0	0.1305005	0	0	0
AC010731.4	0	0	0	0	0.013224666666666668	0	0	0	0.050726	0	0	0	0	0.011981	0	0	0.0991325	0	0	0.0133995	0	0	0	0	0	0.0065615	0	0	0	0	0	0	0	0	0
AC010731.6	0	0	0	0	0	0	0	0	0	0	0	0	0	0	0	0	0	0	0	0	0	0	0	0	0	0	0	0	0	0	0	0	0	0	0
AC010733.5	0	0	0.15061	0.2788076666666667	0.098957	0	0	0.5932426666666667	0	0.107969	0.3315416666666667	0	0.8337403333333334	0.16582233333333335	0.29889333333333334	0.0993005	0.089904	0.04774	0.118289	0	0.0788235	0.0450775	0.0827495	0.10965	0.138206	0.10484	0	0.4455495	0.2107815	0.1108125	0.5688275	0.3388945	0	0.244303	0.081329
AC010740.1	0	0	0	0	0	0	0	0	0	0	0	0	0	0	0	0	0	0	0	0	0	0	0	0	0	0	0	0.1408725	0	0.1755705	0.4581435	0	0	0	0
AC010745.1	0	0	0	0	0	0	0	0	0	0	0	0	0	0	0	0	0	0	0	0	0	0	0	0	0	0	0	0	0	0	0	0	0	0	0
AC010745.2	0	0	0	0	0	0	0	0	0	0	0	0	0	0	0	0	0	0	0	0	0	0	0	0	0	0	0	0	0	0	0	0	0	0	0
AC010745.3	0	0	0	0	0	0	0	0	0	0	0	0	0	0	0	0	0	0	0	0	0	0	0	0	0	0	0	0	0	0	0	0	0	0	0
AC010745.4	0	0	0	0	0	0	0	0	0	0	0	0	0	0	0	0	0	0	0	0	0	0	0	0	0	0	0	0	0.0251075	0	0	0	0	0	0
AC010746.3	0	0	0	0	0	0.10684333333333333	0	0	0	0	0	0	0	0	0	0	0	0	0	0.032363	0	0	0	0	0	0	0	0	0.0678415	0	0	0	0	0	0
AC010761.10	0	0	0	0	0	0	0.32295066666666666	0	0	0.18976800000000002	0	0	0	0	0	0	0	0	0	0	0.08518	0	0	0	0	0.2323885	0.071672	0	0	0	0	0	0	0	0
AC010761.13	0	0	0	0	0	0	0	0	0	0	0	0	0	0	0	0	0	0	0	0	0	0	0	0	0	0	0	0	0	0	0	0	0	0	0
AC010761.14	0	0	0	0	0	0	0	0	0	0	0	0	0	0	0	0	0	0	0	0	0	0	0	0	0	0	0	21.563.525	16.604.155	0	0	0	0	0	0
AC010761.6	0	0	0	0	0	0	0	0	0	0	0.13747033333333333	0	0	0	0	0.0362325	0	0	0	0.043028	0	0	0.036964	0	0	0	0	0.0231935	0	0.5109855	0.05621	0	0	0	0
AC010761.8	0.28393766666666664	0.44454033333333337	0.3310033333333333	0.17583666666666667	0.12287533333333334	0.6113333333333333	0.155559	0.073411	0.2509033333333333	0.261584	0.388589	0.19770533333333334	0.2492	0.23442733333333332	0.141757	0.047179	0.0439665	0	0.11000499999999999	0.09609400000000001	0	0	0.0082845	0.020451	0.057085	0.0766155	0	0	0	0.9725305	0.035895	0	0	0	0
AC010761.9	0	0	0	0	0.05798366666666666	0	0	0	0	0	0	0	0	0	0.12296866666666667	0	0	0	0	0.0541	0	0	0	0	0	0.038653	0	0	0	0	0	0.0458235	0	0	0
AC010872.1	0	0	0	0	0	0	0	0	0	0	0	0	0	0	0	0	0	0	0	0	0	0	0	0	0	0	0	0	0	0	0	0	0	0	0
AC010878.3	0	0	0.016621666666666667	0	0	0.030658666666666667	0	0	0.016658333333333334	0	0.031357	0.03258866666666667	0	0	0	0.6287039999999999	0.55008	0.630205	0.732297	0.5676235000000001	0.5071654999999999	0.427894	0.35874150000000005	0.294317	0.3383655	0.3990185	0.8282065	0.1016075	0.9962314999999999	0.6079365000000001	0.8406815	0.2148495	0.287894	0.331689	0.716479
AC010880.1	0	0	0	0	0	0	0	0	0	0	0	0	0	0	0	0	0	0	0	0	0	0	0	0	0	0	0	0	0	0	0	0	0	0	0
AC010883.5	0.25693499999999997	0	0.16552066666666668	0.348674	0.2722693333333333	0.13563133333333333	0.15185099999999999	0.13562333333333335	0.085011	0.18477600000000002	0.14638199999999998	0.619271	0.5319313333333333	0	0.19379166666666667	0.44487499999999996	0.479859	0.205055	0.3995385	0.337032	0.17	0.043164	0.490963	0.52635	0.49652199999999996	0.2247985	0.1092465	0.050186	0	0	0	0	0.248834	0	0.2082645
AC010884.1	0	0.15305766666666668	0	0.071964	0.08024566666666667	0.243387	0.059486000000000004	0	0.17396566666666666	0	0	0.06718233333333333	0.059012666666666665	0.142144	0.23989566666666665	0	0	0	0	0	0.017972	0	0	0.015772	0	0	0.02143	0	0	0	0	0.0652275	0	0.0278945	0
AC010886.2	0	0	0	0	0	0	0	0	0	0	0	0	0	0	0	0	0	0	0	0	0	0	0	0	0	0	0	0.044993	0.017234	0.132091	0.0479955	0.023023	0.029510500000000002	0.025354	0.0063105
AC010890.1	0.14530833333333334	0.221477	0.12331133333333334	0.11456333333333334	0.21418766666666667	0.073284	0.2918786666666667	0.18729666666666667	0.093221	0.08328166666666667	0.153695	0.22578900000000002	0.5402023333333333	0.14221333333333333	0.05068233333333333	0	0.019272	0.0271915	0	0	0	0	0	0	0.0610245	0.022266	0	0.048866	0.134914	0	0.17732599999999998	0.218904	0.1090315	0.0587995	0
AC010891.2	0	0	0	0	0	0	0	0	0	0	0	0	0	0	0	0	0	0	0	0	0	0	0	0	0	0	0	0	0	0	0	0	0	0	0
AC010894.3	16.425.006.666.666.600	12.798.876.666.666.600	0.8860533333333334	19.463.183.333.333.300	17.405.893.333.333.300	3.692.962.333.333.330	31.018.163.333.333.300	12.532.823.333.333.300	25.427.476.666.666.600	11.468.933.333.333.300	22.742.636.666.666.600	19.348.683.333.333.300	17.059.266.666.666.600	22.597.803.333.333.300	1.286.489	16.745.335	11.714.160.000.000.000	25.016.825.000.000.000	21.966.465	21.006.915	1.909.624	2.179.274	1.984.143	164.423	1.614.423	13.028.244.999.999.900	2.153.432	0.41570850000000004	0.6431685	0.502028	11.575.425	16.757.915	0.4827305	0.367561	0.5005585
AC010894.4	0	0	0	0	0	0	0	0	0	0	0	0	0	0	0	0	0	0	0	0	0	0	0	0	0	0	0	0	1.778.031	0.124593	0.5896785	0	0	0	0
AC010894.5	0	0	0.060160333333333336	0	0	0	0	0	0.06509033333333333	0	0	0	0	0	0	0	0.029459	0	0	0	0	0	0	0	0	0	0.0580265	0	0	0	0.338364	0	0	0	0
AC010900.2	0.11623666666666667	0	0.061625	0.06532533333333333	0.03346366666666666	0	0.1361	0	0.008916333333333333	0.036435333333333333	0.036806000000000005	0	0	0.019789666666666667	0.086953	0	0	0	0.0200805	0	0	0.0329265	0	0.0083885	0	0	0	0	0	0	0	0	0	0.023136	0.06279599999999999
AC010904.1	0	0	0	0	0	0	0	0	0	0	0	0	0	0	0	0	0	0	0	0	0	0	0	0	0	0	0	0	0	0	0	0	0	0	0
AC010907.2	0	0	0	0	0	0	0	0	0	0	0	0	0	0	0	0.0551855	0.015938	0	0.033851	0.0187345	0	0.030656	0.011887	0	0	0	0.014983	0.1695045	0	0	0	0.1143475	0	0	0
AC010907.5	0	0	0	0	0	0	0	0	0	0	0	0	0	0	0	0	0	0	0	0	0	0	0	0	0	0	0	0	0	0.271085	0.1166455	0	0.0650565	0	0
AC010967.1	0	0	0	0	0	0	0	0	0	0	0	0	0	0	0	0	0	0	0	0	0	0	0	0	0	0	0	0	0	23.286.505	0.395485	0	0	1.099.224	0
AC010967.2	0	0	0.053686000000000005	0	0	0	0.10379533333333334	0	0	0	0	0	0	0.067608	0	0	0	0	0	0	0	0	0	0	0	0	0	0	0	0	0	0	0	0	0
AC010967.3	0	0	0	0	0	0	0	0	0	0	0	0	0	0	0	0	0	0	0	0	0	0	0	0	0	0	0	0.4435715	0	0	0	0	0	0	0
AC010969.1	0	0.009418333333333332	0.024696333333333334	0.018883333333333332	0.058020666666666665	0.025284333333333336	0.011449666666666665	0.020527666666666666	0.005943	0.006685666666666666	0.021240666666666665	0.05727933333333333	0.04225966666666667	0.011272666666666667	0	0	0	0	0	0	0	0	0	0	0	0	0	0	0.005214	0.134442	0	0	0.0158375	0.046253	0
AC010970.2	0	0.015147	0	0.017289666666666665	0	0	0	0	0.008094333333333334	0	0	0	0	0	0	0	0	0	0	0	0	0	0	0	0	0	0	0	0.028643	0.0915175	0	0.0148645	0	0	0.010463
AC010971.1	0	0	0	0	0	0	0	0	0	0	0	0	0	0	0	0	0	0	0	0	0	0	0	0	0	0	0	0	0	0	0.1842405	0	0	0	0
AC010974.3	0	0	0	0	0	0	0	0	0	0	0	0	0	0	0	0	0	0	0	0	0	0	0	0	0	0	0	0	0	0	0	0	0	0	0
AC010975.1	0	0	0	0	0	0	0	0	0	0	0	0	0	0	0	0.4617975	0.6133215	0.6070880000000001	0.4413945	0.653027	0.538926	0.5324555	0.5879814999999999	0.447696	0.1638495	0.48303300000000005	0.6515770000000001	0.411843	0.6271565	0.3694595	0.3060025	0.2024535	0.5644635	0.5342055	0.3879775
AC010975.2	0	0	0	0	0	0	0	0	0	0	0	0	0	0	0	0	0	0	0	0	0	0	0	0	0	0	0	0.182701	0	0	0	0	0	0	0
AC010976.2	0	0	0.03448966666666667	0	0	0	0	0	0	0	0	0	0	0	0	0	0.011863	0.0145375	0.0166445	0	0	0	0	0	0.0175585	0	0	0	0	0.0212715	0	0	0	0	0.0760475
AC010980.2	0.11883400000000001	0.05382700000000001	0	0	0	0	0.19503833333333334	0.024782333333333333	0.05533433333333333	0.055072666666666666	0.344466	0.02858933333333333	0.13827	0	0.100771	0.0596265	0.0310905	0.085863	0.0069345	0.07152349999999999	0.0610935	0	0.0536795	0.028173	0	0.0322795	0.0096805	0	0.300356	0	0.2038415	0.0917315	0	0.0714025	0.038219
AC010982.2	0	0	0	0	0	0	0	0	0	0	0	0	0	0	0	0	0	0	0	0	0	0	0	0	0	0	0	0.5738345	0	0	0	0	0	0	0
AC010983.1	0	0	0	0	0	0	0	0	0	0	0	0	0	0	0	0	0	0	0.0116555	0	0	0	0	0	0	0	0	0.121259	0	0.011028	0	0	0	0	0
AC010987.5	0	0	0	0	0	0	0	0	0	0	0	0	0	0	0	0	0	0	0	0	0	0	0	0	0	0	0	0	0	0	0	0	0	0	0
AC011043.1	0.17727766666666667	0	0.038162999999999996	0.009198666666666666	0.032156333333333335	0.07080133333333333	0.088345	0.12808866666666666	0.058846333333333334	0.022279666666666666	0	0.11041233333333333	0.11133633333333333	0	0.01355	0.0350685	0	0.0490715	0.049424	0.016237	0.127392	0.06454499999999999	0.053193	0.0504755	0.0115035	0	0.029559	0.050126	0.0792065	0	0.036609	0.1138515	0.147151	0.053542	0
AC011043.2	0	0	0	0	0	0	0	0	0	0	0.022516666666666667	0	0	0	0	0.022049	0.007894	0.012553	0	0.0186155	0	0.0069295	0.015347	0	0	0	0.005671	0.006817	0	0.0159255	0	0.033586	0	0	0.033075
AC011193.1	0	0	0	0	0	0	0	0	0	0	0	0	0	0	0	0	0	0	0	0	0	0	0	0	0	0	0	0	0	0	0	0	0	0	0
AC011196.3	0	0	0	0	0	0	0	0	0	0	0	0	0	0	0	0	0.024587	0	0	0.034736	0	0	0	0	0	0	0	0	0	0	0	0	0	0	0
AC011225.1	0	0	0	0	0	0	0	0	0	0	0	0	0	0	0	0	0	0	0	0	0	0	0	0	0	0	0	0	0	1.237.315	0	0	0	0.2987265	0
AC011233.2	0	0	0	0	0	0	0	0	0	0	0	0	0	0	0	0	0	0	0	0	0	0	0	0	0	0	0	0	0	1.239.387	0	0	0	0.60335	0.3146105
AC011239.1	0.767509	0.7129046666666666	0.9452693333333333	11.222.756.666.666.600	1.992.232	0.43999	0.47193433333333334	1.081.515	0.571774	0.6563183333333333	0.8920723333333332	0.5936383333333334	0.934741	0.39852166666666666	0.28272966666666666	10.467.005	1.263.591	1.091.511	0.9497169999999999	12.668.145	10.808.815	0.891868	12.697.815.000.000.000	10.635.645	10.068.995	118.072	1.752.021	0.9321705	0.9542495	0.746769	0.350809	0.803855	0.3571385	0.559734	0.887722
AC011239.2	0	0	0	0	0	0.037297333333333335	0	0	0.010910666666666666	0	0	0.06075933333333334	0.018145333333333333	0	0	0	0	0.007089	0.0073955	0.0061025	0	0	0.004428	0	0.0194415	0.0076005	0	0	0.009276	0.148975	0	0	0	0	0
AC011242.5	0	0	0	0	0	0	0	0	0	0	0	0	0.024896	0	0	0	0	0	0	0	0	0	0	0	0	0	0	0.0656805	0	0	0	0	0	0	0.0188435
AC011243.1	0	0	0	0	0	0	0	0	0	0	0	0	0	0	0	0	0	0	0	0	0	0	0	0	0	0	0	0	0	0	0	0	0	0	0
AC011247.3	0	0	0	0.5876496666666666	0	0	0	0	0	0	0	0	0.43820299999999995	0	0	0.102399	0	0	0	0.126099	0	0	0.130306	0	0	0	0	0	0	0	0	0	0	0	0
AC011284.3	0	0	0	0	0	0	0	0	0	0	0	0	0	0	0	0	0	0	0	0	0	0	0	0	0	0	0	0.011289	0	0	0	0	0.0372715	0	0
AC011286.1	0	0	0	0	0	0	0	0	0	0	0	0	0	0	0	0	0	0	0	0	0	0	0	0	0	0	0	0	0	0	0.4129995	0	0	0	0
AC011288.2	0	0	0	0.006150333333333333	0.005649	0.02906833333333333	0.019208333333333334	0	0	0.005354	0.17683800000000002	0.019250666666666666	0	0	0	0.051105500000000005	0.063064	0.0997745	0.11734649999999999	0.11888750000000001	0.08626400000000001	0.097675	0.108302	0.158801	0.1914695	0.11900150000000001	0.126601	0.2277745	0.3680285	10.049.465	0.206215	0.535005	0.1855705	0.447461	0.0774755
AC011290.4	0	0	0	0	0	0	0	0	0	0	0	0	0	0	0	0	0.036721	0	0.047067	0	0.037161	0	0	0	0	0.0372695	0	0.030776	0	0	0	0	0	0	0
AC011290.5	0	0	0	0	0	0	0	0	0	0	0	0	0	0	0	0.016325	0	0	0	0	0	0	0	0	0	0	0	0.1052795	0.084564	0	0.1503995	0.043351	0	0.019277	0
AC011294.3	0	0	0	0	0	0	0	0	0	0	0	0	0	0	0	0.148185	0.2163945	0.199922	0.161756	0.1463945	0.1761465	0.3119995	0.250866	0.2566595	0.12694149999999998	0.13888299999999998	0.06414349999999999	0.0641955	0.032085	0.038096	0.0461965	0.07761	0.14160699999999998	0.022768	0.0334335
AC011298.2	0	0	0	0	0	0	0	0	0	0	0	0	0	0	0	0	0	0	0	0	0	0	0	0	0	0	0	0.036827	0	0.022956	0	0	0.0108025	0	0
AC011330.13	0.3771503333333333	0.21004899999999999	0	0.14928633333333333	0.20475266666666667	0.23249533333333333	0.29583166666666666	0.41350166666666666	0.29664466666666667	0.38036666666666663	0.5630056666666667	0.15899933333333335	0	0.19449933333333333	0.14175333333333334	0.1427345	0.129474	0.318012	0.1592785	0.2056875	0.1650845	0.4949295	0.118663	0.346756	0.3566185	0.390954	0.32059099999999996	0	0	0.1001325	0	0.1186335	0	0.1036015	0.262967
AC011330.5	0	0.362047	0.14237833333333333	0.23628866666666667	0.17325066666666666	0.44969733333333334	0.7650903333333334	0.20816233333333334	0.07413266666666667	0.26465299999999997	0.6810806666666667	0.266075	0.3999566666666667	0.228769	0.31102366666666664	0.511159	0.5544025	0.472985	0.7976905	0.546829	0.2251875	0.432909	0.37748649999999995	0.2489625	0.754956	0.6589565	0.2553965	0.5330900000000001	0.174996	0.54195	0.2478265	0.238335	0.138539	0.2957965	0.2585765
AC011380.8	0	0	0.051291333333333335	0	0	0	0	0.028640333333333334	0	0	0	0	0	0	0.031957	0	0	0	0	0	0	0	0	0	0	0	0	0	0	0	0	0	0	0	0.057647
AC011380.9	0	0	0	0	0	0	0.09250799999999999	0	0	0	0	0.139326	0	0	0	0	0	0	0	0.0293915	0	0	0	0	0	0	0	0.023949	0.0324625	0.28103249999999996	0.054429	0.080347	0.400959	0.23777549999999997	0
AC011406.2	0	0	0	0	0	0	0	0	0	0	0	0	0	0	0	0	0.029662	0	0	0	0	0	0	0	0	0	0	0	0	0	0	0	0	0	0
AC011431.1	0	0	0	0	0	0	0	0	0	0	0	0	0	0	0	0	0	0	0	0	0	0	0	0	0	0	0	0	0	0	0	0	0	0	0
AC011513.3	0	0	0	0	0	0	0	0	0	0	0	0	0	0	0	0	0	0	0	0	0	0	0	0	0	0	0	0	0	0	0	0	0	0	0
AC011513.4	0	0	0	0	0	0	0	0	0	0	0	0	0	0	0	0	0	0	0	0	0	0	0	0	0	0	0	0	0	0	0	0.04331	0	0	0
AC011515.2	0	0	0	0	0	0	0	0	0	0	0	0	0	0	0	0	0	0	0	0	0	0	0	0	0	0	0	0	0.1561285	0	0	0	0	0	0
AC011516.1	0	0	0	0	0	0	0	0	0	0	0	0	0	0	0	0	0	0	0	0	0	0	0	0	0	0	0	0	0	0	0	0	0	0	0
AC011518.2	0	0	0	0	0	0	0	0	0	0	0	0	0	0	0	0	0	0	0	0	0	0	0	0	0	0	0	0	0	0	0	0	0	0	0
AC011523.2	0	0	0	0	0	0	0	0	0	0	0	0	0	0	0	0	0.023744	0	0	0	0	0	0	0	0	0.054702	0.037907	0	0	0	0	0	0	0	0
AC011524.1	0	0	0	0	0	0	0	0	0	0	0	0	0	0	0	0	0	0	0	0	0	0	0	0	0	0	0	0	0	0	0	0	0	0	0
AC011524.2	0	0	0	0	0	0	0	0	0	0	0	0	0	0	0	0	0	0	0	0	0	0	0	0	0	0	0	0	0	0	0	0	0	0	0
AC011524.3	0	0	0	0	0	0	0	0	0	0	0	0	0	0	0	0	0	0	0	0	0	0	0	0	0	0	0	0	0	0	0	0	0	0	0
AC011525.2	0	0	0	0	0	0	0	0	0	0	0	0	0	0	0	0	0	0	0	0	0	0	0	0	0	0	0	0	0.006138	0	0.001976	0	0	0	0
AC011525.4	0	0	0	0	0	0	0	0	0	0	0	0	0	0	0	0	0	0	0	0	0	0	0	0	0	0	0	0.207648	0	0.12705	0	0	0.1380765	0	0.0199985
AC011530.4	16.876.623.333.333.300	0.8363243333333333	0.4750756666666667	0.30998133333333333	11.036.836.666.666.600	1.835.926.333.333.330	10.750.133.333.333.300	11.799.173.333.333.300	10.986.276.666.666.600	0.24007266666666668	0.6462816666666666	10.751.376.666.666.600	0.8366673333333334	0.047729	0.7066709999999999	0.439361	0.503833	0.3566015	0.45321900000000004	0.409926	0.4634225	0.479711	0.533564	0.35985350000000005	0.5231335	0.9213825	0.7435075000000001	0	0	0.8864335	0	0	0	0.2094675	0
AC011551.3	0.19885066666666668	0.18670533333333333	0.05022833333333334	0.12307633333333333	0.18828533333333333	0.22595066666666666	0.098576	0	0.16693033333333335	0.06462866666666667	0.11422	0.224876	0.3036506666666667	0.235492	0.3453423333333333	0.0977755	0.0558045	0	0.09346850000000001	0.0276945	0.048363	0.025981	0	0.064138	0.027827	0	0.077383	0	0	0	0	0.1344275	0.1411325	0	0
AC011558.5	19.736.399.999.999.900	14.834.443.333.333.300	0.7668283333333333	13.959.726.666.666.600	19.838.736.666.666.600	0.5618503333333333	10.856.956.666.666.600	116.661	18.693.053.333.333.300	0.44618166666666664	16.264.846.666.666.600	0.6362623333333333	12.407.976.666.666.600	17.230.103.333.333.300	24.667.256.666.666.600	0	0	0	0	0	0	0	0	0	0	0	0	1.196.547	0.5230485	0	18.510.165	0	0.36599	0	0
AC011625.1	0	0	0	0.052445	0	0	0	0	0	0	0	0	0	0	0	0	0	0	0	0	0	0	0	0	0	0	0	0	0	0	0	0	0	0	0
AC011648.1	0	0	0	0	0	0	0	0	0	0	0	0	0	0	0	0	0	0	0	0	0	0	0	0	0	0	0	0	0	0.369046	0	0	0	0	0
AC011718.3	0	0	0	0	0	0	0	0	0	0	0	0	0	0	0	0	0	0	0	0	0	0	0	0	0	0	0	0	0	0	0	0	0	0	0
AC011738.4	0	0.009043	0.004433	0	0	0.023660333333333335	0	0	0.004801666666666667	0.006031333333333333	0	0	0.016737333333333333	0.014422666666666667	0	0.10508500000000001	0.032545	0.1321845	0.061278	0.067971	0.08182500000000001	0.0831115	0.0697325	0.0350225	0.019075	0.029892	0.10993	0.015379	0	0	0.0429635	0	0	0	0.013401
AC011742.3	0	0	0	0	0	0	0	0	0	0	0	0	0	0	0	0	0	0	0	0	0	0	0	0	0.0518555	0	0	0	0	0	0	0	0	0	0
AC011742.5	0	0	0	0	0	0	0	0	0	0	0	0	0	0	0	0	0	0	0	0	0	0	0	0	0	0	0	0	0	0	0	0	0	0	0
AC011747.3	0.29714033333333334	0.08870066666666666	0.06255433333333334	0.037227666666666666	0.01838	0.3141273333333333	0.17443333333333333	0.27770266666666665	0.12828366666666666	0.063139	0.26013833333333336	0.2619936666666667	0.14123133333333335	0.048908	0.015433333333333334	0.156189	0.149196	0.141256	0.1300635	0.1374765	0.1929995	0.114085	0.1730645	0.22022399999999998	0.095795	0.09052550000000001	0.124666	0.2380135	0.285024	0.114012	0.1961685	0.1906545	0.1186065	0.4915605	0.36795849999999997
AC011747.6	0.13762933333333333	0	0.15855833333333333	0	0	0.15460933333333335	0.08067133333333333	0	0.042639	0	0	0	0	0	0.049889333333333334	0.2962415	0.42159349999999995	0.2289015	0.599181	0.380952	0.3102775	0.46917549999999997	0.9780625000000001	0.837887	0.5839585	0.499014	0.471325	0.8194195	0.793331	0.5752295	0.944573	18.029.905	28.120.975	14.030.525	0.60074
AC011752.1	0	0	0	0	0	0	0	0	0	0	0	0	0	0	0	0	0	0	0	0	0	0	0	0	0	0	0	0	0	0	0	0	0	0	0
AC011753.5	0	0	0	0	0.039944	0	0	0	0	0	0	0	0	0	0	0	0	0	0	0	0	0	0.0140345	0	0	0	0	0	0	0	0	0	0	0	0
AC011753.6	0	0	0	0	0	0	0	0	0	0	0	0	0	0	0	0	0	0	0	0	0	0	0	0	0	0	0	0	0	0	0	0	0	0	0
AC011754.1	0	0	0	0	0	0	0	0	0	0	0	0	0	0	0	0	0	0	0	0	0	0	0	0	0	0	0	0	0	0	0	0	0	0	0
AC011816.1	0	0	0	0.14387366666666665	0.10094533333333333	0	0	0.055760000000000004	0	0	0	0	0	0	0	0	0	0	0	0	0	0	0	0	0	0	0	0.2304365	0	0.0316645	0.3680245	0	0.1687815	0	0
AC011893.3	0	0	0	0	0	0	0.01426	0	0	0	0	0.031856	0	0	0	0	0	0	0	0	0.0048525	0	0	0	0	0	0	0	0	0.0977745	0	0.0167325	0	0.006334	0
AC011897.2	0	0	0	0	0	0	0	0	0	0	0	0	0	0	0	0	0	0	0	0	0	0	0	0	0	0	0	0.928416	0	2.713.182	0	0	0.592154	0	0
AC011899.10	0	0	0	0	0	0	0	0	0	0	0	0	0	0	0	0	0	0.0025185	0	0	0.0022355	0	0	0	0	0	0	0.0706725	0.01341	0	0.013843	0.0139745	0.0064245	0.0098705	0
AC011899.9	0.012890333333333332	0.07320266666666667	0.021888333333333333	0.13697833333333334	0.018508333333333335	0	0.026038333333333333	0	0.009370666666666666	0.13018566666666667	0.006718666666666667	0.365821	0	0.03233866666666667	0.03548233333333334	0	0	0	0	0	0	0	0	0.001692	0	0	0	0	0	0	0	0	0	0	0
AC011901.2	0	0	0	0	0	0	0	0	0	0	0	0	0	0	0	0	0	0	0	0	0	0	0	0	0	0	0	0	0.0979805	0	0	0	0	0	0
AC011933.2	0	0	0	0	0	0	0	0	0	0	0	0	0	0	0	0	0	0	0	0	0	0	0	0	0	0	0	0	0	0	0	0	0	0	0
AC011995.1	0	0	0	0	0	0	0	0	0	0	0	0	0	0	0	0	0	0	0	0	0	0	0	0	0	0	0	0	0	0	0	0	0	0	0
AC011995.3	0	0	0	0	0	0	0	0	0	0	0	0	0	0	0	0	0	0	0	0	0	0	0	0	0	0	0	0	0.156652	0	0	0	0	0	0
AC011997.1	0	0	0	0	0	0	0	0	0	0	0	0	0	0	0	0	0.006068	0	0.0080055	0	0	0	0	0.0192655	0.0133415	0	0	0	0	0	0	0	0	0	0
AC011998.1	0	0	0	0	0	0	0	0	0	0	0	0	0	0	0	0	0	0	0	0	0	0	0	0	0	0	0	0	0	0	0	0	0	0	0
AC011998.2	0	0	0	0	0	0	0	0	0	0	0	0	0	0	0	0	0	0	0	0	0	0	0	0	0	0	0	0	0.2369535	0	0	0	0	0.1688975	0
AC011998.4	0	0	0	0	0	0	0	0	0	0	0	0	0	0	0	0	0	0	0	0	0	0	0	0	0	0	0	0	0	0	0	0	0	0	0
AC011999.1	0	0.058092333333333336	0.017130666666666666	0	0	0	0.06472666666666667	0.09662833333333333	0	0.05817866666666666	0	0	0	0	0.019595333333333333	0	0.018385	0.0336885	0.019806999999999998	0.0315725	0.019406	0.0305485	0.019742	0.0216275	0	0.0120775	0.0088125	0	0.0152675	0.112971	0.3299425	0	0.0433005	0.0138445	0.0438495
AC012065.4	0.27346933333333334	0.566704	37.266.833.333.333.300	25.837.886.666.666.600	4.520.193.333.333.330	0	0.06259333333333333	0.6729006666666667	0.09339166666666666	0	0	0.053948666666666666	0	0	0	0	0	0	0	0	0	0	0	0	0	0.054689	0	0	0	0	0	0	0	0	0
AC012065.5	0	0	0	0	0.16114166666666666	0	0	0	0	0	0	0.282928	0.13836066666666666	0	0	0	0	0.0721775	0	0	0	0	0	0	0	0.0645725	0	0	0	0	0	0.198887	0	0	0
AC012066.1	0	0	0.07723333333333333	0	0	0.06210333333333334	0.06096533333333334	0.03358666666666667	0.059401333333333334	0	0	0	0.07935066666666667	0.05445766666666666	0	0	0	0	0	0	0	0	0.048165	0	0	0.047343	0	0	0	0.1721425	0	0.099774	0	0.1369705	0.1252535
AC012074.2	0	0	0	0	0	0	0	0	0.009848333333333332	0.033919333333333336	0	0.02342633333333333	0	0.07228599999999999	0.18384833333333336	0.119052	0	0	0.080961	0	0.071036	0	0.0320735	0.058902500000000003	0	0	0.0710655	0.045576	0.035446	0.1028615	0	0.0226015	0.111702	0.236692	0.0348395
AC012075.1	0	0	0	0	0	0	0	0	0	0	0	0	0	0	0	0	0	0	0	0	0	0	0	0	0	0	0	0.021776	0.155608	0.041101	0	0.0784325	0	0	0.056191
AC012078.2	0	0	0	0	0	0	0	0	0	0	0	0	0	0	0	0	0	0	0	0	0	0	0	0	0	0	0	0.0421235	0	0.157689	0	0.0341705	0.024827	0.02418	0
AC012123.1	0	0	0	0	0	0	0	0	0	0	0	0	0	0	0	0	0	0.0059255	0	0	0	0	0	0.0048025	0	0	0	0	0	0	0.1308745	0	0	0	0
AC012146.7	13.966.255	13.209.399.333.333.300	11.777.362	14.318.408.333.333.300	10.454.519	13.421.077	1.425.896	10.578.955	13.982.811.333.333.300	8.741.320.666.666.660	11.129.226	13.452.131.666.666.600	13.434.980.666.666.600	11.567.803.000.000.000	10.353.302.333.333.300	51.960.750.000.000.000	5.086.881.999.999.990	48.297.625	40.265.565	4.998.899	5.023.114	47.215.875	4.456.697	43.382.125	4.107.296	28.257.715	5.919.067.999.999.990	25.491.925	39.546.035	30.667.755.000.000.000	50.261.485	3.355.513	20.427.004.999.999.900	32.262.305.000.000.000	4.110.189.500.000.000
AC012306.2	0	0	0	0	0	0	0	0	0	0	0	0	0	0	0	0	0	0	0	0	0	0	0	0	0	0	0	0	0	0	0	0	0	0	0
AC012307.2	0	0	0	0	0	0	0	0	0	0	0	0	0	0	0	0	0	0	0	0	0	0	0.140068	0	0	0	0	0	0	0	0	0	0	0	0
AC012314.19	0	0	0	0	0	0.43627366666666667	0	0	0	0	0	0	0	0	0	0	0	0	0	0.0698645	0	0	0	0	0	0	0	0.6505715	0	0	0	0	0	0	0
AC012314.20	0	0	0	0	0	0	0	0	0	0	0	0	0	0	0	0	0	0.043217	0	0	0	0	0	0.0348405	0	0	0	0	0.327446	0	0	0	0.0730935	0	0
AC012314.8	0	0.04493966666666667	0	0.007481666666666667	0.04396766666666667	0	0.023872333333333332	0.03389433333333333	0.012979666666666667	0.024689333333333334	0.0063746666666666665	0.03876466666666667	0.046055	0.003375666666666667	0.011181000000000002	0.025863999999999998	0.0365025	0.042157	0.0395855	0.023279	0.011584500000000001	0.0121035	0.0295795	0.0316195	0.057304999999999995	0.0314225	0.0235885	0.0049815	0.005244	0.0059875	0.0126835	0.017942	0.0106385	0.0025475	0
AC012322.1	0	0	0	0	0	0	0	0	0	0	0	0	0	0	0	0	0.0070255	0	0	0	0	0	0	0	0	0	0	0	0.026017	0	0.039073	0.0521965	0	0	0.0299175
AC012354.6	0	0	0	0	0	0	0	0	0	0	0	0	0	0	0	0	0	0	0	0.003551	0	0.010501	0.0022775	0	0	0	0	0	0	0	0	0	0	0.004132	0
AC012354.8	0	0	0	0	0	0	0	0	0	0	0	0	0	0	0	0	0	0	0	0	0	0	0	0	0	0	0	0	0	0.370001	0.3319195	0	0.361002	0	0
AC012358.4	0.068125	0.048325	0.04432866666666666	0.06050666666666667	0	0.12637966666666667	0.04055466666666666	0	0.09837366666666668	0.038954333333333334	0.12648166666666666	0.04404933333333333	0.03800833333333333	0	0	0	0	0	0.0053345	0	0	0	0	0	0	0.007949	0	0	0.0488805	0	0	0	0	0	0.0142715
AC012358.7	0	0	0	0	0	0	0	0	0	0.08210533333333334	0	0	0	0	0	0	0	0	0	0.0209755	0	0	0	0	0	0	0	0	0	0	0	0	0	0	0
AC012358.8	0.6292733333333334	0.4462406666666666	0.38356033333333334	0.38744833333333334	0.521456	0.5488786666666667	0.25431366666666666	0.5977736666666666	0.2716616666666667	0.397313	0.728478	0.39341166666666666	0.776885	0.38585833333333336	0.8110296666666666	0.0354395	0.016005	0.094353	0.0225755	0.0280285	0.060751	0.056798999999999995	0.0093165	0.0627875	0.023355	0.0213	0.023459	0.233616	0.278303	0.0171445	0.1136115	0.8586755	0.6731255	0.14026550000000002	0.1271335
AC012360.4	0	0.048581000000000006	0.03394266666666667	0	0	0	0.11531666666666666	0	0.02975766666666667	0	0	0.11808633333333333	0	0.030437000000000002	0	0.0747925	0.2242235	0.2288625	0.3020115	0.2176415	0.26277	0.1781835	0.199063	0.312363	0.23965399999999998	0.302369	0.2525355	0.082071	0.28312	0.023296	0.458108	0.352486	0.28852350000000004	0.4449655	0.299064
AC012360.6	0.24661	0.035762666666666665	0.04668033333333333	0	0.16900433333333334	0.024139333333333332	0	0.024779333333333334	0	0.03310166666666667	0.013896666666666667	0	0	0.020433	0.008219333333333334	0	0	0	0.0112645	0	0.003232	0	0	0	0	0.007724	0	0	0	0	0.0339215	0	0	0	0
AC012361.1	0	0	0	0	0	0	0	0	0	0	0	0	0	0	0	0	0	0	0	0	0	0	0	0	0	0	0	0	0.009206	0	0	0.0191855	0	0	0
AC012362.3	0	0	0	0	0	0	0	0	0	0	0	0	0	0	0	0	0	0	0	0	0	0.0139655	0	0.0133935	0	0	0	0	0	0	0	0.081227	0	0	0
AC012363.13	0	0	0	0	0	0	0	0	0	0.058840333333333335	0	0	0	0	0	0.028981	0.034028	0	0	0	0.061355	0	0	0	0	0	0	0	0	0	0	0	0	0	0
AC012363.4	0	0	0	0	0	0	0	0	0	0	0	0	0	0	0	0.063585	0.024767	0.0242085	0	0	0	0	0.038099999999999995	0.017483	0	0	0.0489325	0	0	0	0.2106795	0	0	0	0
AC012368.1	0	0	0	0	0	0	0	0.06422366666666667	0	0	0	0	0	0	0.053962666666666666	0	0	0	0	0	0	0.0212355	0.0164325	0	0	0	0	0	0	0	0.041419	0	0	0.2199495	0
AC012370.2	0	0	0	0	0	0	0	0	0	0	0	0	0	0	0	0	0.0157095	0	0	0	0	0	0	0	0.0167415	0	0	0	0	0	0	0	0	0	0
AC012370.3	0.03338833333333333	0.04738133333333333	0	0	0	0	0.08420466666666666	0	0	0	0	0	0	0	0	0	0	0	0	0	0	0	0	0	0	0	0	0.1376415	0	0	0	0.0584135	0	0	0
AC012442.5	0	0	0.209334	0.063151	0.06522599999999999	0.23948466666666668	0	0	0.065572	0	0.267604	0	0	0	0.159975	0	0.022924	0.0572655	0	0.131046	0.035433	0.0337885	0	0.0884925	0.255189	0.046899	0.067995	0	0	0	0	0.0912455	0.1206875	0	0
AC012442.6	0.18618433333333334	0.074239	0	0	0	0	0	0	0.27120933333333336	0	0.07642366666666667	0.08284133333333334	0	0	0	0	0	0	0	0	0	0	0	0.09228	0.0440415	0.042886	0.058032	0	0	0	0	0	0	0	0
AC012445.1	0	0	0	0	0	0	0	0	0	0	0	0	0	0	0	0	0	0	0	0	0	0	0	0	0	0	0	0	0	0	0.1878625	0.0424165	0	0	0
AC012451.1	0	0	0	0	0	0	0	0	0	0	0	0	0	0	0	0	0	0	0	0	0	0	0	0	0	0	0	0	0	0	0	0	0	0	0
AC012454.4	0	0	0	0	0	0	0	0	0	0	0	0	0	0	0	0	0	0	0	0	0	0	0	0	0	0	0	0.179737	0.1278475	0.5064455	0.1983555	0	0.1007095	0.067178	0
AC012456.3	0	0	0	0	0	0	0	0	0	0	0	0	0	0	0	0	0	0	0	0	0	0	0	0	0	0	0	0	0.035916	0	0	0	0	0	0
AC012456.4	0	0	0	0	0	0	0	0	0	0	0	0	0	0	0	0	0.0219635	0.0236315	0	0	0.0210755	0	0.0232335	0	0	0	0	0	0	0	0	0	0	0	0
AC012462.1	0	0	0	0	0	0	0	0	0	0	0	0	0	0	0	0	0	0	0	0	0	0	0	0	0	0	0	0	0	0	0	0	0	0	0
AC012462.2	0.4115856666666667	0.17827033333333334	0.279586	0.06252200000000001	0.2617356666666667	0	0.21041033333333334	0.05251666666666666	0.09604533333333333	0.317947	0.21297166666666667	0	0.10155266666666667	0.085449	0.27545200000000003	0	0	0	0	0	0	0	0	0	0	0	0	0	0	0	0	0	0	0	0
AC012462.3	0	0	0	0	0	0	0	0	0	0	0	0	0	0	0	0	0.0407875	0	0	0	0	0	0	0	0	0	0	0	0	0	0.092359	0	0	0	0
AC012485.2	0	0	0	0	0	0	0	0	0	0	0	0	0	0	0	0	0	0	0	0	0	0	0	0	0	0	0	0	0	0	0	0	0	0	0
AC012493.1	0	0	0	0	0	0	0	0	0	0	0	0	0	0	0	0	0	0	0.01209	0	0.014927	0	0	0	0	0.0181235	0.013129	0	0	0.148732	0	0	0	0.0699605	0
AC012494.1	0	0	0	0	0	0	0	0	0	0	0	0	0	0	0	0	0	0	0	0	0	0	0	0	0.0087445	0	0	0	0	0	0	0	0	0	0
AC012497.2	0	0	0	0	0	0	0	0	0	0	0	0	0	0	0	0	0	0	0	0	0	0	0	0	0	0	0	0.1901965	0	0	0	0	0	0	0
AC012499.1	0	0	0	0	0	0	0	0	0	0	0	0	0	0	0	0.0268945	0.10417799999999999	0.2032135	0.21987600000000002	0.14844400000000002	0.151046	0.0874575	0.1390905	0.071967	0.181187	0.07231850000000001	0.2086625	0.024608	0	0	0.0683455	0	0.0745385	0.2304215	0
AC012501.2	0	0	0	0.084756	0	0	0	0	0	0	0	0	0	0.07083966666666668	0	0	0	0	0	0	0	0.0197635	0	0	0	0	0	0	0	0	0	0	0	0	0
AC012501.3	0.04727666666666667	0	0	0	0	0.022410333333333334	0	0	0	0	0.026650999999999998	0	0.021882333333333333	0	0	0	0	0	0	0	0	0	0	0	0	0	0	0	0.0452955	0.1437505	0.060678	0.0367455	0	0	0
AC012506.1	0	0	0	0	0	0	0	0	0	0	0	0	0	0	0	0	0	0	0	0	0	0	0	0	0	0	0	0	0	0	0	0	0	0	0
AC012506.2	0	0	0	0	0	0	0	0	0	0.027001333333333336	0	0	0	0	0	0	0	0	0	0	0	0	0	0	0	0	0	0	0	0	0	0	0	0	0
AC012506.3	0	0	0	0	0	0	0	0	0	0	0	0	0	0	0	0	0	0	0.020781	0	0	0	0	0.033268	0	0	0	0	0.0467535	0	0.045987	0	0	0	0
AC012506.4	0.07403833333333333	0	0	0	0	0	0	0	0	0	0	0	0	0	0	0	0	0	0	0	0	0.07162099999999999	0	0.025912	0.0240205	0.078586	0	0.3589365	0	0.0449755	0.087524	0.05057	0	0.042326	0.110198
AC012507.3	0	0	0	0	0	0	0	0	0	0	0	0	0	0	0	0.020839	0.0290035	0	0	0	0	0	0	0	0	0	0.0104415	0	0.042622	0	0	0	0	0.0067585	0
AC012507.4	0.075595	0	0	0.04523933333333333	0	0	0	0	0	0.17934866666666668	0	0.06700933333333334	0	0	0.04779066666666667	0	0	0.0238715	0	0	0	0	0	0	0.0203815	0.0258955	0.042354	0	0	0	0	0	0	0	0
AC012512.1	0	0	0	0	0	0	0	0	0	0	0	0	0	0	0	0	0	0	0	0	0	0	0	0	0	0	0	0.130166	0	0	0	0	0	0	0
AC012513.4	0	0	0	0	0	0	0	0	0	0	0	0	0	0	0	0	0	0	0	0	0	0	0	0	0	0	0	0	0	0	0	0.070451	0.09224	0	0
AC012513.6	0	0	0	0	0	0	0	0	0	0	0	0	0	0	0	0	0	0	0	0	0	0	0	0.018562	0	0	0	0	0	0	0	0.024188	0	0	0
AC012531.1	0	0	0	0	0	0	0	0	0	0	0	0	0	0	0	0	0.172363	0.661453	0.2295155	0.542254	0.266158	0.302017	0	0	0	0	0	26.481.305	0	10.761.835	0	0.610547	0	0	0
AC012531.2	0	0	0	0	0	0	0	0	0	0	0	0	0	0	0	0	0	0.598871	0	0	0	0	0	0	0	0.4862405	0	0.6697955	0	0	0	0.639198	0	0	0
AC012531.25	0	0	0	0	0.13185733333333333	0	0.12877	0.14748733333333333	0	0.266567	0	0.106251	0.28404133333333337	0	0.03865233333333334	0.326047	0.3085115	0.418198	0.451395	0.4262955	0.3441605	0.3059105	0.3826365	0.19048500000000002	0.29903500000000005	0.2444585	0.1890165	0.0275645	0.074771	0.066821	0.0255615	0.0870235	0.0532035	0.0391	0.1590435
AC012593.1	0	0	0	0	0	0	0	0	0	0	0	0	0	0	0	0	0	0	0	0	0	0	0	0	0	0	0	0.8672145	0.147743	0	0	0.0715485	0	0.138574	0.0782155
AC012594.1	0	0	0	0	0	0	0	0	0	0	0	0	0	0	0	0	0	0	0	0	0	0	0	0	0	0	0	0	0.094085	0	0	0	0.089449	0	0
AC012613.2	0	0	0	0	0	0	0	0	0	0	0	0	0	0	0	0	0	0	0	0	0	0	0	0	0	0	0	0	0	0	0	0	0	0	0
AC012668.1	0	0	0	0	0	0	0	0	0	0	0	0	0	0	0	0	0	0	0	0	0	0	0	0	0	0	0	0.3899905	0	0	0	0.183026	0	0	0
AC012668.2	0	0	0	0.009356666666666668	0.029395666666666667	0.295211	0	0	0.027592333333333333	0.06784533333333333	0.20015066666666667	0.627789	0	0.062682	0.010547333333333334	0	0	0	0	0	0	0	0	0	0	0	0	0	0	0	0	0	0	0	0
AC012668.3	0	0	0	0	0	0	0	0	0	0	0	0	0	0	0	0	0	0	0	0	0	0	0	0	0	0	0	0	0	0	0	0	0	0	0
AC012671.2	0	0	0	0	0	0	0	0	0	0	0	0	0	0	0	0	0	0	0	0	0	0	0	0	0	0	0	0	0	0	0	0	0	0	0
AC013248.2	0	0	0	0	0	0	0	0	0	0	0	0	0	0	0	0	0	0	0	0	0	0	0	0	0	0	0	0	0	0	0	0	0	0	0
AC013262.1	0	0	0	0	0	0	0	0	0	0	0	0	0	0	0	0	0	0	0	0	0	0	0	0	0	0	0	12.483.635	0	4.916.983	13.608.205	0	0	0	0.3933105
AC013264.2	0	0	0	0	0	0	0	0	0	0	0	0	0	0	0	0	0	0	0	0	0	0	0	0	0	0	0	0	0	0	0	0	0	0	0
AC013267.1	0	0	0	0	0	0	0	0	0	0	0	0	0	0	0	0	0	0	0	0	0	0	0	0	0	0	0	0	0	0	0	0.418407	0	0.2528105	0.3533215
AC013268.3	0	0.018413000000000002	0	0.014222	0	0.033423666666666664	0.022998	0	0.006460666666666667	0	0	0	0.021529999999999997	0.012823000000000001	0	0	0.002341	0	0	0	0	0	0.0037535	0	0	0	0.003361	0	0	0	0	0.011379	0.005224	0.032175	0
AC013268.4	0	0	0	0	0	0	0	0	0	0	0	0	0	0	0	0	0	0	0	0	0	0	0	0	0	0	0	0	0	0	0	0	0	0	0
AC013269.3	0	0	0	0	0	0	0	0	0	0	0	0	0	0	0	0	0	0	0	0	0	0	0	0	0	0	0	0	0	0	0	0	0	0	0
AC013269.4	0	0	0	0	0	0	0	0	0	0	0	0	0	0	0	0	0	0	0	0	0	0	0	0	0	0	0	0	0	0	0	0	0	0	0
AC013269.5	0	0	0	0	0	0	0	0	0	0	0	0	0	0	0	0	0	0	0	0	0	0	0	0	0	0	0	0	0	0	0	0	0	0	0
AC013271.3	1.064.457	0.7094373333333334	0.74942	10.963.386.666.666.600	14.451.333.333.333.300	12.077.143.333.333.300	22.063.163.333.333.300	12.365.836.666.666.600	0.8873613333333333	2.189.391	12.291.296.666.666.600	13.397.350.000.000.000	10.375.036.666.666.600	1.602.081	23.262.526.666.666.600	0.0913195	0.0795855	0	0.051132500000000004	0	0	0	0.1303345	0.019502	0.28794699999999995	0.22608099999999998	0.18622149999999998	0	0	0	0.1192195	0	0.0076895	0.1022905	0
AC013271.5	0.11151866666666667	0.14382133333333333	0.068232	0	0.058757000000000004	0.056634	0.23438966666666666	0.129471	0.03133466666666667	0.12629333333333334	0.038005000000000004	0.056114	0.14714366666666667	0	0	0	0	0	0	0	0.0077465	0	0	0	0	0	0.019195	0	0	0	0	0	0	0	0
AC013271.7	0.09223033333333333	0.036991666666666666	0	0.06918166666666667	0.06331633333333334	0.03734666666666667	0.10970166666666666	0.026439	0.044707000000000004	0.03081266666666667	0	0	0.16667466666666667	0.014655333333333333	0	0	0.023264	0	0.0472745	0.010652	0	0.011615	0	0.021978	0	0	0	0.0047045	0.2546915	0.0141485	0.0363485	0.064855	0.044004	0.0962665	0.0047285
AC013275.2	0.115874	0.055414333333333336	0.045035	0.008364	0	0	0	0.02349533333333333	0.020473666666666668	0.027932333333333333	0.029549000000000002	0.014499666666666668	0.026460666666666667	0.028524	0	0.0108565	0	0.018025	0.0077485	0	0	0	0.036586999999999995	0.01049	0	0	0.028733	0	0.0182245	0	0	0	0	0	0
AC013399.3	0	0	0	0	0	0	0	0	0	0	0	0	0	0	0	0	0	0	0	0	0	0	0	0	0	0	0	0.360614	0	0	0.4141295	0.153832	0	0.2218905	0
AC013401.1	0	0	0	0	0	0	0	0	0	0	0	0	0	0	0	0	0	0	0	0	0	0	0	0	0	0	0	0	0.0391275	0.388607	0.3558755	0	0	0	0
AC013401.2	0	0	0	0	0	0	0	0	0	0	0	0	0	0	0	0	0.012096	0	0	0	0	0	0	0	0.021202	0.02078	0.017428	0	0	0	0	0.1364295	0.1476555	0	0
AC013402.3	0	0	0	0	0	0	0	0	0	0	0	0	0	0	0	0	0	0	0	0	0	0	0	0	0	0	0	0	0	0	0	0	0	0	0
AC013402.4	0	0	0	0	0	0	0	0	0	0	0	0	0	0	0	0	0	0	0	0	0	0	0	0	0	0	0	0	0	0	0	0	0	0	0
AC013402.5	0	0	0	0	0	0	0	0	0	0	0	0	0	0	0	0	0	0	0	0	0	0	0	0	0	0	0	0	0	0	0	0	0	0	0
AC013403.13	0	0	0	0	0	0	0	0	0	0	0	0	0	0	0	0	0	0	0	0	0	0	0	0	0	0	0	0	0	0	0	0	0.411374	0	0
AC013404.1	0	0	0	0	0	0	0	0	0	0	0	0	0	0	0	0	0	0	0	0	0	0	0	0	0	0	0	0	0	0	0	0	0	0	0
AC013410.1	0	0	0	0	0	0	0	0	0	0	0	0	0	0	0	0	0	0	0	0	0	0	0	0	0	0	0	0.121092	0	0.0756045	0	0.049251	0.0358145	0	0.017353
AC013410.2	0	0	0	0	0	0	0	0	0	0	0	0	0	0	0	0	0	0	0	0	0	0	0	0	0	0	0	0	0	0	20.236.715	0	0	0	0
AC013429.4	0	0	0	0	0	0	0	0	0	0	0	0	0	0	0	0	0	0	0	0.0408485	0	0	0	0	0	0	0	0	0	0	0	0	0	0	0
AC013429.5	0	0	0	0	0	0	0	0	0	0	0	0	0	0	0	0	0	0	0	0	0	0	0	0	0	0	0	0.2280355	0	0.284369	0.1102815	0.047041	0	0	0
AC013436.6	0	0	0	0	0	0	0	0	0	0	0	0	0	0	0	0.1650195	0.062051	0	0	0	0	0	0	0	0.0812625	0	0.0288895	0	0.080043	0	0	0	0	0.1415915	0
AC013439.4	0.022117333333333333	0	0	0	0	0	0	0	0	0	0	0	0	0	0	0	0	0	0	0	0	0	0	0	0	0	0	0	0	0.075048	0	0	0	0	0
AC013442.1	0	0	0	0	0	0	0	0	0	0	0	0	0	0	0	0	0	0	0	0	0	0	0	0	0	0	0	0	0	0	0	0.693062	0	0	0
AC013444.1	0	0	0	0	0	0	0	0	0	0	0	0	0	0	0	0	0	0	0	0	0	0	0	0.006186	0	0	0	0	0.0276395	0.0441735	0.0739575	0.0081465	0.0208425	0.020295	0
AC013448.1	0	0	0	0	0	0	0	0	0	0	0	0	0	0	0	0	0	0	0	0	0	0	0	0	0	0	0	0	0	0	0	0	0.0688355	0.063695	0
AC013448.2	0	0	0	0	0	0	0	0	0	0	0	0	0	0	0	0	0	0	0	0	0	0	0	0	0	0	0	0	0	0	0	0	0	0	0
AC013460.1	0	0	0	0	0.005928333333333333	0	0	0.03450433333333333	0	0	0	0	0.10280133333333334	0	0	0.097556	0.1827935	0.139705	0.158946	0.126952	0.1586225	0.0529925	0.107844	0.125172	0.070864	0.0773245	0.058869000000000005	0	0.0152105	0.011838	0	0.0157335	0.3877185	0.05244	0.0072945
AC013463.2	0.302331	0.6133123333333333	0.286194	0.19419433333333333	0.5406796666666667	0.583294	0.989263	15.969.023.333.333.300	0.24147366666666667	0.5482173333333333	0.672399	1.826.852	12.443.689.999.999.900	0.5899993333333333	0.16331833333333332	0.164325	0.1890485	0.1313185	0.273019	0.152568	0.187968	0.2182805	0.1583135	0.1969435	0.168225	0.236159	0.1151315	0.0320115	0.016227	0.127378	0.15618700000000002	0	0.045945	0.0917625	0.0392355
AC013467.1	0	0	0	0	0	0	0	0	0	0	0	0	0	0	0	0	0	0	0	0	0	0	0	0	0	0	0	0	0	0.015644	0	0	0	0	0
AC013470.6	0	0	0	0	0	0	0	0	0	0	0	0	0	0	0	0	0	0	0	0	0.007779	0	0	0	0	0	0	0.0630785	0.0994635	0.157548	0.1999275	0.025665	0.0746615	0	0.0180875
AC013470.8	0	0	0	0	0	0	0	0	0	0	0	0	0	0	0	0	0	0	0	0	0	0	0	0	0	0	0.064517	0	0	0	0	0	0	0	0
AC013472.3	0	0	0.015751	0	0.017104	0	0	0	0.014697	0	0	0	0	0	0	0.050825	0.046278	0	0.017729	0	0.004533	0	0.019662000000000002	0	0	0.010976	0.047174	0	0.071041000000000007	0.1588055	0.204474	0.0078425	0.0087315	0.0265195	0.0047315
AC013472.4	0	0	0	0	0	0	0	0	0	0	0	0	0	0	0	0	0	0	0	0	0	0	0	0	0	0	0	0	0	0	0	0	0	0	0
AC013474.4	0	0	0.028520666666666666	0	0.04487533333333333	0	0.16833333333333333	0.284205	0.03835666666666667	0.065206	0	0	0	0	0	0	0	0	0	0	0	0	0	0	0	0	0	0.365138	0	0	0.1929335	0	0.096441	0.186863	0.0576875
AC013480.2	0	0	0	0	0	0	0	0	0	0	0	0	0	0	0	0	0	0	0	0	0	0	0	0	0	0	0	0	0	0	0	0	0	0	0
AC013727.1	0	0	0	0	0	0	0	0	0	0	0	0	0	0	0	0	0	0	0	0	0	0	0	0	0	0	0	0	0	0	0	0.0411895	0	0	0
AC013727.2	0	0	0	0	0	0	0	0	0	0	0	0	0	0	0	0	0	0	0	0	0	0	0	0	0	0	0	0	0	0	0	0	0	0	0
AC013733.3	0	0	0	0	0	0	0	0	0	0	0	0	0	0	0	0	0	0	0	0	0	0	0	0	0	0	0	0.2495505	0	0	0.122622	0.027689	0	0	0.057707
AC013733.4	0	0	0	0	0	0	0	0	0	0	0	0	0	0	0	0	0	0	0	0	0	0	0	0	0	0	0	0	0	0	0	0	0	0	0
AC013791.1	0	0	0	0	0	0	0	0	0	0	0	0	0	0	0	0	0	0	0	0	0	0	0	0	0	0	0	0	0	0	0	0	0	0	0
AC015688.3	10.724.166.666.666.600	0.239201	0.3252023333333333	0.4230866666666666	0.21746333333333331	0.2774043333333333	0.2772773333333333	0.716378	0.9651043333333333	0.3273816666666667	0.242649	0.216274	0.20700333333333332	0.270613	0.49160066666666663	0.06061	0.124912	0.076503	0.138728	0.3142485	0.3121545	0.0827475	0.053997	0.094717	0.0739475	0.048802	0.248952	0.414843	0	0	0	0	0.3765935	0	0.224919
AC015691.13	0	0	0	0	0	0	0	0	0	0	0	0	0	0	0	0	0.0237	0	0	0	0	0	0	0.0438625	0.0278885	0	0	0.428643	0	0.713486	0	0	0	0.2942025	0
AC015818.6	0	0	0	0	0	0	0	0	0	0	0	0	0	0	0	0	0	0	0	0	0	0	0	0	0	0	0	0	0	0	0	0	0	0	0
AC015849.12	0	0	0.16746833333333333	0	0	0	0	0	0	0	0	0	0	0	0	0.177089	0.1242335	0	0.19509700000000002	0	0.35408700000000004	0.079663	0.2156845	0.244989	0.2500635	0.114316	0.0453515	0	0.658638	0.482313	0.0852425	0.485078	0.234062	0.248484	0.1205725
AC015849.13	0.20684100000000002	0	0.116662	0	0	0	0	0	0	0	0	0	0	0	0.11853533333333333	0.1140505	0	0	0	0.041326	0	0	0	0	0	0	0	0	0	0	0.5843095	0	0	0	0
AC015849.14	0	0	0	0	0	0	0	0	0	0	0	0	0	0	0	0	0	0	0	0	0	0	0	0	0	0	0	0	0	0	0	0.0569495	0	0	0
AC015849.16	0	0	0.0025466666666666667	0.0026079999999999996	0.005692333333333333	0	0.009412666666666666	0	0.005088666666666667	0	0.010742333333333333	0.004388666666666667	0.004624333333333334	0.011101	0.005576666666666666	0.13198700000000002	0.0177645	0.046466	0.064152	0.0528395	0.041301000000000004	0.040842	0.018418	0.03258	0.111541	0.0112535	0.034979500000000004	0.0033995	0.8134215	0.0043005	0	0.1035075	0.27498	0	0.00384
AC015849.19	0	0	0	0	0	0	0	0	0	0	0	0.19156933333333334	0	0	0	0	0	0	0	0	0	0	0	0	0	0	0	0.218514	0.05678	0	0	0	0	0	0
AC015849.2	0	0	0	0	0	0	0	0	0	0	0	0	0	0	0	0	0.1386365	0	0	0.03757	0.035438	0.0780855	0	0.06543	0	0	0.0665215	0	0	0	0	0	0	0	0
AC015922.5	0	0	0	0	0	0	0	0	0	0	0	0	0	0	0	0.018125	0	0.0244105	0	0	0	0	0	0	0	0	0	0	0	0	0	0	0	0	0.0700915
AC015922.7	18.154.700.000.000.000	0.8294596666666667	0.48678366666666667	0	0.489603	0	0.864953	0.7701166666666667	0	0	0	0	0	0	0	0.9212475	0.303867	0.5630805000000001	0	0	0.4699345	0	0.171266	0.2169375	0	0.234002	1.148.591	0	0	0	0	0	0	12.120.795	0
AC015923.1	0	0	0	0	0	0	0	0	0	0	0	0	0	0	0	0	0	0	0	0	0	0	0.036336	0	0.025306	0	0	0	0	0	0	0	0	0	0
AC015933.2	0	0	0	0	0	0.11227333333333334	0.272107	0	0	0	0.379128	0	0	0.19835333333333335	0	0	0	0.038015	0	0.0339315	0	0.0317865	0.0246085	0	0	0	0.03973	0	0	0	0	0	0	0	0
AC015969.3	0	0	0	0	0	0	0	0	0	0	0	0	0	0	0	0	0	0	0	0	0	0	0	0.0087205	0	0	0	0.1019425	0.086265	0	0.2701525	0	0	0	0
AC015971.2	0	0	0.015273	0	0	0	0	0	0	0.018783333333333332	0	0	0	0	0	0.0059015	0	0	0	0	0	0	0	0	0	0.00292	0.004093	0	0	0	0	0	0	0	0
AC015977.5	0	0.26901733333333333	0.16611499999999998	0.16955566666666666	0	0	0.6216983333333334	0	0	0	0	0.6037403333333333	0.26865433333333333	0	0.1850126666666667	0.159265	0.531977	0.2629285	0.3867545	0.16516750000000002	0.760311	0.49562249999999997	0.133123	0.242745	0.41678899999999997	0.3537745	0.5848530000000001	0	0	15.777.809.999.999.900	0	0.390397	0.1653635	0	0.231109
AC015977.6	0	0	0	0.09169666666666666	0	0.07684733333333334	0.16037300000000002	0.23110033333333332	0.04417933333333333	0.09432499999999999	0	0	0.144762	0.04471	0	0.170371	0.2703785	0.102887	0.085016	0.1098355	0.043999	0.063636	0.41795950000000004	0.169066	0.0983255	0.104341	0.1356255	0	0	0.0430245	0	0.0582975	0.4543365	0	0.0408695
AC015987.1	0.04752833333333333	0	0.18561333333333332	0.07492633333333333	0	0	0	0	0.07069199999999999	0.19460633333333333	0.05008933333333334	0.23122733333333334	0.16912133333333332	0.07993666666666667	0.05601866666666667	0	0	0	0	0	0.0137875	0	0	0	0.015888	0	0	0	0	0	0	0	0	0	0
AC016292.1	0	0	0	0	0	0	0	0	0	0	0	0	0	0	0	0	0	0	0	0	0.0933495	0	0.1967495	0	0	0	0	0	0	0	0	0	0	0	0
AC016292.3	0.29754933333333333	0	0	0	0	0	0	0	0	0	0.27936633333333333	0	0.12464233333333334	0	0	0	0	0	0.0335755	0.0450715	0	0.036356	0	0.0351585	0.0369095	0	0	0	0	0	0	0	0	0	0
AC016561.1	0	0	0	0	0	0	0	0	0	0	0	0	0	0	0	0	0	0	0	0	0	0	0	0	0	0	0	0	0	0	0.0118975	0.0373005	0	0	0
AC016582.2	0	0	0	0	0	0	0	0	0	0	0	0	0	0	0	0	0.0027095	0	0	0	0.002049	0	0	0	0	0	0	0	0.0179225	0	0.492587	0	0	0	0
AC016629.3	0.027366	0	0.05714833333333333	0.017463666666666666	0	0.15625366666666665	0.07141633333333333	0.03139466666666667	0.05731466666666667	0	0	0.029321666666666666	0	0.03858966666666667	0	0.2925835	0.1156235	0.2916695	0.3088265	0.314914	0.5472475	0.36081850000000004	0.49568900000000005	0.38912599999999997	0.445059	0.38306949999999995	0.2634805	0.916374	11.762.875	0.3758265	0.9896815	11.016.089.999.999.900	0.7386014999999999	10.805.879.999.999.900	0.3983885
AC016629.7	27.501.493.333.333.300	3.281.727	0.34184400000000004	0.6250396666666667	12.759.113.333.333.300	25.093.799.999.999.900	10.218.576.666.666.600	0.967848	0	0	26.631.543.333.333.300	0	0	0	0.439654	0.6938420000000001	0.913564	0.321113	1.209.992	0.1903795	0.9286080000000001	0.8785590000000001	0.5545815000000001	11.892.589.999.999.900	0.4834885	0.528227	13.032.625	0	0	0.460896	0.435962	0.897302	0.728201	0	0
AC016644.1	0	0	0	0	0	0	0	0	0	0	0	0	0	0	0	0	0	0	0	0	0	0	0	0	0	0	0	0	0	0	0	0	0	0	0
AC016683.5	0	0	0	0	0	0	0	0	0	0	0	0	0	0	0	0	0	0	0	0	0	0	0	0	0	0	0	0	0	0	0	0	0.172497	0	0
AC016691.2	0	0	0	0	0	0	0	0	0	0	0	0	0	0	0	0	0	0	0	0	0	0	0	0	0	0	0	0	0	0	0	0	0	0	0
AC016694.2	0	0	0	0	0	0	0	0	0	0	0	0	0	0	0	0	0	0	0	0	0	0	0	0	0	0	0	0	0	0	0	0	0	0	0
AC016696.1	0	0	0	0	0	0	0	0	0	0	0	0	0	0	0	0	0	0	0	0	0	0	0	0	0	0	0	0	0	0.909053	0	0	0	0	0
AC016700.2	0	0	0	0	0	0	0	0	0	0	0	0	0	0	0	0	0	0	0	0	0	0	0	0	0	0	0	0	0	0	0	0	0	0	0
AC016700.4	0	0	0	0.160944	0	0	0	0	0	0.3587686666666667	0	0	0	0	0	0	0	0	0	0	0	0	0	0	0	0	0	0.734186	0	0	0	0	0.4480965	0	0
AC016700.6	28.834.736.666.666.600	0	0	0	0	1.394.628	0	0	0	0	0	0	0	0	0	0	0	0	0	0	0	0	0	0.6018955	0.529368	0	0	0	0	0	0	0	0	0	0.716928
AC016710.1	0	0	0	0	0	0	0	0	0	0	0	0	0	0	0	0	0	0.0330065	0	0	0	0	0	0	0	0	0	0	0	0.5933695	0.186848	0	0.3618195	0	0
AC016712.1	0	0	0	0	0	0	0	0	0	0	0	0	0	0	0	0	0	0	0	0	0	0	0	0	0	0	0	0	0.471021	0	0.1022985	0	0.0184425	0	0.029099
AC016712.2	0	0	0.08348866666666667	0	0	0	0	0	0	0.12727833333333333	0	0	0	0	0	0	0	0	0.0560045	0	0	0	0	0	0	0	0	0	0	0	0.101521	0	0	0	0
AC016716.1	0	0	0	0	0	0	0	0	0	0	0	0	0	0	0	0	0	0	0	0	0	0	0	0	0	0	0	0	0	0	0.272423	0	0	0.078328	0
AC016716.2	0	0	0	0	0	0	0	0	0	0	0	0	0	0	0	0	0	0	0	0	0	0	0	0	0	0	0	0	0	0	0	0	0	0	0
AC016717.1	0	0	0	0	0	0	0	0	0	0	0	0	0	0	0	0	0	0	0	0	0	0.0891245	0	0	0	0	0	0	0.7919525	0	0	0	0	0	0
AC016722.3	0	0.18387066666666665	0.472586	0	0.040755	0.215438	0.12162033333333334	0.05667966666666666	0.068191	0.09082699999999999	0.15150733333333333	0.12453433333333333	0.17195133333333332	0.309689	0.163343	0	0.0227575	0	0	0	0.0175595	0	0	0	0	0	0.016393	0	0	0	0.145783	0	0	0	0.0307705
AC016722.4	0	0	0	0	0	0	0	0	0	0	0	0	0	0	0	0	0	0	0	0	0	0	0	0	0	0	0	0	0	0	0	0	0	0	0
AC016723.4	0	0	0	0	0	0	0	0	0	0	0	0	0	0	0	0	0	0	0	0	0.019562	0	0	0	0.022521	0	0	0	0	0	0	0	0.023065	0	0
AC016724.6	0	0	0	0	0	0	0	0	0	0	0	0	0	0	0	0	0	0	0	0	0	0	0	0	0	0	0	0	0.307887	0	0	0	0	0	0
AC016730.1	0	0	0	0	0	0	0	0	0	0	0	0	0	0	0	0	0	0.027083	0	0	0	0	0	0	0	0.0152755	0	0.011785	0	0	0	0	0	0	0
AC016734.2	0.29986	0.07603266666666667	0.337896	0.185124	0.14506033333333335	0.550849	0.35810033333333335	0.23702166666666666	0.14799566666666666	0.111805	0.5565516666666667	0.26724733333333334	0.6940563333333333	0.267323	0.21669666666666668	0.084782	0.17875999999999997	0.2201975	0.08758099999999999	0.41810749999999997	0.3054045	0.09598899999999999	0.23168099999999997	0.32747950000000003	0.235304	0.1349105	0.249373	0.494498	0.611057	0.3891655	0.6942225	0.7091675	0.3567645	0.6983635	0.7425470000000001
AC016735.1	0	0	0	0	0	0	0	0	0	0	0	0	0	0	0	0	0	0	0	0	0	0	0	0	0	0	0.109627	0	0	0	0	0	0	0	0
AC016735.3	0	0	0	0	0	0	0	0	0.08781766666666667	0	0	0	0	0	0	0	0	0	0	0	0	0.0247885	0	0.029927	0.019001	0	0	0	0	0	0	0	0	0	0
AC016738.3	0	0	0	0	0	0	0	0	0	0	0	0	0	0	0	0	0.01795	0	0	0	0.0206155	0	0	0	0	0	0	0	0	0	0	0	0	0	0
AC016738.4	0	0.006286	0.003646	0	0.008297666666666667	0	0.008163333333333333	0.020521	0	0	0.007702333333333333	0	0.013778	0	0	0.028722499999999998	0.0209485	0.08686150000000001	0.0222645	0.0835675	0.045507500000000006	0.0268925	0.02865	0.0224605	0.029686499999999998	0.036866499999999996	0.053506	0.011754	0.01531	0.024558	0.037615	0	0.0294325	0.0206205	0.1494935
AC016739.2	0.20821533333333334	0	0.11744833333333334	0.13045033333333333	0	0.45091533333333333	0.38394633333333333	0.17947233333333334	0	0.129237	0.15400633333333333	0.3990123333333333	0.21018133333333333	0.10859666666666667	0.4055726666666667	0.132225	0.170102	0.060257	0	0.053535	0	0.159774	0.20456249999999998	0	0.1619485	0.0709205	0.0985375	0.0749705	0	0.1425725	13.103.865	0	0.47361000000000003	0.4081435	0.2970045
AC016745.3	0	0	0	0	0	0	0.20133766666666666	0.095847	0	0	0	0	0	0.051203	0	0.266806	0.461357	0.24370950000000002	0.49324650000000003	0.228242	0.291954	0.2734075	0.375145	0.29886	0.17816350000000003	0.15447550000000002	0.4357795	0	0	0.3572305	0.204314	0	0	0	0.052357
AC016747.3	4.545.249	3.721.831	4.988.222.666.666.660	5.094.014	6.933.054.333.333.330	7.782.614.333.333.330	6.393.503.666.666.660	4.953.322.666.666.660	7.892.025.666.666.660	6.343.838.333.333.330	5.335.369.333.333.330	6.889.954.333.333.330	59.635.316.666.666.600	7.474.754.666.666.660	6.401.945.666.666.660	2.404.033	1.934.213	1.814.991	19.186.925	2.322.471	18.754.555	21.777.165	17.622.754.999.999.900	18.023.975	0.7323335	0.947139	23.135.820.000.000.000	26.379.355	36.323.324.999.999.900	2.658.022	26.772.505	29.330.245	24.490.525	4.144.818	33.733.874.999.999.900
AC016751.2	0	0	0	0	0	0	0	0	0	0	0	0	0	0	0	0	0	0	0	0	0	0	0	0	0	0	0	0	0	0	0	0	0	0	0
AC016751.3	0	0	0	0	0	0	0	0	0	0	0	0	0	0	0	0	0	0	0	0	0	0	0	0	0	0	0	0	0	0	0	0	0	0	0
AC016757.3	0.5339039999999999	0.42880033333333334	0.19690066666666667	0.20420433333333335	0.27024333333333334	0.5769926666666667	0.18681233333333333	0.19622933333333334	0.15921266666666667	0.5497506666666667	0.22235666666666667	0.17493366666666665	0.9113439999999999	0.33197466666666664	0.233064	0	0	0	0.037490499999999996	0	0	0.022931	0	0	0	0.038424	0	0	0	0	0	0	0	0	0
AC016768.1	0	0	0	0	0	0	0	0	0	0	0	0	0	0	0	0	0	0	0	0	0	0	0	0	0	0	0	0	0	0	0	0	0	0	0
AC016772.4	0	0	0	0	0	0	0	0	0	0	0	0	0	0	0	0	0	0	0	0	0	0	0	0	0	0	0	0	0	0	0	0	0	0	0
AC016831.3	0	0	0	0	0	0	0	0	0	0	0	0	0	0	0.16666566666666668	0	0	0	0	0	0.0668875	0	0.070271	0	0	0	0	0	0	0.998763	0.884399	1.017.075	0	0	0
AC016831.5	0	0	0	0	0	0	0	0	0	0	0	0	0	0	0	0	0	0	0.0438555	0	0	0	0	0	0	0.050676	0.0469835	0	0	0.696659	0	0	0	0	0
AC016831.6	0	0	0	0	0	0.016520333333333335	0	0	0	0.009908333333333333	0	0	0.01663	0	0	0.0107755	0	0.0179385	0	0	0	0	0	0	0	0	0.014121	0	0.015492	0	0	0	0	0	0
AC016894.1	0	0	0	0	0	0	0	0	0	0	0	0	0	0	0	0	0	0.0746075	0	0	0	0	0	0	0	0	0	0	0	0	0	0	0	0.350952	0
AC016903.1	0	0	0	0	0	0	0	0	0	0	0	0	0	0	0	0	0	0	0	0	0	0	0	0	0	0	0	0	0	0	0	0.076463	0	0	0
AC016903.2	0	0	0	0	0	0	0	0	0	0	0	0	0	0	0	0	0	0	0	0	0	0	0	0	0	0	0	0	0	0	0	0	0	0	0
AC016907.2	0	0	0	0	0	0	0	0	0	0	0	0	0	0	0	0	0	0	0	0	0	0	0	0	0	0	0	0	0	0	0	0	0	0	0
AC016907.3	0	0	0	0.016432333333333334	0	0	0	0.006678333333333334	0.015093333333333334	0.0049050000000000005	0	0.05307266666666667	0.014639333333333332	0.015104333333333332	0	0.0469715	0.0469435	0.0395135	0.0089225	0.0317135	0.005663	0.009417499999999999	0.007532	0.057131499999999995	0.015317999999999998	0.009625499999999999	0.033135	0.009408	0.0072215	0	0.1335875	0	0.050354	0.0767805	0.0055075
AC016908.1	0	0	0	0	0	0	0	0	0	0	0	0	0	0	0	0	0	0	0	0	0	0	0	0	0.0092335	0	0	0	0.0120135	0.6258795	0.064812	0	0.036319	0.035393	0
AC016909.1	0	0	0	0	0	0	0	0	0	0	0	0	0	0	0	0	0	0	0	0	0	0	0	0	0	0	0	0	0	0	0	0	0	0	0
AC016909.2	0	0	0	0	0	0	0	0	0	0	0	0	0	0	0	0	0	0	0	0	0	0	0	0	0	0	0	0	0	0	0	0	0	0	0
AC016910.1	0	0	0	0	0.017491333333333334	0	0	0.056573000000000005	0	0	0	0	0	0	0	0	0	0	0	0	0	0	0	0	0	0	0	0	0	0	0	0	0	0	0
AC016994.2	0	0	0	0	0	0	0	0	0	0	0	0	0	0	0	0	0	0	0	0	0	0	0	0	0	0	0	0	0	0	0	0	0	0	0
AC016995.3	0.22804966666666668	0.09258666666666666	0.061149666666666665	0.10121200000000001	0.19815366666666667	0.16518066666666667	0.060555	0.059165999999999996	0	0.035098333333333336	0	0.3748823333333333	0.099829	0.119497	0.016659	0.0423055	0.098773	0.137814	0.0625985	0.096808	0.074573	0.18867899999999999	0.0710275	0.1155485	0.1204565	0.06311649999999999	0.079347	0.5413935	0.30885250000000003	0.462983	0.351534	0.0853935	0.0302635	0.0116655	0
AC016999.2	0.203078	0	0.059372666666666664	0	0	0	0	0	0	0	0	0	0	0.12260166666666666	0	0.026748	0	0.0362365	0	0	0	0	0	0.220344	0.039276	0	0	0	0.0678415	0	0	0	0	0	0
AC017002.1	1.113.757	0.7834376666666667	0.59226	0.41926399999999997	0.7319253333333333	0.540999	0.8612123333333334	0.51132	0.9356356666666666	0.8487823333333333	0.8580603333333333	0.9273933333333334	0.761249	0.627992	0.9668696666666667	0.015769	0	0	0	0	0	0	0	0	0.014806	0	0	0	0	0	0	0	0	0	0
AC017002.2	0.22997566666666666	0.04297566666666667	0.08204	0	0	0	0.08057766666666667	0.16236333333333333	0.08932633333333333	0	0.167699	0.08277733333333333	0.133019	0.09667733333333334	0	0.032205	0	0	0	0.019252	0	0.056611	0.0179625	0.047649	0	0	0	0	0.116494	0	0	0	0	0	0.06264
AC017002.4	0	0	0	0	0	0	0	0	0	0	0	0	0	0	0	0	0	0	0	0	0	0	0	0	0	0	0	0	0	0	0	0	0	0	0
AC017006.2	0	0	0	0	0	0	0	0	0	0	0	0	0	0	0	0	0	0	0	0	0	0	0	0	0	0	0	0	0.9886695	0	0.3272115	0	0	0	0
AC017006.3	0	0	0	0	0	0	0	0	0	0	0	0	0	0	0	0	0	0	0	0	0	0	0	0	0	0	0	0	0	0	0.541254	0	0	0	0
AC017019.1	0	0	0	0	0	0	0	0	0	0	0	0	0	0	0	0	0	0	0	0	0	0	0	0	0	0	0	0	0	0	0	0	0	0	0
AC017035.2	0	0	0	0	0	0	0	0	0	0	0	0	0	0	0	0	0	0	0	0	0	0	0	0	0	0	0	0	0	0	0	0	0	0	0
AC017048.1	0	0	0	0	0	0	0	0	0	0	0	0	0	0	0	0	0	0	0	0	0	0	0	0	0	0	0	0	0	0	0	0	0	0	0
AC017048.2	0	0	0	0	0	0	0	0	0	0	0	0	0	0	0	0	0	0	0	0	0	0	0	0	0	0	0	0	0	0	0.074852	0	0.0396245	0	0
AC017053.1	0	0	0	0	0	0	0	0	0	0	0	0	0	0	0	0	0	0	0	0	0	0	0	0	0	0	0	0	0	0.235804	0	0	0	0	0
AC017060.1	0.8328973333333334	0.675672	11.730.213.333.333.300	11.607.123.333.333.300	15.002.396.666.666.600	10.675.073.333.333.300	14.537.460.000.000.000	17.732.283.333.333.300	11.295.003.333.333.300	2.210.365	16.815.496.666.666.600	0.9059339999999999	13.074.663.333.333.300	0.943241	14.035.493.333.333.300	0.007904	0	0.0144885	0.015641	0.006235	0	0.087784	0.0879925	0.01032	0.0429795	0.012212	0	0.130102	0	0.07495	0	0.11634	0	0.0280485	0.009004
AC017074.1	0	0	0	0	0	0	0	0	0	0	0	0	0	0	0	0	0	0	0	0	0	0	0	0	0	0	0	0.0199835	0	0	0	0.0713515	0.136429	0	0
AC017074.2	0.7997436666666666	0.5789756666666667	0.7469586666666667	0.29954800000000004	0.5872543333333333	0.5815676666666667	18.063.226.666.666.600	20.161.526.666.666.600	0.66795266666666675	0.949206	0.7390636666666667	1.353.087	11.123.883.333.333.300	0.26735833333333336	0.4853406666666667	0.224685	0.12329	0.0910025	0.211884	0.1420005	0.0880515	0.0312655	0.176228	0.110682	0.073209	0.0795485	0.2944585	0	0	0	0.0810055	0	0.060619	0.2573725	0.1631835
AC017078.1	0	0	0	0	0	0	0	0	0	0	0	0	0	0	0	0	0	0	0	0	0	0	0	0	0	0	0	0.969276	0	0	0	0	0	0	0
AC017079.3	0	0	0.08140966666666667	0	0	0	0	0	0	0	0	0	0	0	0	0.158323	0.036562	0.1268015	0.078923	0.037684	0.113926	0.11284150000000001	0.1553845	0.085508	0.0837975	0	0.0786375	0.3664325	0	0	0.421086	0	0.07113	0.225592	0.087477
AC017079.4	0	0	0	0.059764333333333336	0	0	0	0	0	0	0	0	0	0	0	0.0474155	0.027862	0.032054	0.0243405	0	0	0.026887	0	0.07795	0	0.065161	0.052484	0	0	0	0	0	0.324747	0	0
AC017081.2	0	0	0	0	0	0	0	0	0	0	0	0	0	0	0	0	0	0	0	0	0	0	0	0	0	0	0	0.1052795	0.084564	0.0442805	0	0	0	0	0
AC017083.2	0	0	0	0	0	0	0	0	0	0	0	0	0	0	0	0	0	0	0	0	0	0	0	0	0	0	0	0	0	0.6153915	0	0.112387	0.1637685	0	0
AC017101.10	0.06611966666666667	0	0.087787	0.08754866666666666	0	0	0	0	0.042342333333333336	0.056515333333333334	0.06216566666666667	0	0	0	0	0	0	0	0	0	0	0	0	0	0	0	0	0	0	0	0	0	0	0	0
AC017104.2	0	0	0	0	0	0	0	0	0	0	0	0	0	0	0	0	0	0	0.018748	0	0	0	0	0	0	0	0	0	0	0.97565	0	0	0	0	0
AC017104.4	0	0	0	0	0	0	0	0	0	0	0	0	0	0	0	0	0	0	0	0.072621	0	0.057449	0	0	0	0	0	0	0	0	0	0	0	0	0
AC017104.6	1.121.527	0.4513706666666667	0.20632833333333334	0.20949966666666667	0.2732213333333333	0.9910876666666667	0.437037	0.496251	0.3686446666666667	0.3980186666666667	0.9494293333333333	0.7782476666666667	0.375425	0.29064033333333333	0.257683	0.1259335	0.063211	0.1151415	0.028188	0.13410850000000002	0.15840700000000002	0.066277	0.058192499999999994	0.1217645	0.0646025	0.0499655	0.089988	0.0125395	0	0	0.031707	0.0764065	0.0103695	0.017838	0.0625015
AC017116.11	0.11069366666666668	0	0.15399633333333332	0.081674	0.3435273333333333	0.283446	0.5441563333333334	0.22211133333333333	0.09000166666666666	0.15767366666666668	0	0	0.40199566666666664	0	0	2.572.437	2.650.695	23.179.985	30.920.769.999.999.900	27.146.654.999.999.900	34.579.830.000.000.000	27.257.755	2.750.514	30.331.205	27.760.835	3.008.711	2.408.395	10.030.615	0.727827	0.34340699999999996	0.503745	0.990463	0.5341785	0.597429	0.47284800000000005
AC018359.3	0	0	0	0	0	0	0	0	0	0	0	0	0	0	0	0	0	0	0	0	0	0	0	0	0	0	0	0	0	0	0	0	0	0	0
AC018442.1	0	0	0	0	0	0	0	0.05448133333333333	0	0.016795	0	0	0	0	0	0	0	0	0	0	0	0	0	0	0	0	0	0	0	0	0	0	0	0	0
AC018462.2	0	0	0	0	0	0	0	0	0	0	0	0	0	0	0	0	0	0	0	0	0	0	0	0	0	0	0	0	0	0	0	0.012462	0	0	0
AC018463.4	0	0	0	0	0.023111666666666666	0	0	0	0	0	0	0	0	0	0	0	0	0	0	0	0.011264	0	0	0	0	0	0	0.1555135	0.089272	0.0220315	0	0	0	0	0.091224
AC018463.5	0	0	0	0	0	0	0	0	0	0	0	0	0	0	0	0	0	0	0	0	0	0	0	0	0	0	0.0327315	0	0	0	0	0	0	0	0.2362355
AC018495.3	0	0	0	0	0	0	0	0	0	0	0	0	0	0	0	0	0	0	0	0	0	0	0	0	0	0	0	0	0	0	0	0	0	0	0
AC018634.9	0	0	0	0	0	0	0	0	0	0	0	0	0	0	0	0	0	0	0	0	0	0	0	0	0	0	0	0	0.451741	0	0	0	0	0	0
AC018641.7	0	0	0	0	0	0	0	0	0	0	0	0	0	0	0	0	0.013098	0	0.011327	0	0	0.0301565	0.013808	0	0	0	0	0	0.0222685	0.138417	0	0	0	0	0
AC018643.4	0	0	0	0	0	0	0	0	0	0	0	0	0	0	0	0	0	0	0	0	0	0	0	0	0	0	0	0	0	0	0	0	0	0	0
AC018647.3	10.982.906.666.666.600	11.458.116.666.666.600	0.07178633333333334	0.24129233333333333	0.4979303333333333	16.156.753.333.333.300	0.8862056666666667	0.182761	0.9051273333333333	14.557.373.333.333.300	16.173.783.333.333.300	1.135.843	14.326.716.666.666.600	1.352.242	13.286.473.333.333.300	0.021763499999999998	0.025717	0.0357685	0	0.026588	0.0121585	0.0115965	0.0090155	0.0064965	0.0248565	0	0.0424495	0	0	0	0	0	0	0	0
AC018685.1	0	0.08198233333333334	0.09719366666666666	0	0.053105999999999993	0	0	0	0	0	0	0	0	0	0	0	0	0	0	0	0	0	0	0	0	0	0	0	0	0	0	0	0	0	0
AC018685.2	0	0	0	0	0	0	0	0	0	0	0	0	0	0	0	0	0	0	0	0	0	0	0	0	0	0	0	0	0	0	0	0	0.298203	0	0
AC018693.5	0	0	0	0	0	0	0	0	0	0	0	0	0	0	0	0	0	0	0	0	0	0	0	0	0	0	0	0	0	0	0	0	0	0	0
AC018693.6	0	0	0	0	0	0	0	0	0	0	0	0	0	0	0	0	0	0	0	0	0	0	0	0	0	0	0	0	0	0.382791	0	0	0	0	0
AC018696.1	0	0	0	0	0	0	0	0.46385499999999996	0	0	0	0	0	0	0	0	0	0	0	0	0	0	0	0	0	0	0	0	0	0	0	0	0	0	0.485366
AC018712.2	0	0	0.030675333333333332	0	0	0	0	0	0	0	0	0	0	0	0	0	0	0	0	0	0	0	0	0	0	0	0	0	0	0	0.1522745	0	0.0845555	0	0.027889
AC018717.1	0	0	0	0	0	0	0	0	0	0	0	0	0	0	0	0	0	0	0	0	0	0.0248805	0	0	0	0	0	0	0	0	0	0	0	0	0
AC018717.2	0	0	0	0	0	0	0	0	0	0	0	0	0	0	0	0	0	0	0	0	0	0	0	0	0	0	0	0	0	0.068254	0.0493145	0.029928000000000003	0	0	0
AC018730.4	0	0	0	0	0	0	0	0	0	0	0	0	0	0	0	0	0	0	0	0	0	0	0	0	0	0	0	0	0	0	0	0	0	0	0
AC018731.3	0	0	0	0	0	0	0	0	0	0	0	0	0	0	0	0	0	0	0	0	0	0	0	0	0	0	0	0	0	0	0	0	0	0	0
AC018735.1	0	0	0	0.034111333333333334	0	0	0	0	0	0	0	0	0	0	0	0	0	0	0	0	0	0	0	0.0054005	0	0	0	0.0471095	0.0738555	0	0.0494385	0.0191215	0	0	0
AC018738.2	0	0.580609	0	0	0	0	12.156.743.333.333.300	0.5539313333333333	0	0.36919366666666664	0	0	0	0	0.3879316666666666	0	0	0	0	0	0.1803745	0	0	0	0	0	0	0	0	0	0	0	0.143082	0	0.6352925
AC018755.16	0.732498	0.21848166666666666	0.8121803333333333	13.233.446.666.666.600	23.748.856.666.666.600	0.5588576666666667	0.5921390000000001	0.404827	14.224.743.333.333.300	0.7297476666666667	0.395086	0.05680366666666667	0.788874	2.319.361	1.661.193	0.0932245	0.125641	0.3427505	0.288091	0.35319849999999997	0.41902249999999996	0.09761600000000001	0.1445955	0.249254	0.253328	0.2691665	0.349719	0.09972349999999999	0.060663	0	0.2482955	0	0.156675	0.1849945	0.248046
AC018755.17	0	0	0	0	0	0	0	0	0	0	0	0	0	0	0	0	0	0	0	0	0	0	0	0	0	0	0	0	0	0	0	0	0	0	0
AC018755.18	0	0.04575933333333334	0.024442333333333333	0.023318666666666668	0.008771	0.014559666666666667	0.014814	0.041084666666666665	0	0	0	0.016375999999999998	0	0.029197333333333336	0.04675066666666666	0.0037405	0	0	0	0	0	0	0	0	0	0	0	0	0	0	0	0	0	0	0
AC018766.6	0	0	0	0	0	0	0	0	0	0	0	0	0	0	0	0.0308405	0.054423	0.0312955	0	0	0	0.1232395	0	0.0353315	0	0	0	0	0	0.0511375	0	0	0	0	0
AC018804.3	0	0	0	0	0	0	0	0	0	0	0	0	0	0	0	0	0	0	0	0.024733	0	0	0.0156315	0	0	0	0	0	0	0	0	0	0	0	0
AC018804.6	0.316494	0.218227	0.22643033333333332	0.10462566666666667	0.16064699999999998	0.892126	0.6196076666666667	0.2790643333333333	0.18090466666666666	0.17325366666666667	0.09793133333333333	11.216.106.666.666.600	0.81655199999999994	0.3490666666666667	0.55032	0.134708	0.015884	0	0	0.040819	0.077282	0	0.0942735	0	0.0255605	0.039938	0.0367795	0.3265875	0	0.238797	0	0	0.037157	0.040662	0.0293585
AC018816.1	0	0	0	0	0	0	0	0	0	0	0	0	0	0	0	0.103771	0.0876105	0	0	0	0	0	0.0842665	0	0	0	0	0.0439555	0	0	0	0	0	0	0
AC018816.3	0	0.207762	0.17203933333333335	0	0.6053106666666667	0	0.7397593333333333	0.535241	0.12387833333333333	0	0.12403333333333333	0.37680966666666665	0.163571	0.205508	0.5072166666666666	0.146213	0.0536935	0	0	0	0.1255645	0.184197	0.021265	0.1621225	0	0.0416175	0.14164349999999998	0.076971	0	0	0.073281	0	0.196964	0	0
AC018832.1	0	0	0	0	0	0	0	0	0	0	0	0	0	0	0	0	0	0	0	0	0	0	0	0	0	0	0	0	0	0	0	0	0	0	0
AC018865.11	0	0	0	0	0	0	0	0	0	0	0	0	0	0	0	0	0	0	0	0	0	0	0	0	0	0	0	0	0	0	0	0	0.750689	0	0
AC018865.5	0	0	0	0	0	0	0	0	0	0	0	0	0	0	0	0	0	0	0	0	0	0	0	0	0	0	0	0.1322705	0	0	0	0.015233	0.012299	0	0
AC018866.1	0	0	0.055201	0.19034766666666667	0	0	0.2078576666666667	0	0	0	0	0.325481	0.101331	0	0	0	0	0	0	0	0	0	0	0	0	0	0	0	0	0.3066985	0	0	0.2918695	0.13667	0
AC018878.3	0	0	0	0	0	0	0	0	0	0	0	0	0	0	0	0	0	0	0	0	0	0	0	0	0	0	0	0	0	0	0	0	0	0	0
AC018880.1	0	0	0	0	0	0	0	0	0	0	0	0	0	0	0	0	0	0	0	0	0	0	0	0	0	0	0	0	0	0	0	0	0	0	0
AC018880.2	0	0	0	0	0	0	0	0	0	0	0	0	0	0	0	0	0	0	0	0	0	0	0	0	0	0	0	0	0	0	0	0	0	0	0
AC018890.6	0	0	0	0	0	0	0	0	0	0	0	0	0	0	0.006833333333333334	0.8989849999999999	0.941311	0.949346	106.463	0.9582195	11.589.285	0.9759964999999999	10.380.120.000.000.000	0.782287	0.5591085	0.5241015	14.693.795	0.732691	1.319.453	0.609241	0.4963545	0.6102650000000001	0.7850014999999999	0.5717865	0.56539
AC018892.3	0	0	0	0	0	0	0	0	0	0	0	0	0	0	0	0	0	0	0	0	0	0	0	0	0	0	0	0	0	0	0	0	0	0	0
AC018892.8	0	0	0	0	0	0	0	0	0	0	0	0	0	0	0	0	0	0	0	0	0	0	0	0	0	0	0	0	0	0	0	0	0	0	0
AC019048.1	0	0	0	0	0	0	0	0	0	0	0	0	0	0	0	0	0	0	0	0	0	0	0	0	0	0	0	0	0	0	0	0	0	0	0
AC019050.1	0.078938	0	0.052962	0.11627566666666667	0.06443533333333333	0	0	0	0	0.199189	0	0	0.093138	0	0.13260866666666668	0.035638	0.027198	0.0641175	0.0678415	0.051951	0	0.0314265	0.0203035	0	0	0.063573	0	0.2558305	0	0.3231085	0	0	0	0	0
AC019055.1	0	0	0	0	0	0	0	0	0	0	0	0	0	0	0	0	0	0	0	0	0	0	0	0	0	0	0	0	0.060436	0	0	0.103839	0	0	0
AC019064.1	0	0	0	0	0	0	0	0	0	0	0	0	0	0	0	0	0	0	0	0	0	0	0	0	0	0	0	0	0	0	0	0	0	0	0
AC019070.1	0	0	0	0	0	0	0	0	0	0	0	0	0	0	0	0	0	0	0	0	0	0	0	0	0	0	0	0	0	0	0	0	0.046054	0	0.0223145
AC019080.1	0	0	0	0	0	0	0	0	0	0	0	0	0	0	0	0	0	0	0	0	0	0	0	0	0	0	0	0.412558	0	0	0	0	0.1599755	0	0
AC019084.7	0	0	0	0	0	0	0	0	0	0	0	0	0	0	0	0	0	0	0	0	0	0	0	0	0	0	0	0	0	0.4264615	0.074515	0	0	0	0
AC019097.7	0	0	0	0	0	0	0	0	0	0.03591766666666667	0	0	0	0	0	0	0.0380775	0.017816	0.013257	0.018074	0.038313	0.0179605	0.0245745	0.060026	0.0757355	0	0.0335605	0	0	0.21846	0	0	0.0788975	0	0.046304
AC019109.1	0	0	0	0	0	0	0	0	0	0	0	0	0	0	0.009109666666666667	0	0	0	0	0	0	0	0	0	0	0	0	0	0.098218	0.2961335	0.1507675	0.091151	0.055888	0	0
AC019118.3	0	0	0	0.030788	0	0	0	0	0.058518999999999995	0	0	0	0	0	0	0.050713499999999995	0	0	0	0	0	0	0	0	0	0.043909	0	0	0.072088	0	10.723.085	0.0791305	0	0	0
AC019118.4	0	0	0	0	0	0	0	0	0	0	0	0	0	0	0	0	0	0	0	0	0	0	0	0	0	0	0	0	0	0	0	0	0	0	0
AC019129.1	0	0	0	0	0	0	0	0	0	0	0	0	0	0	0	0	0	0	0	0	0	0	0	0	0	0	0	0	0	0	0	0	0	0	0.3697305
AC019178.2	0	0	0	0	0	0	0	0	0	0	0	0	0	0	0	0	0	0	0	0	0	0	0	0	0	0	0	0	0	0	0	0	0	0	0
AC019178.3	0	0	0	0	0	0	0	0	0	0	0	0	0	0	0	0	0	0	0	0	0	0	0	0	0	0	0	0	0	0	0	0	0	0	0
AC019181.3	0	0	0.12536466666666665	0	0.14683233333333334	0	0	0	0	0.15057466666666666	0	0	0	0	0	0	0	0.064843	0	0	0	0	0	0	0	0	0	0	0	0.1793455	0	0	0	0	0
AC019185.2	0	0	0	0	0	0	0	0	0	0	0	0	0	0	0	0	0	0	0	0	0	0	0	0	0	0	0	0	0	0	0.490324	0	0	0	0
AC019185.3	0	0	0	0	0	0	0	0	0	0	0	0	0	0	0	0.0678435	0	0.068933	0	0	0	0	0	0	0	0	0	0	0	0	0	0	0	0.156609	0
AC019185.4	0	0	0	0	0	0	0	0	0	0	0	0	0	0	0	0.032496	0.0875185	0.0459375	0.021645	0.0255185	0.0672845	0.052602499999999996	0.121308	0.0464245	0.025628	0.09063550000000001	0.0532045	0	0	0	0	0	0.0440875	0	0
AC019186.1	0	0.063168	0	0	0	0	0	0	0.030055	0	0	0	0	0	0.16711199999999998	0	0	0	0	0	0	0	0	0	0.0172695	0	0.088036	0	0	0	0	0	0	0.063523	0.2246455
AC019330.1	0	0	0	0	0	0	0	0	0	0	0	0	0	0	0	0	0	0	0	0	0	0	0	0	0	0	0	0.0039175	0	0	0	0	0	0	0
AC019349.5	0	0	0	0	0	0	0	0	0	0	0	0	0	0	0	0.047455	0	0	0	0	0	0	0	0	0	0	0	0	0.060117	0.0628905	0.309495	0	0	0	0
AC020550.7	0	0	0	0	0	0	0	0	0	0	0	0	0	0	0	0	0.2304675	0.407297	0	0	0.709833	0	0	0	0.3609675	0	0	0	0	0	0	0	0	0	0
AC020571.3	27.766.676.666.666.600	0.6696686666666667	0.290975	0.229578	0.413146	4.175.092	24.037.436.666.666.600	15.007.223.333.333.300	1.265.883	20.391.173.333.333.300	27.350.493.333.333.300	2.071.642.333.333.330	22.701.213.333.333.300	161.287	26.992.046.666.666.600	0.1277855	0.1317345	0.1720745	0.23519	0.29439400000000004	0.165112	0.30511699999999997	0.10607	0.1323195	0.0299095	0.040631	0.1257305	0.018287	0.21233200000000002	0.0935955	0.0796195	0.011754	0.149535	0	0
AC020594.5	0	0.19903833333333332	0.10458466666666666	0.6526810000000001	0	0.37456700000000004	0.7860533333333334	0	0	0.30394499999999997	0	0	0	0.23057166666666667	0.13538166666666665	0	0.0327335	0	0	0.0479105	0.0597215	0	0	0	0.0562315	0.0549245	0.041886	0	0	0	0	0	0	0	0
AC020595.1	0	0	0	0	0	0	0	0	0	0	0	0	0	0	0	0	0	0	0	0	0	0	0	0	0	0	0	0	0	0	0	0	0	0	0
AC020743.2	0	0	0	0	0	0	0	0	0	0	0	0	0	0	0	0	0	0	0	0.0141705	0	0	0	0	0.028368	0.0139065	0	0.5910785	0	0.633924	0.4608495	0	0	0.2757235	0.057262999999999994
AC020743.3	0	0	0	0	0	0	0	0	0	0	0	0	0	0	0	0	0	0	0	0	0	0	0.010935	0.0721855	0.1060525	0.1355555	0.0262785	0	0	0.166294	0.771718	0	0	0	0
AC020743.4	0	0	0	0	0	0	0	0	0	0	0	0	0	0	0	0	0	0	0	0	0	0	0	0	0	0	0	0	0	0	0	0	0	0	0
AC020915.2	0	0	0	0	0	0	0	0	0	0	0	0	0	0	0	0	0	0	0	0	0	0	0	0	0	0	0	0.0836775	0	0	0	0	0	0	0
AC020951.1	0	0	0	0.018128333333333333	0.077878	0.052015	0.08085966666666666	0.14546366666666666	0.04238666666666666	0.154553	0	0.08429833333333334	0	0	0.24471833333333334	0.496594	0.4969	0.3363885	0.3585105	0.37427900000000003	0.22041	0.214988	0.3147145	0.226404	0.2382125	0.2889055	0.3820975	0.035627	0.0791325	0.034389	0.0960695	0	0.0546255	0.022269	0.2538455
AC020956.3	0	0	0	0	0	0	0	0	0	0	0	0	0	0	0	0	0	0	0	0	0	0	0	0	0	0	0	0.2484735	0.045094	0.366974	0.24046800000000002	0.07273199999999999	0.085101	0.01657	0.016472
AC020983.5	0	0	0	0	0	0	0	0	0	0	0	0	0	0	0	0	0	0	0	0	0	0	0	0	0	0	0	0	0	0	0	0	0	0	0
AC021016.7	0	0	0	0	0	0	0	0	0.053625	0	0	0	0	0	0	0	0	0	0	0	0	0	0	0	0	0	0	0	0	0	0	0	0	0	0
AC021188.4	0	0	0	0	0	0	0	0	0	0	0	0	0	0	0	0.016558	0.009468	0.016547	0	0	0.0127615	0.0158905	0	0	0	0	0.016562	0	0	0	0	0	0	0	0
AC021218.2	0.254212	0.079593	0.3665083333333333	0.280932	0.710639	0.259322	0.183752	0.061365333333333334	0.192305	0.055485	0.375402	0.24697499999999997	0.39138666666666666	0.14239066666666667	0.045365	0.3087575	0.3041515	0.2918255	0.32873949999999996	0.31997299999999995	0.2692365	0.36047850000000004	0.4220855	0.7968835000000001	11.263.290.000.000.000	0.9653134999999999	0.3650325	0.5071015	0.5695335	0.7072835	0.6972955000000001	0.49851500000000004	0.593555	0.579912	0.6452685
AC021224.1	0.044742000000000004	0.07107633333333334	0.16593533333333332	0	0.193895	0.17544666666666667	0.3375126666666667	0.29558133333333336	0.3213566666666667	0.030632000000000003	0.5051479999999999	0.072518	0	0.027744666666666667	0.039155333333333334	0.0114775	0.009012	0	0.011349	0	0.031287	0	0	0.021362	0.015592	0	0	0.2836585	0	0	0	0	0	0	0
AC021876.4	0	0	0	0	0	0	0	0	0	0	0	0	0	0	0	0	0	0	0	0	0	0	0	0	0	0	0	0	0.11987	0	0	0	0	0	0
AC022007.5	0.457011	0.21536266666666667	0.286026	0.24482766666666667	0.187888	0.22393333333333332	0.500076	0.43665166666666666	0.14802533333333334	0.49278533333333335	0.29611866666666664	0.558648	0.18082266666666666	0.25868366666666665	0.43195666666666666	0.018832	0.239069	0.15394750000000001	0.16184	0.07277900000000001	0.23914249999999998	0.084159	0.11868100000000001	0.061344499999999996	0.072492	0.0168845	0.0915465	0.0736985	0.340915	0.0184835	0.24119	0.056809	0.060778	0.068084	0
AC022153.1	0	0	0	0	0	0	0.076495	0	0.016886666666666664	0	0	0	0	0	0	0.026946	0.0058655	0	0.0493175	0	0.037103	0.0238565	0	0.056752	0	0.0187695	0.0194485	0	0	0	0	0	0.11325350000000001	0	0.037202
AC022154.7	0.04257166666666667	0.030340333333333334	0	0.19465100000000002	0	0.08942966666666667	0	0	0	0.029847666666666665	0	0	0	0	0	0.025462	0.034401	0	0.042699	0.1156525	0	0	0.18421549999999998	0.0138425	0.0813665	0	0	0	0	0	0	0	0	0	0
AC022173.2	0	0	0	0	0	0	0	0	0	0	0	0	0	0	0	0	0	0	0	0	0	0	0	0	0	0	0	0	0	0	0	0	0	0	0
AC022182.1	0.10999766666666666	0.10822966666666667	0.08612166666666667	0	0.10485566666666667	0	0	0.24963566666666667	0	0.10223933333333333	0.22596033333333335	0	0	0	0	0	0	0	0	0	0	0	0	0	0	0	0	0	0	0	0.0944885	0	0	0	0
AC022182.2	0	0	0	0.006658333333333333	0	0	0	0	0	0	0	0	0	0.015703333333333333	0	0	0.0076225	0	0.004653	0	0	0.0044345	0	0	0	0	0	0.1537305	0.094929	0.0467945	0.005717	0	0.05944	0.017446	0.0347145
AC022182.3	0	0	0.021913333333333337	0	0	0	0	0	0	0	0	0	0	0.022742	0	0	0	0	0	0	0	0	0.017608	0	0	0.0152605	0	0.289697	0.019752	0.5675535	0	0.060887	0.037077	0	0
AC022201.4	0	0	0	0	0	0	0	0	0	0	0	0	0	0	0	0	0	0	0	0	0	0	0	0	0	0	0	0.192004	0	0	0	0	0	0	0
AC022201.5	0.30198566666666665	0	0.29055766666666666	0.17619533333333334	0.5683716666666667	0	0.293756	0.29143199999999997	0	0	0	0	0	0.3196293333333333	0	0	0	0	0	0.246639	0	0	0	0.1806815	0.079403	0.261576	0	0.9120025	0	0	0.2180465	0	0	0	0
AC022210.2	0.08894866666666668	0.08030233333333334	0.14231933333333333	0.10601433333333334	0.19892066666666666	0	0.05003166666666667	0	0.07495433333333333	0	0.046062	0.048271	0.177241	0.21887033333333333	0.030250666666666665	0.011189	0	0.0158075	0.050349000000000005	0.030879	0	0.055597	0.0237005	0.0182275	0.0135385	0.030331999999999998	0.0598105	0	0	0	0	0	0.0214365	0	0.065142
AC022431.3	0	0	0	0	0	0	0	0	0	0	0	0	0.250081	0	0	0	0	0	0	0	0	0	0	0	0	0	0.028402	0.71251	0.2414985	1.191.264	14.835.145	0.1247535	0.1866285	0	0
AC022486.1	0	0.046061	0	0.012117000000000001	0.017964666666666667	0.011148333333333335	0	0	0	0.019084666666666666	0.01112	0.03693766666666667	0	0	0	0	0	0	0	0	0	0	0	0	0	0	0	0	0	0	0	0	0	0	0
AC022816.2	0	0	0	0	0	0	0	0	0	0	0	0	0.041410999999999996	0	0	0	0	0	0	0	0	0	0	0.0175135	0	0	0	0	0	0	0.273009	0	0	0	0
AC022819.3	0	0	0	0.009118333333333334	0.008933666666666666	0	0	0	0	0	0	0	0	0	0.014695333333333333	0	0	0	0	0	0	0	0	0	0	0	0	0	0	0	0	0	0	0	0
AC023115.4	0	0	0	0	0	0	0	0	0	0	0	0	0	0	0	0	0	0	0	0	0	0	0	0	0	0	0	0	0	0	0.4227695	0	0	0.114486	0
AC023128.1	0	0	0	0	0	0	0	0	0	0	0	0	0	0	0	0	0	0	0	0	0	0	0	0	0	0	0	0	0	0	0	0	0	0	0
AC023128.2	0	0	0	0	0	0	0	0	0	0	0	0	0	0	0	0	0	0	0	0	0	0	0	0	0	0	0	0.183382	0	0.0763195	0	0.024864	0	0	0
AC023137.2	0	0.5962406666666666	0.37531133333333333	0	0.4475633333333333	0	0	0	0	0	0	0	0	0	0	0	0	0.081487	0	0	0	0	0	0	0	0.3112395	0	0	0.955031	0	38.043.395	1.571.784	0	0.4815905	0
AC023271.1	0	0	0	0	0	0	0	0	0	0	0	0	0	0	0	0	0	0	0	0	0	0	0	0	0	0	0	0.0712315	0	0	0	0	0	0	0
AC023274.4	0	0	0	0	0	0	0	0	0	0	0	0	0	0	0	0	0	0	0	0	0	0	0	0	0	0	0	0	0	0	0	0	0	0	0
AC023274.6	0	0	0	0	0	0	0	0	0	0	0	0	0	0	0	0	0	0	0	0	0	0	0	0	0	0	0	0	0	0	0	0	0	0	0
AC023347.1	0	0	0	0	0	0	0	0.28389133333333333	0	0	0	0	0	0	0	0	0	0	0	0	0	0	0	0	0	0	0	0	0	0	0	0	0	0	0
AC023347.2	0.118488	0	0	0	0	0	0	0	0	0	0	0.11964666666666667	0	0	0	0	0	0	0	0	0	0	0	0	0	0	0	0.290798	0.24954	0	0	0	0.1796795	0	0
AC023449.2	0	0	0	0	0	0	0	0	0	0	0	0	0	0	0	0	0	0	0	0	0	0.918604	0	0	0	0	0	0	0	0	0	0	0	0	0.389816
AC023469.1	0	0	0	0	0	0	0	0	0	0	0	0	0	0	0	0	0	0	0	0	0	0	0	0	0	0	0	0	0	0	0	0	0	0	0
AC023469.2	0	0	0	0	0	0	0	0	0	0	0	0	0	0	0	0	0	0	0	0	0	0	0	0	0	0	0	0	0	0	0	0	0	0	0
AC023481.1	0	0	0	0	0	0	0	0	0	0	0	0	0	0.018947666666666665	0	0	0	0	0	0	0	0	0	0	0.0374365	0	0	0	0	0	0	0	0	0	0
AC023491.1	0	0.066097	0.05297433333333334	0	0	0	0	0	0	0	0	0	0	0	0	0	0.0463745	0.0251765	0.049572	0.1198205	0.113788	0.16953	0	0	0	0.059408	0	0.2778105	0.0484385	0	0.082104	0	0	0	0.034711
AC023491.2	0	0	0	0	0	0	0	0	0	0	0	0	0	0	0	0	0	0	0.0014245	0	0	0	0	0	0	0	0	0	0.023423	0.056125	0.032558	0.011866	0.023014	0	0.0073335
AC023590.1	0	0	0	0	0	0	0	0	0	0	0	0	0	0	0	0	0	0	0	0	0	0	0	0	0	0	0	0	0	0.019044	0	0	0	0.3173535	0
AC023669.1	0	0	0	0	0	0	0	0	0	0	0	0	0	0	0	0	0	0	0	0	0	0	0	0	0	0	0	0	0	0	0	0	0	0	0
AC024028.1	0	0	0	0	0	0	0	0	0	0	0	0	0	0	0	0	0	0	0	0	0	0	0	0	0.0417245	0	0	0	0	0	0	0	0	0	0
AC024067.1	0	0	0	0	0	0	0	0	0	0	0	0	0	0	0	0	0	0	0	0	0	0	0	0	0	0	0	0	0	0	0	0	0	0	0
AC024082.3	0	0	0	0	0	0	0	0	0	0	0	0	0	0	0	0	0	0	0	0	0	0	0	0	0	0	0	0	0	0	0	0	0.0409965	0	0
AC024082.4	0	0	0	0	0	0	0	0	0	0	0	0	0	0	0	0	0	0	0	0	0	0	0	0	0	0	0	0	0	0	0	0.569932	0	0	0
AC024084.1	0	0	0	0	0	0	0	0	0	0	0	0	0	0	0	0.297759	0.24928850000000002	0.1975135	0.0710765	0.222975	0.124297	0.231413	0.081335	0.123089	0.122379	0.126218	0	0.0634425	0.241044	0	15.963.725.000.000.000	0.2591585	0	0.063295	0
AC024132.1	0	0	0.02105	0	0	0	0	0	0	0	0.033460333333333335	0	0.009875	0	0.013016	0	0	0	0	0	0	0	0	0	0	0	0	0.077673	0	0	0	0	0	0	0
AC024162.2	0	0	0	0	0	0	0	0	0	0	0	0	0	0	0	0	0	0	0	0	0	0	0	0	0	0	0	0	0	0	0	0	0	0	0
AC024560.2	0	0	0	0.012240000000000001	0.022431000000000003	0	0	0	0	0	0	0	0.031395	0.07326633333333334	0	0	0	0.0731805	0.0552955	0.0581175	0.0471255	0	0	0	0	0	0	0.0123885	0	0	0.027762	0	0	0.0084805	0.0162495
AC024560.3	50.845.373.333.333.300	68.746.279.999.999.900	60.276.396.666.666.600	5.097.397.666.666.660	62.726.646.666.666.600	5.611.970.666.666.660	76.972.146.666.666.600	6.669.327.666.666.660	5.697.245.666.666.660	6.967.452.333.333.330	57.624.059.999.999.900	6.753.959.666.666.660	7.761.713.666.666.660	55.967.416.666.666.600	6.681.770.333.333.330	5.523.208	5.361.872	63.281.125	53.286.525.000.000.000	53.897.515	4.772.225.000.000.000	4.470.687	5.200.692.999.999.990	47.501.560.000.000.000	35.566.640.000.000.000	37.562.395.000.000.000	53.392.985	5.066.062	38.164.999.999.999.900	3.262	25.536.285.000.000.000	33.088.315	3.478.924	31.702.355	35.607.284.999.999.900
AC024592.12	14.843.234.666.666.600	10.169.683.333.333.300	1.484.181	16.404.889	10.918.637.666.666.600	9.359.124	12.188.007.666.666.600	12.738.539.666.666.600	1.262.224	8.503.187.333.333.330	15.805.401.333.333.300	10.093.657	9.108.409.333.333.330	12.314.139.333.333.300	8.210.432.333.333.330	66.125.685	6.850.887.500.000.000	46.704.574.999.999.900	53.651.599.999.999.900	6.852.738.499.999.990	64.260.635	5.824.464	5.878.645.499.999.990	60.127.505	59.282.945	53.304.115	864.969	24.909.482.500.000.000	2.458.086	25.152.605	224.005.465	24.576.743.999.999.900	29.261.913	24.976.824.999.999.900	313.871.375
AC024592.9	0	0	0	0	0	0	0	0	0	0	0	0	0	0	0	0	0	0	0	0	0	0	0	0	0	0	0	0.0062175	0	0	0	0	0	0	0
AC024619.2	0	0	0	0	0	0	0	0	0	0	0	0	0	0	0	0	0	0	0	0	0	0	0	0	0	0	0	0	0	0	0	0	0	0	0
AC024704.2	0.11824066666666666	0.13362466666666667	0	0	0.474401	0.24933433333333332	0	0	0.302758	0	0.154328	0.14583633333333332	0.382786	0.15190833333333334	0	0	0.0504315	0.0353385	0	0.0293485	0.177588	0.09896150000000001	0	0	0.045661	0.04887	0	0	0.072498	0	0	0	0	0.0701235	0
AC024937.2	0	0	0	0	0	0	0	0	0	0	0	0	0	0	0	0	0	0	0	0	0	0	0	0	0	0	0	0	0	0	0	0	0	0	0
AC024937.4	0.028257666666666667	0.05170633333333333	0.07798766666666666	0.09832933333333334	0.015883666666666667	0	0	0.07534766666666666	0.03405933333333334	0.016992	0.05034666666666667	0.023344	0.018392333333333333	0.013599	0	0.0236725	0.112756	0.15148999999999999	0.07973150000000001	0.06836	0.07198750000000001	0.09171699999999999	0.049125	0.1474635	0.067555	0.026114	0.0893225	0	0.018479	0.0122965	0	0	0.0111585	0.0346675	0.017251
AC024937.6	0	0	0	0.014088999999999999	0	0	0	0	0	0	0	0	0	0	0	0	0.007381	0	0.007478	0	0.0078255	0	0	0	0	0	0.0078845	0	0.0125925	0	0	0	0	0	0
AC025016.1	0	0	0	0	0	0	0	0	0	0	0	0	0	0	0	0	0	0	0	0	0	0	0	0	0	0	0	0	0	0.1990705	0	0	0	0	0
AC025165.8	0	0	0	0	0	0	0	0	0	0	0	0	0	0	0	0	0	0.004287	0	0	0	0.029369	0	0	0	0	0.0045535	0	0	0	0	0	0.012164	0	0
AC025171.1	0.18966266666666665	0.8188336666666667	0.43582766666666667	0.554345	0.37591800000000003	0.26311566666666664	0.6233373333333333	0.3925573333333333	0.6296660000000001	11.329.253.333.333.300	0.11191133333333333	0.933623	0.655602	0.13303366666666666	0.47182366666666664	0.38550249999999997	0.4527795	0.435246	0.4906285	0.2058525	0.301792	0.25738700000000003	0.38898849999999996	0.2769275	0.3269405	0.3599335	0.6694635	0.6669160000000001	0.1057545	0.0982325	0.088984	0.4722655	0.116457	0.170084	0.4076155
AC025263.3	0	0.06484133333333333	0	0	0	0	0	0	0	0	0	0.078106	0	0	0	0	0	0	0	0	0	0.0267705	0.086932	0	0.0506195	0.024458	0.0235105	0	0	0	0.0360805	0.051823	0.0793705	0.041162	0.0450545
AC025335.1	18.208.016.666.666.600	1.006.519	11.366.786.666.666.600	0.9158936666666667	0.9150266666666667	18.318.409.999.999.900	16.304.926.666.666.600	14.191.936.666.666.600	10.306.543.333.333.300	15.802.996.666.666.600	18.800.736.666.666.600	1.832.013	19.039.386.666.666.600	1.277.368	1.423.555	0.9302134999999999	0.8962695	0.7452195	0.86475	0.769922	0.7864745	0.8653405000000001	1.072.378	1.138.136	1.139.008	113.582	0.9205405	0.5826465	0.676892	0.8463155	0.9108164999999999	0.3697205	0.6766160000000001	0.5534605	0.49253149999999996
AC025442.3	0.22026633333333334	0.25869133333333333	0	0	0.06720466666666666	0	0	0	0.11442799999999999	0	0.11737199999999999	0	0	0.05465866666666667	0	0	0	0	0	0.120757	0.030633	0.054529	0	0	0.1640765	0.0286165	0	0	0	0	0	0.113361	0	0.0553455	0.0597165
AC025750.5	0	0	0	0	0	0	0	0	0	0	0	0	0	0.062044999999999996	0	0	0	0	0	0	0	0	0	0	0	0	0	0.61459	0	0	0	0	0	0	0
AC025750.7	0	0	0	0	0	0	0	0	0	0	0	0	0	0	0	0	0	0	0	0	0	0	0	0	0	0	0	0	0	0	0	0	0	0.5593235	0
AC025811.3	0	0	0	0	0	0	0	0	0	0	0	0	0	0	0	0	0	0	0	0	0	0	0	0	0	0	0	0	0.2380545	0	0	0.2358395	0	0	0
AC025918.2	0	0	0	0	0	0	0	0	0	0	0	0	0	0	0	0	0	0	0	0	0	0	0	0	0	0	0	0	0	0	0	0	0	0	0
AC026150.6	0	0	0	0	0	0	0	0	0	0	0	0	0	0	0	0	0.016885	0	0	0	0.008096	0	0	0.018562000000000002	0	0	0.0096805	0.3000615	0.2407275	0.8326715	0.9459285000000001	0	0	0.1510915	0
AC026150.8	0.10772633333333333	0.041988	0	0.21746166666666666	0	0	0.06047866666666666	0	0	0.07022233333333333	0	0	0.13657566666666668	0	0.14967333333333332	0	0.229329	0.192827	0.180346	0.2803705	0.2271125	0.1009835	0.092736	0.09981	0.09627	0.0795055	0.179116	0.05519	0.13131	0.154189	0.186954	0.206296	0	0.0648845	0.114063
AC026167.1	0	0	0	0	0	0	0	0	0	0	0	0	0	0	0	0	0	0	0	0	0	0	0	0	0	0	0	0	0	0	0	0	0	0	0
AC026185.1	0	0	0	0	0	0	0	0	0	0	0	0	0	0	0	0	0	0	0	0	0	0	0	0	0	0	0	0	0	0	0	0	0	0	0
AC026188.1	0	0	0	0	0.04020266666666667	0	0	0	0	0	0	0	0	0	0.03370833333333333	0.018798	0	0	0	0	0	0	0	0	0.0273875	0	0	0	0	0	0.0400745	0	0	0	0
AC026202.3	0.16576533333333332	0.14597633333333335	0.22474266666666667	0.33910166666666663	0.443551	0.051914999999999996	0.10988666666666667	0.37423433333333334	0.3481243333333333	0.434857	0.32988366666666663	0.18450866666666668	0.3272023333333333	0.13092366666666666	0.3777026666666667	0.049057	0.028169	0.09181600000000001	0.118972	0.0461	0.049804	0.119405	0.033513	0.076686	0.12998500000000002	0.028825	0.0306215	0.032225	0	0	0	0.066339	0.1500575	0.0516875	0.2006185
AC026202.5	0	0	0	0	0	0	0	0	0	0	0	0	0	0	0	0	0	0	0	0	0	0	0	0	0	0	0	0	0	0	0	0	0	0	0
AC026271.5	0	0	0.056043666666666665	0.041095	0.014151666666666667	0.022916333333333334	0.07146133333333334	0.082912	0	0.07487633333333334	0.05492366666666667	0.049006	0.043665	0.011693333333333333	0	0.11848600000000001	0.0295405	0.058876500000000005	0.0268385	0.0706675	0.047999	0.0910965	0.050203	0.0093925	0.029313	0.0381435	0.098563	0.2217315	10.059.305	0.824469	0.8878275	0.93755	16.538.940.000.000.000	0.663052	0.5449515
AC026471.6	0	0	0	0.043289	0.044149	0	0.070757	0	0	0	0	0	0.077938	0.04065866666666667	0.048308666666666666	0.038963	0	0	0	0	0	0	0	0	0	0	0	0	0	0	0	0	0	0	0
AC026904.1	0	0	0	0.011097999999999998	0	0.058708	0.018323	0.011111999999999999	0.035399	0.029063000000000002	0.016638333333333335	0	0	0.024528	0.029658333333333335	0	0	0	0.0491815	0	0.0433715	0	0	0	0	0	0.0147215	0	0.0837345	0	0	0.029566	0.02277	0	0.0222145
AC026954.6	0	0	0	0	0	0	0	0	0	0	0	0	0	0	0	0	0	0.008563	0	0	0	0	0	0	0	0	0	0	0	0	0	0	0	0	0
AC027119.1	0	0	0	0	0	0	0	0	0	0	0	0	0	0	0	0	0.0179845	0	0	0	0	0	0	0.0267225	0	0	0	0	0	0	0	0	0	0.199689	0
AC027124.2	0	0	0	0	0	0	0	0	0	0	0	0	0	0	0	0	0	0	0	0	0	0	0	0	0	0	0.028098	0	0	0	0	0.073696	0	0	0
AC027124.3	0	0	0	0	0	0	0	0	0	0	0	0	0	0	0	0	0	0	0	0	0	0	0	0	0	0	0	0	0	0	0	0	0	0	0
AC027601.1	0	0	0	0	0	0	0.0053753333333333335	0.04592266666666667	0.0029633333333333334	0.0037423333333333336	0	0	0	0	0.0036333333333333335	0	0	0	0	0	0.001852	0.0016705	0.002619	0	0	0	0	0.0015235	0.013133	0.084174	0.0338615	0.0109685	0	0	0.0077125
AC027612.1	0	0.04779866666666666	0	0	0	0	0.029071	0	0.017738666666666666	0	0	0	0	0	0	0	0.0059905	0	0	0.010779	0	0.0119645	0	0	0	0	0	0.0083385	0.037306	0.153926	0.0795605	0.0310665	0.0680475	0	0
AC027612.3	0	0	0	0	0	0	0	0	0	0	0	0	0	0	0	0.049117	0.10391249999999999	0.038632	0.1201625	0.096137	0.058825999999999996	0.0245815	0.11249150000000001	0.062282	0.0190075	0.09186949999999999	0.077795	0.006831	0	0	0.0789995	0	0	0	0
AC027612.4	0	0	0	0	0	0	0.011495666666666666	0.020661000000000002	0	0	0	0	0	0	0	0.0146995	0.0068855	0.025088	0.0038985	0.009862	0	0	0	0.0038565	0.006952	0	0.0131315	0	0	0	0	0.008933	0	0	0
AC027612.6	14.622.495.333.333.300	14.473.050.333.333.300	12.789.797.333.333.300	11.686.350.666.666.600	10.356.250.666.666.600	12.500.728.333.333.300	13.369.709	17.613.978	8.815.054.333.333.330	8.937.362.666.666.660	10.335.379.666.666.600	1.790.664.566.666.660	15.411.207.333.333.300	13.453.844.666.666.600	16.827.827.666.666.600	3.643.153	5.995.369	58.857.695	56.584.075	56.499.045	56.250.409.999.999.900	6.317.983	5.965.301	57.003.900.000.000.000	4.975.543.999.999.990	46.560.655	75.634.795	50.465.605	54.020.615	1.278.545	22.173.695	27.378.885	17.692.655	4.459.214	27.968.205
AC034187.2	0	0	0	0	0	0	0	0	0	0	0	0	0	0	0	0.0209255	0	0	0	0	0	0	0	0	0	0	0	0	0	0	0	0	0	0	0
AC034198.7	0	0	0	0	0	0	0	0	0	0	0	0	0	0	0	0	0	0	0	0	0	0	0	0	0	0	0	0	0	0	0	0	0	0	0
AC034220.3	0.6600103333333334	0.5723056666666667	0.371433	0.3338123333333333	0.46642266666666665	0.7046896666666667	0.7970133333333334	0.06809466666666666	0.280793	0.33569699999999997	0.4929283333333333	0.710473	0.8314673333333333	0.248686	0.464681	13.079.399.999.999.900	13.741.185	1.880.052	15.667.205	13.663.525	18.002.535.000.000.000	1.278.298	1.505.914	1.291.653	10.479.675	0.858827	14.590.830.000.000.000	0.3281195	1.496.215	0.94545	0.421203	0.6620395	0.3290345	0.5418879999999999	10.665.715
AC034228.2	0	0	0	0	0	0	0	0	0	0	0	0	0	0	0	0	0	0	0	0	0	0.029533	0	0	0	0	0	0	0	0	0	0	0	0	0
AC034228.3	0	0.028276	0	0	0	0	0	0	0	0	0	0	0	0	0	0.0182235	0.048132999999999995	0.0128575	0.0092595	0.034607	0.0450645	0.037022	0.011298	0.0148735	0.0241945	0	0.0201615	0.0370505	0.0177165	0	0.033068	0	0	0	0.025825
AC034228.4	0	0	0	0	0	0	0	0	0	0	0	0	0	0	0	0	0	0	0	0	0	0	0	0	0	0	0	0	0.0411765	0.0403405	0	0	0	0	0
AC034243.1	0.9067406666666668	0.7171076666666667	0.5470966666666667	0.9152453333333334	21.870.366.666.666.600	15.050.316.666.666.600	11.766.860.000.000.000	0.8896303333333333	0.653404	0.9357526666666667	0.796632	0.8944829999999999	11.954.453.333.333.300	0.4222686666666666	1.337.092	0.40616050000000004	0.3830685	0.4777305	0.5020565	0.154892	0.3777015	0.3302365	0.503135	0.3571305	0.39108550000000003	0.429553	0.2509295	0	0.1514225	0.076419	0.49023649999999996	0.353915	0.4445635	0.069067	0.1477105
AC037445.1	0	0	0	0	0	0	0	0	0	0	0	0	0	0	0	0	0	0	0	0	0	0	0	0	0	0	0	0	0	0	0	0	0	0	0
AC037459.4	3.910.222	2.562.984.666.666.660	111.229	15.990.686.666.666.600	1.740.548	32.902.216.666.666.600	0.9308996666666667	0.8388196666666666	2.581.643	1.019.626	0.833938	0.8179806666666667	0.42025666666666667	1.786.772	33.678.380.000.000.000	0	0.11978000000000001	0.24690099999999998	0.056455	0.169815	0.1171975	0.11576049999999999	0	0.0602265	0.12214149999999999	0.1793245	0.1547135	0.17295850000000002	0.212764	0.6981575000000001	0.057900999999999994	0.3155045	0.1380965	0.4519485	0.5195255
AC046143.3	32.523.626.666.666.600	4.895.741.999.999.990	2.974.882	25.447.063.333.333.300	2.680.793	4.829.709.333.333.330	6.945.965.666.666.660	31.988.383.333.333.300	26.557.463.333.333.300	32.347.333.333.333.300	4.554.262.666.666.660	54.493.176.666.666.600	35.006.096.666.666.600	3.129.654	33.070.173.333.333.300	0.0230765	0.084868	0.09189800000000001	0.009395	0.09263350000000001	0.0958375	0.09046199999999999	0.2481485	0.500169	0.5229710000000001	0.364284	0.0789415	0.0716135	0.107826	0.2937825	0.1230305	0.328566	1.047.707	0.34825399999999995	0.1830575
AC051649.12	0.22776466666666664	0	0.127284	0	0.14509133333333332	0	0.43232933333333334	0	0.12431066666666667	0	0	0.6693406666666667	0.20748999999999998	0.35117166666666666	0	0.302735	0.1141955	0.0720615	0.0879525	0.0609655	0.074725	0.262873	0.062258	0	0.41274849999999996	0.307427	0.2748545	0	0	0.1575255	0	0	0	0	0
AC053503.11	0	0	0	0	0	0	0	0	0	0	0	0	0	0	0	0	0	0	0	0	0	0	0	0	0	0	0	0	0	0	0	0	0	0	0
AC053503.12	0.013695666666666667	0	0	0	0	0	0	0	0.016241000000000002	0	0	0	0	0	0	0	0	0	0	0	0	0	0	0	0	0	0	0.036796	0.0287365	0.045906	0.0768985	0.0298245	0.043329	0	0
AC053503.2	0	0	0	0	0	0	0	0	0	0	0	0	0	0	0	0	0	0	0	0	0	0	0	0	0	0	0	0	0	0	0	0	0	0	0
AC053503.4	0	0	0.04521133333333333	0.082553	0.042215333333333334	0.16964266666666666	0.034157	0.08835633333333333	0.009640000000000001	0.021450666666666666	0.015505999999999999	0.019086666666666665	0	0.04622766666666667	0.022049666666666665	0.0046335	0.004638	0.0130495	0	0	0.0054915	0	0.0057395	0	0	0.005501	0	0.004905	0	0	0	0	0	0	0.0069345
AC053503.6	0	0	0	0	0	0	0	0	0	0	0	0	0	0	0	0	0	0	0	0	0	0	0	0	0	0	0	0	0	0	0	0	0	0	0
AC055764.1	0	0	0	0	0	0	0	0	0	0	0	0	0	0	0	0	0.02907	0	0.0254115	0	0	0	0	0	0	0	0	0	0	0	0	0.1173975	0	0	0
AC055876.1	0	0	0	0	0	0	0	0	0	0	0	0	0.8307993333333333	0.154415	0	1.247.563	2.107.672	0.4876345	31.087.239.999.999.900	0.9378755000000001	10.811.175	0.9317040000000001	17.443.035	11.692.275	0.493403	1.826.196	0.6666275	2.296.514	3.284.841	0	10.535.355	0	0	16.533.445	16.882.644.999.999.900
AC058791.1	0.6432669999999999	0.705586	10.500.366.666.666.600	0.14205500000000001	0.18429933333333334	0.7411513333333333	20.490.073.333.333.300	0.9562933333333333	0.415294	0.3415826666666667	10.473.123.333.333.300	17.616.980.000.000.000	19.795.936.666.666.600	0.4925736666666667	0.20829833333333334	0.129411	0.106401	0.200318	0.0901085	0.238537	0.22589349999999997	0.2618425	0.521697	10.380.835	1.527.567	0.8301515	0.2635735	0.0325505	0.0561695	0.058458	0.37910599999999994	0.0914215	0.075872	0.0325265	0
AC060834.2	0	0	0	0	0	0	0	0	0	0	0	0	0	0	0	0	0	0	0	0	0	0	0	0	0	0	0	0	0	0.040932	0.1369275	0	0	0	0
AC060834.3	0	0	0	0	0	0.17270566666666667	0	0	0	0	0	0	0	0	0	0.21954200000000001	0.129798	0.3280925	0.28489	0.16240949999999998	0.1750935	0.1795905	0.1528255	0.37544900000000003	0.10285	0.036294	0.1780715	0.0951765	0.104	0.0726305	0.454398	0.1806065	0.203547	0	0
AC061961.2	0	0	0	0	0	0	0	0	0	0	0	0	0	0	0	0	0	0	0	0	0	0	0	0	0	0	0	0	0	0	0	0	0	0	0
AC061992.2	0	0.331994	0	0	0.057305999999999996	0.12080366666666667	0.049297	0	0.023724333333333333	0.112416	0.256369	0.12680633333333333	0	0.07192666666666667	0.039878000000000004	0	0.017427	0	0	0.0179095	0	0	0.0264595	0	0.0179495	0.016695	0	0	0.1772355	0	0	0	0	0	0.0463515
AC062016.1	0	0	0	0	0	0	0	0	0	0	0	0	0	0	0	0	0	0	0	0.0735935	0	0	0.0453825	0	0.140565	0	0	0.693267	0	1.073.841	0	0	0.423371	0	0.1819555
AC062016.3	0	0	0	0	0	0	0	0	0	0	0	0	0	0	0	0	0	0	0	0	0	0	0	0	0	0	0	0	0	0.539518	0	0	0	0	0
AC062017.1	0.9779273333333334	0.927267	16.103.426.666.666.600	0.8284333333333334	11.929.213.333.333.300	0.8042366666666667	0.790697	0.5177546666666667	0.785693	0.6448386666666667	0.9856966666666667	1.564.149	2.073.543	0.5094650000000001	0.477759	0.0555185	0.16222399999999998	0.25092	0.2592365	0	0.126782	0.273063	0.3262005	0.049585	0.2278	0	0	0.65603	0	0.0699135	0.0999335	0.225583	0	0	0.2821995
AC062020.2	0	0	0	0	0	0	0	0	0	0	0	0	0	0	0	0	0	0	0	0	0	0	0	0	0	0	0	0	0	0	0	0	0	0	0
AC062021.1	0	0	0	0	0	0	0	0	0	0	0	0	0	0	0	0	0	0	0	0	0	0	0	0	0	0	0	0	0	0	0	0	0	0	0
AC062022.1	0	0	0	0	0	0	0	0	0	0	0	0	0	0	0	0	0	0	0	0	0	0	0	0	0	0	0	0.122937	0	0.1514415	0	0.016618	0.0241475	0	0.0117
AC062028.1	0	0	0.05417466666666667	0.07100166666666667	0.42546033333333333	0	0	0.036555333333333336	0	0.054082	0	0	0.018402333333333333	0.020102333333333333	0	0	0	0	0.036753999999999995	0	0	0.007838	0.020276000000000002	0	0	0	0.0072355	0	0	0	0	0	0	0	0
AC062029.1	0.131241	0.25279566666666664	0	0.29185133333333335	0.223917	0.45932566666666663	0.04939233333333334	0.414419	0.2745266666666667	0.46558933333333336	0	0.255085	0	0.1965343333333333	0.16135233333333332	0.1103385	0.40548	0.127752	0.1020815	0.4503255	0.409254	0.099466	0.0864115	0.10810550000000001	0.084781	0.086794	0.18021500000000001	0.0215555	0	0.15889899999999998	0.201572	0.0901725	0.0985465	0.130768	0.3431365
AC062031.1	0	0	0	0	0	0	0	0	0	0	0	0	0	0	0	0	0	0	0	0	0	0	0	0	0	0	0	0	0	0	0	0	0	0	0
AC062032.1	0	0	0	0	0	0	0	0	0	0	0	0	0	0	0	0	0	0	0	0	0	0	0	0	0	0	0	0	0	0	0	0	0	0	0
AC063961.1	0	0	0	0	0	0	0	0	0	0	0	0	0	0	0	0	0	0	0	0	0	0	0	0	0	0	0	0	0	0	0	0	0	0	0
AC063976.1	0	0	0	0	0	0	0	0	0	0	0	0	0	0	0	0	0	0	0	0	0	0	0	0	0	0	0	0	0	0	1.415.189	0.2795845	0	0	0
AC063976.2	0	0	0	0	0	0	0	0	0	0	0	0	0	0	0	0	0	0	0	0	0	0	0	0	0	0	0	0	0	34.263.395	0	0	0	0	0
AC063976.3	0	0	0	0	0	0	0	0	0	0	0	0	0	0	0	0	0	0	0	0	0	0	0	0	0	0	0.05181	0	0	0	0	0	0	0	0
AC063976.7	0	0	0	0	0	0	0	0	0	0	0	0	0	0	0	0	0.0022565	0	0	0	0	0	0	0	0	0	0	0.037014500000000006	0	0.003548	0	0.0110895	0	0	0
AC063979.1	0	0	0	0	0	0	0	0	0	0	0	0	0	0	0	0	0	0	0	0	0	0	0	0	0	0	0	0	0	0	0	0	0	0	0
AC063980.3	0	0	0	0	0	0	0	0	0	0	0	0	0	0	0	0	0	0	0	0	0	0	0	0	0	0	0	0	0	0	1.081.134	0	0.0673485	0	0.101701
AC064834.1	0	0	0	0	0	0	0	0	0	0	0	0	0	0	0	0	0	0	0	0	0	0	0	0	0	0	0	0	0	0.125385	0	0	0	0	0
AC064836.3	0	0	0	0	0	0	0	0	0	0	0	0	0	0	0	0	0	0	0	0	0	0	0.0116185	0.021639	0	0	0	0	0	0	0	0	0	0	0
AC064850.4	0	0.014047333333333334	0.05735066666666667	0.061568000000000005	0	0	0.06613066666666667	0.03977166666666667	0	0	0.015698	0.05608833333333333	0	0.05030233333333333	0.070672	0.238402	0.27403500000000003	0.30872750000000004	0.277293	0.2944325	0.22242699999999999	0.17415	0.316824	0.263179	0.1999725	0.1284055	0.292508	0.32682350000000004	0	0.052692	0.1091095	0.087541	0.1348365	0.142587	0.338625
AC064852.4	0	0	0	0	0	0	0	0	0	0	0	0	0	0	0	0	0	0	0	0	0	0	0	0	0.0122895	0	0	0	0	0	0	0.040935	0	0	0
AC064853.2	0	0	0	0	0	0	0	0	0	0	0	0	0	0	0	0	0	0	0	0	0	0	0	0	0	0	0	0.213585	0	0	0	0	0	0	0
AC064853.3	0	0	0	0	0	0	0	0	0	0	0	0	0	0	0	0	0	0	0	0	0	0	0	0	0	0	0	0	0	0	0	0	0	0	0
AC064865.1	0	0	0	0	0	0	0	0	0	0	0	0	0	0	0	0	0	0	0	0	0	0	0	0	0	0	0	0	0	0	0	0	0	0	0
AC064871.3	0	0	0	0	0	0	0	0	0	0	0	0	0	0	0	0	0	0	0	0	0	0	0	0	0	0	0	0.403355	0	0	0	0	0	0	0
AC064874.1	0	0	0	0	0	0	0	0	0	0	0	0	0	0	0	0	0	0	0	0	0	0	0	0	0	0	0	0	0	0	0	0	0	0	0
AC064875.2	0.08510633333333334	0.13157633333333332	0.049916999999999996	0.17690933333333334	0.092906	0.142675	0.08637333333333333	0.04363566666666667	0.015041	0.05851833333333333	0.14191733333333334	0.09793733333333333	0.22525233333333336	0.21935733333333335	0.07733733333333334	0	0	0	0.0291745	0	0	0.002821	0	0	0	0.028865	0	0	0	0	0	0.0212815	0	0	0
AC066692.3	0	0	0	0	0	0	0	0	0	0	0	0	0	0	0	0	0	0	0	0	0	0	0	0	0	0	0	0	0.3217445	0	0	0.1263185	0	0	0
AC067940.1	0	0	0.12117233333333333	0	0	0	0	0.49184300000000003	0	0	0	0	0	0	0.13827166666666665	0	0	0	0	0	0	0	0	0	0.058627	0.0687865	0	0	0.611584	0	0	0	0	0	0
AC067945.2	0	0	0	0	0	0	0	0	0	0	0	0	0	0	0	0	0	0	0	0	0	0	0	0	0	0	0	0	0	0.206847	0	0	0	0	0
AC067945.3	0	0	0	0	0	0	0.06311366666666667	0	0	0	0.074714	0	0	0	0.04984466666666667	0	0	0	0	0	0	0	0	0	0	0	0	0	0	0	0	0	0	0	0
AC067945.4	0	0	0	0	0	0	0.16111899999999998	0	0	0	0	0	0	0	0	0	0	0	0	0	0	0	0	0	0	0	0	0	0	0	0	0	0	0	0
AC067956.1	0	0	0	0	0	0	0	0	0	0	0	0	0	0	0	0	0	0	0	0	0	0	0	0	0	0	0	0	0	0	0	0	0	0	0
AC067959.1	0	0	0	0.05558833333333333	0.056451	0	0.089681	0	0	0	0.10775433333333334	0	0	0	0	0	0	0	0	0	0	0	0	0	0	0	0	0	0	0	0	0	0	0	0
AC067960.1	0	0	0	0	0	0	0	0	0	0	0	0	0	0	0	0	0	0	0	0	0	0	0	0	0	0	0	0	0	0	0	0	0	0	0.0535675
AC067968.3	0	0	0	0	0	0	0	0	0	0	0	0	0	0	0	0	0	0	0	0	0	0	0	0	0	0	0	0	0	0	0	0	0	0	0
AC067969.1	0	0	0	0	0	0	0	0	0	0	0	0	0	0	0	0	0	0	0	0	0	0	0	0	0	0	0	0	0	0	0	0	0	0	0
AC067969.2	0	0	0	0	0.05429	0	0	0	0	0	0	0	0	0	0	0.11651	0.0372465	0.054539	0.1640345	0.09960050000000001	0.1152005	0.043461	0.193503	0.156484	0.1862635	0.111722	0.048291	0.755077	0.6712715	0.4850465	12.556.225	0.6209804999999999	0.156819	1.176.196	0.814109
AC068042.1	0	0	0	0	0	0	0	0	0	0	0	0	0	0	0	0.01059	0	0	0.0101395	0.018975	0	0	0.008543	0	0.0099475	0.018619	0	0.0224185	0.013024	0.0966475	0.1532415	0.081143	0.024712	0	0.019065
AC068044.1	0	0	0	0	0	0	0	0	0	0	0	0	0	0	0	0	0	0	0	0	0	0	0	0	0	0	0	0.0677225	0	0	0.2536365	0	0.0398505	0.019401	0
AC068057.1	0	0	0	0.030512	0.10234733333333333	0	0	0	0	0	0	0	0	0.030607333333333334	0	0	0	0	0	0	0	0	0	0	0	0	0	0	0	0	0	0	0	0	0.039085
AC068134.10	0.09676766666666665	0	0.15481699999999998	0.017243333333333333	0.13077333333333332	0.06097466666666667	0.30578066666666665	0.07525366666666666	0.200681	0.22101533333333334	0.11484966666666667	0.4240913333333333	0.47411033333333336	0.09586433333333333	0.3953703333333333	0.5081005000000001	0.5125375	0.606249	0.674554	0.570894	0.4385055	0.325894	0.545071	0.402166	0.4229495	0.277247	0.7676175000000001	0.0914285	0.3708205	0.2291495	0.2634895	0.3452345	0.3711315	0.2543835	0.404208
AC068134.6	0	0	0	0	0	0	0	0	0	0	0	0	0	0	0	0	0	0	0	0	0	0	0	0	0	0	0	0.189599	0	0	0	0	0	0	0
AC068134.8	0	0	0	0	0	0	0	0	0	0	0	0	0	0	0	0	0	0	0	0	0	0	0	0	0	0	0	0	0	0	0	0	0	0	0
AC068135.1	0	0	0	0	0	0	0	0	0	0	0	0	0	0	0	0	0	0	0.0943065	0	0	0	0	0	0	0	0	0	0	0	0	0	0	0	0
AC068137.13	0	0	0	0	0	0	0	0	0	0	0	0	0	0	0	0	0	0	0	0	0	0	0	0	0	0	0	0	0	0	0	0	0.1128955	0	0
AC068138.1	0	0	0	0	0	0.035845666666666665	0	0	0.04628733333333334	0	0	0	0	0	0	0	0	0	0	0	0.0082915	0	0	0	0	0.0106005	0.007749	0	0	0	0	0.0157065	0	0.0312625	0
AC068196.1	0.091904	0	0	0	0	0	0	0	0	0	0	0	0	0	0	0	0	0	0	0	0	0	0	0	0	0	0	0	0	0	0	0	0	0	0
AC068279.3	0	0	0	0	0	0	0	0	0	0	0	0	0	0	0	0	0	0	0	0	0	0	0	0	0	0	0	0.983113	0.2256885	0.561153	0.8229945000000001	0.26315299999999997	0.296176	0.2746695	0.0820355
AC068282.3	0.8272433333333333	0.728042	0.7641166666666667	0.7727036666666667	11.446.596.666.666.600	107.009	10.277.966.666.666.600	0.8158953333333334	0.6771933333333333	1.163.872	11.688.043.333.333.300	1.192.171	0.915997	10.194.043.333.333.300	12.734.533.333.333.300	0	0	0	0	0	0	0.0076435	0	0	0	0	0	0	0	0	0	0	0	0	0
AC068286.1	0	0	0	0	0	0	0	0	0	0	0	0	0	0	0	0.0243245	0	0	0	0	0	0	0	0	0	0	0.0279945	0.7118415	0	0.780544	0.9808095	0	0	0	0
AC068287.1	0	0	0	0	0	0	0	0	0	0	0	0	0	0	0	0	0	0	0	0	0	0	0	0	0	0	0	0	0	0	0	0	0	0	0
AC068483.1	0	0	0	0	0	0	0	0	0	0	0	0	0	0	0	0	0	0	0	0	0	0	0	0	0	0	0	0	0	0	0	0	0	0	0
AC068489.1	0	0	0	0	0	0	0	0	0	0	0	0	0	0	0	0	0	0	0	0	0	0	0	0	0	0	0	0	0	0	0	0	0	0	0.3697305
AC068490.1	0	0	0	0	0	0	0	0	0	0	0	0	0	0	0	0	0	0	0	0	0	0	0	0	0	0	0	0	0	0	0	0	0	0	0
AC068491.2	0	0	0	0	0	0	0	0	0	0	0.108665	0	0	0	0	0	0	0	0	0	0	0	0	0	0	0	0	0	0.023709	0	0	0	0	0	0
AC068491.3	0	0	0	0	0	0	0	0	0	0	0	0	0	0	0	0	0	0	0	0	0	0	0.005506	0	0	0	0	0	0	0	0	0	0	0	0.0171875
AC068492.1	0	0	0	0	0	0	0	0	0	0	0	0	0	0	0	0	0	0	0	0.0350465	0	0	0	0	0	0	0	0.563799	0	0	0	0	0.174059	0.172008	0
AC068499.10	0.9091353333333333	0.5146186666666667	10.041.076.666.666.600	0.7513173333333333	0.23127866666666666	0.27431199999999994	1.220.077	0.9265830000000002	0.43707866666666667	0.988866	35.027.443.333.333.300	2.105.451	14.947.776.666.666.600	15.890.653.333.333.300	0.23766266666666666	0.688049	0.336748	0.747677	0.5904355	0.7717649999999999	0.665659	0.5503825	0.48308150000000005	0.626466	0.608189	0.216429	0.808606	0.1381925	0	0.2646565	0	0.299003	0	0.30535249999999997	0.087477
AC068522.4	0	0	0.08931433333333333	0	0.11949466666666668	0	0	0	0	0.126137	0	0	0	0.101302	0	0	0	0	0	0	0	0	0	0	0.0908715	0	0.048879	0	0	0	0	0.291939	0.3286905	0.4455615	0
AC068533.7	0.9123253333333333	0.21806833333333334	0.7538286666666667	0.17926266666666665	0.8162073333333333	0.808083	0.40387866666666666	123.032	0.3098066666666667	0.6866033333333333	0.7279693333333334	0.379444	0.8046573333333333	0.5388763333333333	0.926111	0.37207799999999996	0.48514100000000004	0.300803	0.38286549999999997	0.252689	0.3589955	0.3031165	0.44839949999999995	0.564244	0.5950755000000001	0.471583	0.5102705	0.3609	0.144642	0.2279605	0.221761	0.5865535	0.7604645	0.880275	0.4831445
AC068535.2	0	0	0	0	0	0	0	0	0	0	0	0	0	0	0	0	0	0	0	0	0	0	0	0	0	0	0	0	0	0	0	0	0	0	0
AC068538.2	0	0	0	0	0	0	0	0	0	0	0	0	0	0	0	0.072165000000000007	0	0	0	0	0.115954	0	0	0	0	0	0	0	0.530914	0.7856595	0.7059485	0	0	0	0
AC068580.5	0	0	0	0	0.6463013333333333	0	0	0	0	0.15880666666666668	0	0	0	0	0.21315766666666666	0	0	0	0	0	0	0	0	0	0	0	0	0	0	0	0	0	0	0	0
AC068580.6	0.060994	0.02163066666666667	0	0	0	0.013776333333333333	0	0	0.029657333333333334	0	0.015488333333333333	0	0	0	0	0	0	0	0	0	0	0	0	0	0	0	0	0	0	0.0820245	0	0	0	0	0
AC068580.7	0	0	0	0	0	0	0	0	0	0	0	0	0	0	0	0	0	0	0	0	0	0	0	0	0	0	0	0	0	0	0	0	0	0	0
AC068657.2	0	0	0	0	0	0	0	0	0	0	0	0	0	0	0	0	0	0	0	0	0	0	0	0	0	0	0	0	0	0	0.8910705	0	0	0	0
AC068724.1	0	0	0	0	0	0	0	0	0	0	0	0	0	0	0	0	0	0	0	0	0	0	0	0	0	0	0	0	0	0	0	0	0	0	0
AC068831.10	0.03184733333333333	0.10223266666666667	0.060208333333333336	0.5424866666666667	0.36091266666666666	0.08666366666666668	0.10434166666666667	0.078955	0.214668	0.36453833333333335	0	0	0.16378566666666666	0.025717	0.09663100000000001	0.0891715	0.07019600000000001	0.1413215	0.048488500000000004	0.09354699999999999	0.0823045	0.0421685	0.028909999999999998	0.0389255	0.096104	0.047845000000000006	0.0147825	0.3904805	0.316551	0.115501	0.26696949999999997	0.04583	0.076235	0.063944	0
AC068831.11	0	0	0	0	0	0	0	0	0	0	0	0	0	0	0	0	0	0	0	0	0	0	0	0	0	0	0	0	0	0	0	0	0	0	0
AC068831.12	0	0	0	0	0	0	0	0	0	0	0	0	0	0	0	0	0	0.0712505	0	0	0	0	0	0	0	0	0	0	0	0	0	0	0	0	0
AC068831.15	0	0	0.024550666666666665	0	0.026105666666666666	0.058353666666666665	0.04984233333333333	0	0.07409633333333333	0	0	0	0.125925	0	0.05699933333333334	0	0	0.106373	0	0.0153855	0.0140065	0	0	0	0.016139	0.0509915	0.0561745	0.136231	0	0.187268	0	0	0	0	0.0215955
AC068831.16	0	0	0.06327066666666667	0.21850933333333333	0	0	0	0.127241	0	0.08735733333333334	0.581574	0	0	0	0	3.315.823	36.963.635	30.833.215.000.000.000	39.551.000.000.000.000	3.382.715	45.451.075	3.893.017	4.244.961.999.999.990	38.430.465	30.759.805	32.778.275	4.325.858	0.439557	14.046.305.000.000.000	0.534471	123.446	0.6882284999999999	0.500543	0.9895435	0.6288595
AC068831.17	0	0	0	0	0	0	0	0	0	0	0	0	0	0	0	0	0	0.054465	0	0.0484495	0	0.045163	0	0	0	0	0	0	0	0	0	0	0	0	0
AC068831.3	0.6325606666666667	0.33924966666666667	0	0	0	0.3447463333333333	0	0.15883033333333332	0	0	0	0.8427423333333334	0	0	0.45486333333333334	0	0.20172249999999997	0	0.05935	0.082642	0.267417	0.0442345	0.0999755	0.187722	0.1057865	0	0.4741305	0	0	0.205839	0.112265	0.2484965	0.2740825	0	0
AC068831.6	0	0.011869333333333334	0.015838	0	0	0.040042	0	0	0	0.010170666666666666	0.030036666666666666	0	0.013937	0.024896333333333336	0	0	0.0778715	0.109827	0.028426	0.0778805	0.129019	0	0.0415795	0.051499	0.033711	0	0.0579865	0.011055	0.042604500000000003	0	0	0.0674655	0.0182765	0.11716900000000001	0.013367
AC068858.1	0	0	0	0	0	0	0	0	0	0	0	0	0	0	0	0	0	0	0.0063645	0	0	0	0	0	0	0	0	0	0	0	0	0	0	0	0
AC069154.4	0	0	0	0	0	0	0	0	0	0	0	0	0	0	0	0	0	0	0	0	0	0	0	0.0214705	0.0239485	0.030557	0.0475275	0	0	0	0	0	0	0	0
AC069155.1	15.829.406.666.666.600	5.291.395	11.784.098.666.666.600	29.495.946.666.666.600	28.152.793.333.333.300	13.393.093.333.333.300	8.290.497.333.333.330	25.572.297	6.146.919.666.666.660	0.6038933333333334	0.878795	2.619.202	0.9092006666666667	0.366183	0.14627133333333334	0.1329955	0.039728	0.212292	0.11691399999999999	0.16821049999999999	0.201926	0.33857400000000004	0.42339099999999996	12.281.985	42.535.415	10.544.732	0.214322	0.5185679999999999	1.085.826	1.442.855	1.510.472	1.877.093	540.382	4.309.724	30.567.935
AC069157.1	0	0	0	0	0	0	0	0	0	0	0	0	0	0	0	0	0	0	0	0	0	0	0	0	0	0	0	0	0	0	0	0	0	0	0
AC069213.4	0	0	0	0	0	0	0	0	0	0	0	0	0	0	0	0	0	0	0	0	0	0	0	0	0	0	0	0	0	0	0	0	0	0	0
AC069257.6	0	0	0	0	0	0	0	0	0	0	0	0	0	0	0	0	0.282982	0	0	0	0	0	0	0	0	0	0	0	0	0	0	0	0	0	0
AC069257.8	0	0	0	0	0	0	0	0	0	0	0	0	0	0	0	0	0	0	0	0	0	0	0	0	0	0	0	0	0	0	0	0	0	0	0
AC069277.2	0	0	0	0.01668333333333333	0	0	0	0	0	0	0	0	0	0	0	0.7176499999999999	0.5532735	0.8083905	0.760352	0.785424	0.628789	0.8005735	0.5973325	0.8732305	0.58141	0.48907249999999997	0.622736	15.941.285	0.387308	0.45957749999999997	13.438.455	0.49855	0.43956950000000006	0.593422	0.569686
AC069282.6	0	0	0	0	0	0	0	0	0	0	0	0	0	0	0	0	0	0.029523	0.0212375	0.0250455	0.0245755	0	0.043969	0	0	0	0	0	0	10.712.815	0.878487	0.056541	0	0	0
AC069363.1	0.32520566666666667	0	0	0	0	0	0	0	0	0.019629666666666667	0	0	0	0.081946	0.017442666666666665	0	0	0	0	0	0	0	0	0	0	0	0	0	0	0	0	0	0	0	0
AC069368.3	12.306.596.666.666.600	16.018.656.666.666.600	22.217.586.666.666.600	2.235.873.333.333.330	1.258.659	3.109.705	15.463.783.333.333.300	12.651.810.000.000.000	0.9622666666666667	2.988.369.666.666.660	19.643.536.666.666.600	1.687.097	13.766.713.333.333.300	13.328.113.333.333.300	27.659.510.000.000.000	0.169671	0.334118	0.165175	0.381536	0.6619619999999999	0.2098575	0.398772	0.300558	0.3539485	0.4497755	0.37617350000000005	0.654156	0.582501	0	0	0.1493095	0.3907585	0.3849695	0.10836	0.042477
AC069513.4	0.12273933333333334	0.10760766666666667	0.034112	0.08688966666666666	0.032036	0.163653	0.09026533333333334	0.077705	0.16526233333333334	0.15175733333333333	0.05728466666666667	0.035859999999999996	0.14221933333333334	0.03691	0.15645633333333334	0	0.23294350000000003	0.3050095	0.1088945	0.285084	0.0870745	0	0.1414685	0.2012825	0.168659	0.0674955	0.0751475	0	0.085962	0	0	0	0.1322735	0	0
AC069542.1	0	0	0	0	0	0	0	0	0	0	0	0	0	0	0	0	0	0	0	0	0	0	0	0	0	0	0	0	0	0	0	0	0	0	0
AC072052.7	0.6985293333333333	0.20981933333333333	0	0	0.4813496666666667	0.23007233333333332	0.5130853333333333	0	0.577943	11.260.056.666.666.600	0.731778	0.237641	0.7559446666666667	0.6777626666666667	0.51261	0	0.0434995	0	0	0	0.0737915	0	0.049504	0	0	0	0.0806835	0	0.852607	0	0	0	0	0	0
AC072061.2	0	0	0	0	0	0	0	0	0	0	0	0	0	0	0	0	0	0	0	0	0	0.015765500000000002	0.0348575	0	0	0	0	0	0	0	0	0	0	0	0
AC072062.1	0.06350333333333333	0.049835000000000004	0.04697766666666667	0.038525333333333335	0.044587	0.030672	0.216902	0.026240666666666666	0.03023666666666667	0.083701	0.11179466666666667	0.11561866666666666	0.12563833333333332	0.037393	0.09685433333333333	0.005323	0.006341	0	0.0115575	0.04444	0.0135465	0.022151	0.0431085	0.052433	0	0.051361	0.013025	0.0424655	0.015464	0.075551	0.0552095	0.0720185	0.188182	0.0580665	0.0334005
AC072062.3	0.037449333333333334	0	0	0	0	0	0	0	0	0	0	0	0.034874999999999996	0	0	0.035454	0	0.050612	0.3266695	0	0	0	0.0106535	0.18102449999999998	0	0	0	0	0.0246585	0.0165985	0	0	0	0.026741	0
AC073043.1	0.152674	0.10336266666666666	0.23226033333333332	0.122242	0.14140533333333333	0.572273	0.174594	0	0.089268	0.25859899999999997	0.31608366666666665	0.35795266666666664	0.5674896666666667	0.30243833333333336	0.27983433333333335	0.272739	0.0277735	0.2021175	0.357256	0.1748895	0.3235295	0.08974099999999999	0.050187499999999996	0.26686849999999995	0.190602	0.1287435	0.1671475	0.1475765	0.0349905	0.045673	0.2711845	0.28519700000000003	0.31450449999999996	0.12425	0.307834
AC073046.25	1.407.824	11.654.490.000.000.000	1.357.626	13.027.403.333.333.300	1.226.471	28.688.046.666.666.600	1.378.865	1.688.125	0.9746766666666666	1.786.914	13.150.519.999.999.900	21.820.863.333.333.300	18.487.586.666.666.600	0.9119513333333333	17.406.706.666.666.600	18.203.705.000.000.000	20.926.234.999.999.900	25.564.454.999.999.900	24.236	2.096.541	19.249.455.000.000.000	17.825.865	24.312.535	2.389.175	24.388.775.000.000.000	29.503.649.999.999.900	22.541.029.999.999.900	0.1872035	1.143.729	0.706004	0.2451545	0.601518	0	0.199557	0.6784295
AC073052.1	0	0	0.18508133333333335	0.049407	0	0.05680333333333334	0.060016999999999994	0	0	0.038831	0.04206033333333333	0.075557	0.06228033333333333	0.052860333333333336	0	0.0892015	0.0708365	0.1998565	0	0	0.028813	0.254985	0	0.1166355	0	0.0560445	0.1762735	0.0619215	0.1004515	0.1380275	0.059021	0.0667335	0.1137725	0.229319	0.3832235
AC073055.2	0	0	0	0	0	0	0	0	0	0	0	0	0	0	0	0	0	0	0	0	0	0	0	0	0	0	0.0064655	0.042912	0.008346	0.1606455	0.204078	0.017407	0.0412485	0	0
AC073063.10	0	0	0	0	0.07481366666666667	0	0	0.14311100000000002	0.02839	0	0	0	0	0.039324	0	0.321592	0.051623	0.2669785	0.1152195	0.20044599999999999	0.1396795	0.2037435	0.067078	0.1058095	0	0.0195975	0.2028865	0	0.407095	0.1371825	0.063672	0.1958915	0	0.0672155	0.216483
AC073065.3	0	0	0	0	0	0	0	0	0	0	0	0	0	0	0	0	0	0	0	0	0	0	0	0	0	0	0	0.0666405	0.021531	0.175591	0.092276	0	0.0260815	0.0219345	0
AC073069.2	0	0	0	0.071772	0	0	0	0	0.06753833333333333	0.079176	0	0	0.11553033333333333	0.06671833333333334	0.1683893333333333	0.129258	0.054274	0.040049	0.028737	0	0.0357235	0	0.0348255	0.092094	0	0.087663	0.180572	0.3599135	0.348835	0.8901095	0	0.250911	0.1244545	0.33338749999999995	0.1007305
AC073071.1	0	0	0	0	0	0	0	0	0	0	0	0	0	0	0	0	0	0	0	0	0	0	0	0	0	0	0	0	0	0	0	0	0	0	0
AC073072.5	0.5855643333333334	0.4076903333333333	0.13542666666666667	0.071642	0.08736166666666667	0.295472	0.506738	0.385978	0.185021	0.256624	0.24660533333333334	0.5756753333333333	0.4985673333333333	0.27129000000000003	0.25256	0	0	0	0	0	0	0	0	0	0	0	0	0	0	0.1326665	0.1519775	0	0.009879	0.0305775	0
AC073072.7	0	0.188096	0	0	0	0	0	0	0.11156933333333334	0	0	0	0	0.11370999999999999	0	0.067246	0	0.059223	0.044866	0	0	0.059097	0	0.1199685	0	0	0	0	0	0	0	0	0.2500405	0	0
AC073091.2	0	0	0	0	0	0	0	0	0	0	0	0	0	0	0	0	0	0	0	0	0	0	0	0	0	0	0	0.0979325	0.0784245	0.1223505	0	0	0	0.057244	0
AC073094.4	0	0	0	0	0	0	0	0	0	0	0	0	0	0	0	0	0	0	0	0	0	0	0	0	0	0	0	0	0	0	0	0	0.1774575	0	0
AC073109.2	0	0	0.033224	0	0.03795866666666667	0	0	0.022877666666666668	0	0	0.054544333333333334	0	0	0	0.018315666666666668	0.0711345	0.038306	0	0.022883	0.0307655	0	0	0.064276	0.09040899999999999	0.03071	0.0256425	0	0.1610885	0.0862865	0.069314	0.031364	0	0.0349615	0.033052	0.11053299999999999
AC073115.6	0	0.06695733333333333	0	0	0	0	0	0	0	0	0	0	0	0	0	0	0	0.0434695	0	0	0	0.038282	0	0	0.0457305	0	0.0478745	0	0	0	0	0	0.0387975	0.0243125	0.0612775
AC073115.7	0	0	0	0	0	0	0	0	0	0	0	0	0	0	0	0	0	0	0	0	0	0.043201	0	0	0	0	0	0	0	0	0	0	0	0	0
AC073130.1	0	0.021474333333333335	0.04256	0.053150666666666666	0.021924	0.015231333333333333	0	0.06433433333333333	0.027829	0.06180133333333333	0.21421133333333334	0.07160033333333334	0.286883	0.02394466666666667	0.016490666666666667	0	0	0	0	0	0	0	0	0	0	0	0	0.006475	0	0.017395	0	0	0	0	0
AC073130.3	0.08155166666666666	0.032115	0	0.07548433333333333	0.047841999999999996	0	0.039309666666666666	0	0	0.05156333333333333	0.10441433333333333	0	0.03867466666666667	0	0.04542666666666667	0.010305	0	0	0	0	0	0	0.0090445	0	0	0	0	0	0	0.368648	0	0	0	0	0
AC073133.1	0.03089966666666667	0	0	0.006007333333333333	0.005955666666666667	0.009921333333333332	0.0101	0.010036	0.016162666666666665	0.012473666666666666	0	0.010448666666666667	0.018212333333333334	0.00994	0.006358666666666666	0.0378285	0.0571735	0.0602125	0.0572575	0.062879	0.028455	0.025868000000000002	0.02947	0.028382	0.026995	0.009854	0.078432	0	0	0	0	0	0	0	0.0086425
AC073133.2	0	0	0	0	0	0	0	0	0	0	0.14360933333333334	0	0	0.06713166666666666	0.077306	0	0.023739	0.041574	0	0	0	0	0	0	0.042607	0	0.0917555	0	0	0	0	0.082626	0	0	0.0885135
AC073143.1	0	0	0	0	0	0	0	0	0	0	0	0	0	0	0	0	0	0	0	0	0	0	0	0	0	0	0	0	0.35759	0	0	0	0	0	0
AC073150.6	0	0	0	0	0	0	0	0	0.015882	0	0	0	0	0	0	0.022756	0.0318875	0.0396685	0.040973	0.0281355	0.0180475	0.018381500000000002	0.0091805	0.01209	0.021384	0.017579	0.0209765	0.0717665	0	0	0.1034915	0	0.09593499999999999	0.012761	0.0206145
AC073218.1	0	0	0	0	0	0	0	0	0	0	0	0	0	0	0	0	0	0	0	0	0	0	0	0	0	0	0	0	0	0	0	0	0	0	0
AC073218.3	0	0	0	0	0	0	0	0	0	0	0	0	0	0	0	0	0	0	0	0	0	0	0	0	0	0	0	0	0	0	0	0	0	0	0
AC073254.1	0	0	0.13595566666666667	0	0	0	0.03850933333333333	0.018514	0	0	0	0.040057666666666665	0	0.014112666666666667	0	0	0	0	0	0	0	0	0.008177	0	0	0	0	0	0	0	0	0	0	0	0
AC073257.1	0	0	0	0	0	0	0	0	0	0	0	0	0	0	0	0	0	0	0	0	0	0	0	0	0	0	0	0	0	0.448264	0	0	0.248024	0	0
AC073257.2	0	0.07300633333333333	0	0	0.162492	0	0	0	0	0.05634433333333333	0	0	0	0	0.059999666666666666	0	0	0	0	0.024892	0	0	0	0	0	0	0	0	0	0	0.699344	0	0	0	0
AC073264.10	0	0	0	0	0	0	0	0	0	0	0	0	0	0	0	0	0	0	0	0	0	0	0	0.0339235	0	0	0	0.3644655	0	0	0	0	0	0	0
AC073264.6	0	0	0	0	0	0	0	0	0	0	0	0	0	0	0	0	0	0	0.427235	0	0	0	0.348651	0	0	0	0	294.942	0	0	25.983.955	0	1.706.741	0	0
AC073283.4	2.069.473	0.8110776666666667	0.592261	0.24775166666666665	0.146924	0.77169	2.080.962	0.536017	0.5137136666666666	0.5836283333333334	1.559.352	0.7999526666666666	0.764015	0.7955486666666667	0.529631	0.0926305	0.1989625	0.1312575	0.08976150000000001	0.138873	0.240571	0.189612	0.18547650000000002	0.2266345	0.21071800000000002	0.0752985	0.100998	0.208524	0.1352635	0.15588449999999998	0.0817225	0.1813245	0.084089	0.0647025	0.1767825
AC073283.7	0	0	0	0	0	0	0	0	0	0	0	0	0	0	0	0.038759	0	0.014137	0	0	0	0	0	0	0.027603	0	0	0	0	0	0	0	0	0	0
AC073284.4	0	0	0	0	0	0	0	0	0	0	0	0	0	0	0	0	0	0	0	0	0	0	0	0	0	0	0	0	0	0	0	0	0.1511315	0	0
AC073310.4	0	0	0	0	0	0	0	0	0	0	0	0	0	0	0	0.06412899999999999	0.027458499999999997	0.022208	0.0275805	0.0420635	0.0581045	0.0461895	0.013836	0.0085335	0	0.021285	0.0198615	0.0086265	0.0603165	0.4147815	0.096122	0.0312565	0.0597505	0.027341	0.0661255
AC073316.1	0	0	0	0	0	0	0	0	0	0	0	0	0	0	0	0	0	0	0	0	0	0	0	0	0	0	0	0	0	0	0	0	0	0	0
AC073316.2	0	0	0	0	0	0	0	0	0	0	0	0	0	0	0	0	0	0	0	0	0	0	0	0	0	0	0	0	0	0	0	0	0	0	0
AC073321.4	0	0	0.061939	0	0.038955666666666666	0	0	0	0	0.04422566666666666	0	0	0	0	0.04125	0	0	0.019838	0	0	0.018611	0.0167025	0	0	0	0	0.018905	0	0.2487085	0.283786	0.28685750000000004	0	0.021883	0	0
AC073325.1	0	0	0	0	0	0	0	0	0	0	0	0	0	0	0	0	0	0	0	0	0	0	0	0	0	0	0	0	0	0	0	0	0.205244	0	0
AC073325.2	0	0	0	0	0	0	0	0	0	0	0	0	0	0	0	0	0	0	0	0	0	0	0	0	0	0	0	0	0	0	0	0	0	0	0
AC073326.3	0.084992	0.130651	0.03814	0	0	0	0	0.12686166666666668	0	0.05115033333333333	0	0	0	0	0	0	0	0	0	0	0	0	0	0	0	0	0	0	0	0	0	0.0846605	0	0	0
AC073333.8	0	0	0	0	0	0	0	0	0	0	0	0	0	0	0	0.0135295	0	0	0	0	0	0	0	0	0	0.014589	0.016264	0.1542075	0	0.127225	0.027783	0	0	0.0278845	0
AC073342.12	0	0	0	0	0.042341	0	0	0.10015766666666666	0.06509066666666667	0	0	0	0.06765433333333333	0	0	0.1965755	0.2617885	0.1181215	0.18937500000000002	0.1267515	0.209172	0.2452675	0.141341	0.2752265	0.14065899999999998	0.168055	0.1113975	0.520871	0.0494065	0.1282905	0.5019125	0.34516749999999996	0	0.04219	0.157792
AC073343.13	0.320566	0.26184066666666667	0.46983733333333333	0.46590566666666666	0.15732633333333335	0.17516099999999998	0.17759333333333333	0.3296386666666667	0.09536066666666666	0.249291	0.446736	0.246633	0.14516300000000001	0.042726999999999994	0.5686623333333334	0.1405745	0.314782	0.340951	0.2037765	0.211022	0.250863	0.166124	0.1148065	0.156461	0.351607	0.09317800000000001	0.186591	0.1995425	0	0.043492	0.8461315	0.0552155	0.255611	0.0847055	0.030457
AC073387.2	0	0	0	0	0	0	0	0	0	0	0	0	0	0	0	0	0	0	0	0	0	0	0	0	0	0	0	0	0	0	0.144261	0.055031	0	0	0
AC073409.1	0.28411366666666665	0	0	0	0	0	0	0	0	0	0	0	0	0	0	0	0	0	0	0	0	0	0	0	0	0	0	0.5444455	0.9532935	0.4922995	0.504061	14.365.535	0.196624	0	16.612.775
AC073410.1	0.06049633333333334	0.303649	0.06836066666666667	0.035609666666666664	0.093638	0	0.5250386666666667	0.4423083333333333	0	0	0	0.2915743333333333	0	0.028651333333333334	0	0	0	0.0756925	0	0	0.097173	0	0	0.081966	0	0.203377	0	0.0571775	0.0634175	0	0.0639815	0.065422	0	0	0
AC073415.2	0	0	0	0	0	15.121.116.666.666.600	0	0	0	0	0	0	0	0	0	0	0	0	0	0	0	0.4074925	0.3372045	0.4220715	0	0.9162135	0	0	0	0	0	0	0.5598155	0	0
AC073464.11	0	0	0	0	0	0	0	0	0	0	0	0	0	0	0	0.1212035	0.1225445	0.054549	0.037733	0.082263	0.025655	0.1034265	0.09321800000000001	0.0877475	0.0202265	0.170985	0.05396	0.148213	0.046567	0.1381845	0.3730555	0.17885800000000002	0.3551435	0.1173975	0.301174
AC073464.4	0	0	0	0	0	0	0	0	0	0	0	0	0	0	0	0	0.009824	0	0	0	0	0.014683	0.005796	0	0	0.0076465	0	0.0747015	0	0.0421635	0	0	0.074622	0.0730875	0
AC073464.6	0	0	0	0	0	0	0	0	0	0	0	0	0	0	0	0	0	0	0	0	0	0	0	0	0	0	0	0.13194	0	0	0.1432285	0	0.0796125	0	0
AC073464.7	0	0	0	0	0	0	0	0	0	0	0	0	0	0	0	0.11376900000000001	0.034401	0.0609735	0.0680305	0.0632655	0.11117650000000001	0.121646	0.03918	0.074411	0.054592	0.0717885	0.063655	0.07397	0	0.7444755	0.8046534999999999	0.5638624999999999	0	0	0.148663
AC073465.1	0	0	0	0	0	0	0	0	0	0	0	0	0	0	0	0	0	0	0	0	0	0	0	0	0	0	0	0	0	0.0667545	0	0	0	0	0
AC073465.2	0	0	0	0	0	0	0	0	0	0	0	0	0	0	0	0	0	0	0	0	0	0	0	0	0	0	0	0	0	0	0	0.1654265	0	0	0
AC073465.3	0	0	0	0.126577	0.057708333333333334	0.12547433333333333	0	0	0.055736	0	0	0	0	0	0.188948	0.022683	0	0.12426899999999999	0.0232705	0.031606	0	0.0822305	0.028241	0.1984425	0.060718	0.03528	0.057169	0.0593995	0	0	0.5623055	0	0	0	0.076713
AC073476.1	0	0	0	0	0	0	0	0	0	0	0	0	0	0	0	0	0	0	0	0	0	0	0	0	0	0	0	0	0	0	0	0	0	0	0
AC073551.1	0	0	0	0	0	0	0	0	0	0	0	0	0.077725	0	0	0	0	0	0	0	0	0	0	0	0	0	0	0	0	0	0.6981315	0	0.1331465	0	0
AC073610.5	0	0.367415	0.09666200000000001	0.3773693333333333	0.650978	0.39383799999999997	0.5292623333333334	0	0.57116	0.11762566666666667	14.805.186.666.666.600	0.4473546666666666	0.3618276666666667	0.4089386666666667	17.934.510.000.000.000	0.975568	0.922302	0.7760495	0.280036	0.4895165	0.466901	0.4648115	0.6536195	0.3838145	0.5100285	0.3521995	0.808268	0.054786	0	0	0	0	0	0	0
AC073621.2	0.3304006666666667	0.3674886666666667	0.30111666666666664	0.235393	0.07524933333333333	0.059700333333333334	0.759498	0.30659633333333336	0.207049	0.437472	0.31526933333333335	0.330325	0.3340436666666667	0.2895026666666667	0.17648466666666668	0	0	0	0	0	0	0	0	0	0	0	0	0	0	0	0	0.018107	0.092108	0	0
AC073626.2	0	0	0	0	0	0	0	0	0	0	0	0	0	0	0	0	0	0	0	0	0	0	0	0	0	0	0	0	0	0	0	0	0.090093	0	0
AC073635.5	0	0	0	0	0	0	0	0	0	0	0	0	0	0	0	0	0	0	0	0	0	0	0	0	0	0	0	0	0	0	0	0	0	0	0
AC073636.1	0	0	0	0	0	0	0	0	0	0	0	0	0	0	0	0.1301185	0.14920899999999998	0.073783	0.148539	0.115434	0.26844650000000003	0.063165	0.157581	0.0904135	0.027074	0.0582405	0.0507115	0.046141	0.125078	0.2112205	0.194257	0	0.076795	0.3228775	0
AC073641.2	0	0	0	0	0	0	0	0	0	0	0	0	0	0	0	0	0	0	0	0	0	0	0	0	0	0	0	0	0	0	0	0	0	0	0
AC073834.3	0	0	0	0	0	0	0	0	0	0	0	0	0	0	0	0	0	0	0.025618	0	0	0.0170245	0	0	0	0	0	0	0	0.078375	0	0	0	0	0
AC073842.19	0.635523	0	0.7485193333333333	0.5082016666666667	0	0	0	0	0.3375776666666667	0	0	0.37268366666666664	0	0	0.12856066666666668	0	0	0	0.183541	0	0	0.2923745	0	0	0.122956	0	0.0726235	0	0	0	0	0	0	0.124733	0
AC073850.6	0	0	0	0	0	0	0	0	0	0	0	0	0	0	0	0	0	0	0	0	0	0	0	0	0	0	0	0	0	0	0	0	0	0	0
AC073869.2	0	0	0	0	0	0	0	0	0	0	0	0	0	0	0	0	0	0	0	0	0	0.0089595	0.0098465	0	0	0	0	0	0	0.087795	0	0	0	0	0
AC073900.4	0	0	0	0	0	0	0	0	0	0	0	0	0	0	0	0	0	0	0	0	0	0	0	0	0	0	0	0	0.023206	0	0	0	0	0	0
AC073934.6	0.082763	0	0	0	0	0	0	0	0	0	0	0	0	0	0	0.0703765	0	0	0	0	0	0	0	0.05358	0	0	0	0	0.2830865	0	0	0	0	0	0
AC073957.15	0	0	0	0	0	0	0.09245466666666667	0	0	0	0	0.09231566666666667	0	0	0	0.0201675	0	0	0.0206535	0.114991	0	0	0	0.048685	0.049885	0.0410575	0	0	0	0.042797	0	0	0	0	0
AC073987.1	0	0	0	0	0	0	0	0	0	0	0	0	0	0	0	0	0	0	0	0	0	0	0	0	0	0	0	0	0	0	0	0	0.241863	0	0
AC073987.2	0	0	0	0	0	0	0	0	0	0	0	0	0	0	0	0	0	0	0	0	0	0	0	0	0	0	0	0	0	0	0	0	0	0	0
AC074011.2	0	0	0	0	0	0	0	0	0	0	0	0	0	0	0	0	0	0	0	0	0	0	0	0	0	0	0	0	0	0	0	0	0	0	0
AC074019.1	0	0	0	0	0	0	0	0	0	0	0	0	0	0	0	0	0	0	0	0	0	0	0	0	0	0	0	0	0	0	0	0	0	0	0
AC074019.2	0	0	0	0	0	0	0	0	0	0	0	0	0	0	0	0	0	0	0	0	0	0	0	0	0	0	0	0.2829685	0.412861	0.3548315	0.4122605	0	0.0838335	0.1633975	0
AC074117.10	0.8452283333333334	13.680.456.666.666.600	13.286.313.333.333.300	12.466.783.333.333.300	1.152.879	0.8552016666666666	11.439.896.666.666.600	0.7274263333333333	0.44633866666666666	0.9348746666666666	0.8590436666666668	10.502.463.333.333.300	12.234.716.666.666.600	0.6695103333333333	10.738.483.333.333.300	13.381.664.999.999.900	11.391.795	10.423.495	0.8295250000000001	0.9737665	0.9443330000000001	1.057.803	0.9905360000000001	1.035.439	1.074.762	10.907.495	0.8663205	0.030173	0.0673295	0.4103445	0.0619675	0.3499825	0.0669505	0.5194840000000001	0.160574
AC074117.13	0	0	0	0	0	0	0	0	0	0	0	0	0	0	0	0.033717	0	0	0	0	0	0	0	0	0	0	0.0479365	0	0	0	0	0	0	0	0
AC074121.4	0	0	0	0	0	0	0	0	0	0	0	0	0	0	0	0	0	0	0	0	0	0	0	0	0	0	0	0	0	0	0	0	0	0	0.1820155
AC074141.3	0	0.014414666666666666	0.03808966666666667	0.011718	0	0	0.020276333333333334	0	0.009460999999999999	0.040137	0.02345533333333333	0.049426	0	0.014102000000000002	0.04121933333333334	0.026082	0.0136585	0.019141	0.0383455	0.016174	0.0199715	0	0.0136405	0.005337	0.0110995	0	0.020252	0	0	0	0.0156335	0	0	0.027547	0.043432
AC074183.3	0	0	0	0	0	0	0	0	0	0	0	0	0	0	0	0	0	0	0	0	0	0	0	0	0	0	0	0	0	0	0	0	0	0	0
AC074183.4	0	0	0	0	0	0	0	0	0	0	0	0	0	0.023844	0	0	0	0	0	0	0	0	0	0	0	0	0	0	0	0	0.490654	0	0	0	0.033271
AC074212.5	0	0.017462333333333333	0.09540333333333334	0.025645666666666667	0.08194733333333333	0	0.07269766666666667	0.136051	0.29631566666666664	0.04423333333333334	0.018112333333333334	0.10897733333333333	0.08414433333333333	0.12688566666666667	0.13489333333333334	0.1691245	0	0.347003	0.213972	0.225861	0.2459355	0.063102	0.0623695	0	0.17770850000000002	0.128088	0.170165	0	0.046971	0	0.20483800000000002	0.0208475	0	0.0297605	0
AC074212.6	0.18780766666666668	0.6666006666666666	0.095666	0.23820933333333336	0.29395933333333335	14.056.003.333.333.300	0.3702476666666667	0	0.11354733333333333	0	0.5923006666666667	0.2087743333333333	0.5429526666666666	0.3514683333333333	0	0.02914	0.23888	0.178091	0.356943	0	0.2139935	0.435106	0.427145	0	0.3780615	0.160016	0.210817	1.013.446	0	0.669226	0	0	0.0238845	0	0.0451315
AC074286.1	0.879869	10.138.773.333.333.300	11.143.466.666.666.600	16.033.946.666.666.600	17.046.966.666.666.600	1.650.402	13.724.779.999.999.900	11.168.443.333.333.300	19.883.993.333.333.300	18.051.673.333.333.300	1.514.805	0.9337543333333332	2.004.357.333.333.330	13.300.346.666.666.600	15.052.036.666.666.600	0.26563499999999995	0.2424965	0.26879	0.2045885	0.27704850000000003	0.392794	0.312249	0.2673335	0.24421199999999998	0.1779105	0.15468500000000002	0.3389575	0.630523	0.749198	0.6985755	0.6472175	0.4833885	0.44721150000000004	0.948008	0.7502515000000001
AC074289.1	0.017418	0.115099	0.029203666666666666	0.05616733333333333	0.012051666666666667	0	0	0.09883399999999999	0.010636666666666668	0.026404333333333335	0.038284	0.020506	0.13386033333333333	0.021396	0	0.0503465	0.0456795	0.047512	0.036248	0.050242499999999995	0.042061	0.041235	0.1014105	0.0827685	0.054204	0	0.03207	0.17198850000000002	0.075873	0.0969305	0.082095	0.17417100000000002	0.1391875	0.016223	0.0439725
AC074290.1	0	0	0	0	0	0	0	0	0	0	0	0	0	0	18.524.646.666.666.600	0	0	0	0	0	0	0	0	0	0	0	0	0	0	0	30.491.635	0	0	0	0
AC074338.5	0	0	0	0	0	0	0	0	0	0	0	0	0	0	0	0	0.417606	0	0	0	0	0	0.444393	0	0	0	10.249.785	0	0	0	0	0	0	16.491.515	0
AC074363.1	0	0	0	0	0.072507	0	0.11392799999999999	0	0	0	0	0	0	0	0	0.039696	0.030265	0.034867	0.0879195	0.031151	0.12460550000000001	0	0.0320955	0	0.031321	0.0402745	0.0729245	0	0	0	0	0	0	0	0
AC074366.3	0	0	0	0	0	0	0	0	0	0	0	0	0	0	0	0	0	0.064255	0	0.0123245	0	0	0	0.0110425	0	0	0.0112695	0	0	0	0	0	0	0	0
AC074367.1	0	0	0	0	0	0	0.04728433333333334	0	0	0	0	0	0	0	0.043514	0.0130595	0	0	0	0	0	0	0	0	0	0.053237	0	0	0	0.019504	0.489938	0	0	0	0.0352795
AC074375.1	0	0	0	0	0	0	0	0	0	0	0	0	0	0	0	0	0	0	0	0	0	0	0	0	0	0	0	0	0	0	0	0	0	0	0
AC074389.5	0	0	0	0	0	0	0	0	0	0	0	0	0	0	0	0	0	0	0	0	0	0	0	0	0	0	0	0	0	0	0	0.085432	0	0	0
AC074389.6	0	0	0	0	0	0	0	0	0	0	0	0	0	0	0	0	0	0	0	0	0	0	0	0	0	0	0	0.2669585	0.071007	0	0	0	0	0	0
AC074389.7	0	0	0	0	0	0	0	0	0	0	0	0	0	0	0	0	0	0	0	0	0	0	0	0	0	0	0	0	0	0.379496	0	0	0	0	0
AC074391.1	0.16741	0.05012233333333333	0.22089666666666666	0.17174433333333333	0.18781	0.14742266666666667	0.142257	0.09441	0.18096833333333331	0.26669466666666664	0.27049966666666664	0.27739033333333335	0.131589	0.160238	0.232993	0.004972	0.0109835	0.041383	0.011817	0.0074055	0.015682	0.0216805	0.0088405	0	0.0247605	0	0.0089335	0.007752	0	0.444711	0	0	0	0.15545799999999999	0.024966
AC078842.3	0	0	0	0	0	0	0	0	0	0	0	0	0	0	0	0	0.022469	0	0	0	0	0	0	0	0	0	0	0	0	0	0	0	0	0.32672049999999997	0
AC078842.4	0	0	0	0	0	0	0	0	0	0	0	0	0	0	0	0	0	0	0	0	0	0.031861	0	0	0	0	0	0	0.062901	0	0	0	0	0	0
AC078851.1	0	0	0	0	0	0	0	0	0	0	0	0	0	0	0	0	0	0	0	0	0	0	0	0	0	0	0	0	0.6770035	0	0	0	0	0	0
AC078852.1	0	0	0	0	0	0	0	0	0	0	0	0	0	0	0	0	0.1284325	0	0.0275335	0	0.0244995	0	0	0	0	0	0.0408	0	0	0	0	0	0	0	0
AC078852.2	0	0	0	0	0	0	0	0	0	0	0	0	0	0	0	0	0.1022645	0.082999	0	0	0	0	0	0	0.1027725	0.145079	0	0	0	0	0	0	0	0	0
AC078882.1	0	0	0	0	0	0	0	0	0	0	0	0	0	0	0	0	0.0257115	0	0	0	0	0	0	0	0	0	0	0	0	0	0	0	0	0	0
AC078883.3	0.196854	0.501333	0.741676	0.5649913333333334	0.6466646666666667	1.405.373	0.5316373333333333	0.8477116666666666	0.9731879999999999	12.169.646.666.666.600	0.20945966666666668	0.36363866666666667	0.34814633333333334	0.6027253333333333	0.8749676666666667	0.0725235	0	0.140508	0.084764	0.0825175	0.09129899999999999	0.2033385	0	0.1182825	0.107902	0.0400075	0.109971	0.0824575	0.3020305	0.0255075	0.1003925	0.184928	0.0842565	0.2128875	0.26121249999999996
AC078883.4	0	0	0	0	0.053262333333333335	0	0	0	0	0	0	0	0.07441866666666667	0	0	0	0.044301	0	0	0	0	0	0	0	0	0	0	0	0	0	0	0	0	0	0
AC078899.1	0	0.04113233333333333	0	0	0.027693666666666665	0	0.054760333333333334	0.024226	0	0	0	0.08681366666666666	0.024198	0	0	0.0434545	0.024991	0.043616	0	0.0093035	0.0246065	0.046048500000000006	0.0136685	0	0.0087235	0.00877	0.0458225	0	0	0.013089	0	0.014797	0	0	0
AC078899.3	0.025372333333333334	0	0.015316000000000001	0	0	0	0	0	0	0	0	0.06041233333333334	0	0	0	0.007165	0	0.0362285	0	0	0.0068780000000000004	0	0	0	0	0.019357	0	0	0	0	0	0	0	0	0
AC078899.4	0	0	0	0	0	0	0	0	0	0	0	0	0	0	0	0	0	0	0	0	0	0	0	0	0	0	0	0	0	0	0	0	0	0	0
AC078942.1	0.7890280000000001	0.7298726666666666	0.8705906666666667	0.494373	0.38645466666666667	0.13942533333333335	0.76479	10.634.376.666.666.600	0.5683159999999999	0.41806200000000004	0.16398866666666667	0.81887	0.33693866666666666	0.42211633333333337	0.23799800000000002	0.0705295	0.05964799999999999	0	0	0.0209145	0.037391	0.0196065	0.043024	0	0	0	0.01914	0.1821445	0.2223255	0	0	0	0	0	0.075411
AC078974.2	0	0	0	0	0	0	0	0	0	0	0	0	0	0	0	0	0	0	0	0	0	0	0	0	0	0	0	0	0	0	17.104.955	0.7277735	0	0	0.4896535
AC079112.1	0	0	0	0	0	0	0	0	0	0	0	0	0	0	0	0.008908	0	0	0	0	0	0	0	0	0	0	0	0	0	0	0.0925835	0	0	0	0.050369
AC079117.1	0	0	0	0	0	0	0	0	0	0	0	0	0	0	0	0	0	0	0	0	0	0	0	0	0	0	0	0	0	0	0	0	0	0	0
AC079135.1	0.12534599999999999	0.047536666666666665	0.137165	0.25445	0.10858	0.268271	0.079884	0.140344	0.09086300000000001	0	0	0	0.086747	0.20939033333333334	0.03179333333333333	0	0	0.023468	0	0.017626	0.0921585	0.024008	0	0	0.0492965	0.059167000000000004	0	0	0	0	0	0	0.025848	0	0.047189
AC079145.4	0	0.12992066666666666	0.14146333333333333	0.042113333333333336	0.10834233333333333	0.07769666666666666	0.09327033333333333	0.15493733333333334	0.09509833333333334	0.053902	0.299087	0.613931	0.17525166666666667	0.22612033333333334	0.4984243333333333	0.22822499999999998	0.252157	0.4223765	0.281747	0.3200695	0.4610705	0.216949	0.3557975	0.33590149999999996	0.1587645	0.283964	0.131383	0.0499565	0.0867385	0	0	0.1515215	0.2283905	0	0.0906135
AC079150.2	0	0	0	0	0	0	0	0	0	0	0	0	0	0	0	0	0	0	0	0	0	0	0	0	0	0	0	0	1.387.352	0	0	0	0	0	0
AC079154.1	0	0	0	0	0	0	0	0	0	0	0	0	0	0	0	0	0	0	0	0	0	0	0	0	0	0	0	0	0	0	0	0	0.036376	0	0
AC079163.1	0	0	0	0	0	0	0	0	0	0	0	0	0	0	0	0	0	0	0	0	0	0	0	0	0	0	0	0	0	0	0	0	0	0	0
AC079199.2	0	0	0	0	0	0	0	0	0	0	0	0	0	0	0	0	0	0	0	0	0	0	0	0	0	0	0	0	0	0	27.004.535	0	0	0	0
AC079248.1	0	0	0	0	0	0	0	0	0	0	0	0	0	0	0	0	0	0	0	0	0	0	0	0	0	0	0	0.0960385	0.124553	0.2836995	0.350915	0.028945	0.0422565	0.026118	0.012992
AC079250.1	16.140.186.666.666.600	0.786635	1.431.177	0.19143433333333335	0.6656703333333334	16.968.783.333.333.300	0.9410366666666667	18.210.526.666.666.600	0.9697213333333333	0.677549	0.9087176666666666	0.48890466666666665	14.180.016.666.666.600	0.5536046666666666	0.5798663333333334	0.39393849999999997	0.5340265	0.2191895	0.853596	0.5900055	0.275337	0.457802	0.65655	0.556683	0.4052285	0.8077635	0.5361205	1.157.745	1.010.536	0.3767475	1.374.474	12.744.235	0.525127	0.84979	1.623.699
AC079305.10	0.206114	0	0.05185033333333333	0.30752	0	0.283325	0	0	0.12985733333333332	0.22569733333333333	0	0	0.090781	0.08749733333333333	0.338123	0	0	0	0	0.0384755	0	0	0	0	0	0	0	0	0	0	0	0	0	0	0
AC079305.11	0	0	0	0	0	0	0	0	0	0	0	0	0	0	0	22.622.755	26.348.115	23.805.685	26.147.725	2.152.146	27.429.889.999.999.900	23.925.675	29.415.975.000.000.000	29.525.595	37.938.824.999.999.900	44.139.515.000.000.000	18.389.440.000.000.000	2.694.568	25.599.125.000.000.000	13.995.655	1.139.765	14.814.615	0.549988	13.842.664.999.999.900	2.508.064
AC079305.5	0	0	0	0	0	0	0	0	0	0	0	0	0	0	0	0	0	0	0	0	0	0	0	0	0	0	0	0	0	0	0	0	0	0	0
AC079305.8	0	0	0	0	0	0	0	0	0	0	0	0	0	0	0	0	0	0	0	0.3508595	0	0	0	0	0	0	0	0	0	0	0	0	0	0	0
AC079325.5	0	0	0	0	0	0	0	0	0	0	0	0	0	0	0	0	0	0	0	0	0	0	0	0	0	0	0	0	0	0	0	0	0	0	0
AC079354.3	0	0	0	0	0.004728666666666667	0	0.008686000000000001	0	0.018588666666666667	0.022166666666666668	0.009589333333333333	0.009101333333333333	0	0.008859666666666667	0.010297666666666667	0.00904	0.004334	0	0	0.002693	0	0.009007	0.0047005	0	0.0063825	0.0079045	0.003152	0.027287000000000002	0.0514885	0.03292	0.0880575	0	0.0075855	0.011661	0.0116095
AC079354.5	0.515472	0	0.3916636666666667	1.088.846	0	0.540239	0.271643	0.22175566666666668	12.484	0	0.7598026666666667	0.49483900000000003	0.261334	0.40015266666666666	0.333053	0.393059	0.1922825	0.154121	0.140175	0.0661865	0.0650695	0.0743005	0.533157	0.483304	0.2150955	0.0886465	0.2765585	0.0963945	0.1728115	0	0	0.2049555	0.141634	0	0.2468915
AC079354.6	0	0	0	0	0	0	0	0	0	0	0	0	0	0	0	0	0	0	0	0	0	0	0	0	0	0	0	0	0	0	0	0	0	0	0
AC079395.1	0	0	0	0	0	0	0	0	0	0	0	0	0	0	0	0	0	0	0	0	0	0	0	0	0	0	0	0	0.9563805	0	0	0	0	0	0
AC079448.1	0	0	0	0	0	0	0	0	0	0	0	0	0	0	0	0	0	0	0	0	0	0	0	0	0	0	0	0	0	0	0	0	0.288896	0	0
AC079466.1	0.006411	0.010560333333333333	0	0.003475666666666667	0.012738	0.007498	0.012549333333333334	0	0	0.007069	0.005927000000000001	0	0	0	0.017119333333333334	0	0.0299995	0.012205	0.0262765	0.01765	0	0	0	0.021301	0.056526999999999994	0.0747325	0.0175515	0	0.026455	0	0.0121845	0	0	0.0059635	0
AC079584.2	0	0	0	0	0	0	0	0	0	0	0	0	0	0	0	0	0	0	0	0	0	0	0	0	0	0	0	0	0	0	0	0	0	0	0
AC079584.3	0	0	0	0	0.010227333333333333	0	0	0	0	0	0	0	0.018339	0.009346333333333333	0.020967666666666666	0	0.0046015	0	0	0	0	0	0	0	0	0	0	0	0	0	0	0	0	0	0
AC079610.1	0	0	0	0	0	0	0	0	0	0	0	0	0	0	0	0	0	0	0	0	0	0	0	0	0	0	0	0	0	0	0	0	0	0	0
AC079610.2	0	0	0.017698666666666665	0	0.010545666666666667	0	0	0.016707666666666666	0.024665333333333334	0.011115	0.019344	0.017608666666666665	0	0	0.03194533333333333	0	0.0096215	0	0.0062815	0.029527499999999998	0	0.008003	0	0.004591	0	0	0.0196545	0	0	0.013942	0.0219335	0	0	0	0
AC079612.1	0	0	0	0	0	0	0	0	0	0	0	0	0	0	0	0	0	0	0	0	0	0	0	0	0	0	0	0	0.013015	0	0	0	0	0	0
AC079612.2	0	0	0	0	0	0	0	0	0	0	0	0	0	0	0	0	0	0	0	0	0	0	0	0	0	0	0	0	0	12.934.115	0	0	0	0	0
AC079613.1	0	0	0	0	0	0	0	0	0	0	0	0	0	0	0	0	0	0	0	0	0	0	0	0	0	0	0	0	0	0	0	0	0	0	0
AC079630.2	0	0	0	0	0	0	0.07486333333333334	0	0	0	0	0	0	0	0	0	0.0178385	0	0	0.029401	0.029684	0.0253725	0.0329585	0.027281	0	0	0.0707875	0	0	0.336288	0	0	0	0	0
AC079630.4	0.10762233333333333	0.06000833333333334	0.11167666666666667	0.10579566666666668	0.19404933333333332	0.225838	0.15557333333333334	0.092999	0.08031666666666666	0.06386666666666667	0.05155966666666667	0	0.12863466666666667	0.12627833333333333	0.14088666666666666	0.396617	0.4495555	0.684356	0.5693060000000001	0.498737	0.655853	0.5647805	0.5625024999999999	0.5285845	0.36825399999999997	0.3006045	0.601433	0.0525845	0.037736	0.513538	0.0264365	0.132336	0.03855	0.1860455	0.0545435
AC079741.2	0	0.48672266666666664	0	0	0	0	0	0	0	0	13.493.613.333.333.300	0	0	0	0	0.1297105	0.5129775	0.1813875	0.2719505	0.160059	0	0	0	0.145418	0.360521	0.1568375	0	0	0	0	0	0	0	0	0
AC079742.4	0	0.15060666666666667	0	0	0	0.16782166666666667	0.16982966666666666	0.16772233333333333	0.10300133333333333	0	0.41872133333333333	0	0.173557	0.10501433333333333	0	0	0	0	0	0.0574095	0	0	0.102652	0.0639585	0	0.063492	0	0	0	0	41.443.515	0	0	0	0
AC079776.1	0.32059533333333334	0	0.03994266666666667	0	0.052427	0	0	0.12731499999999998	0	0	0	0	0	0.08205333333333333	0	0.028568	0	0	0	0.046092	0.0188455	0	0	0	0	0	0	0	0	0	0	0	0	0	0
AC079776.4	0	0	0	0	0	0	0	0	0	0	0	0	0	0	0	0	0	0	0	0	0	0	0	0	0	0	0	0.4783305	0	0	0	0	0.2944445	0	0
AC079776.6	0	0	0.05096866666666666	0	0	0	0	0	0	0	0	0	0	0	0	0	0	0	0	0	0	0	0	0	0	0	0	0	0	0	0	0	0	0	0
AC079779.4	0	0	0.13558766666666666	0.09857966666666666	0.105917	0	0	0.154948	0.11872766666666666	0.08870666666666667	0.173366	0.06624433333333334	0.08291566666666667	0.028777333333333335	0.14349366666666666	0.0170295	0	0	0	0	0.12686999999999998	0	0	0.0399445	0	0.041222	0.04909	0	0.034629	0	0	0	0.0533	0	0
AC079779.5	0	0	0	0	0	0	0	0	0	0	0	0	0	0	0	0	0	0	0	0	0.0133405	0	0	0.0070725	0	0	0	0.062267	0	0.0786035	0.070898	0	0	0.065866	0
AC079779.7	0	0.012669666666666668	0	0	0.008868	0.006963666666666667	0.020992999999999998	0.005413	0	0	0.0060149999999999995	0.005706333333333333	0.004906666666666667	0	0.006437333333333334	0	0	0	0	0	0	0	0	0	0	0	0	0	0	0	0	0	0	0	0
AC079780.3	0	0	0	0	0	0	0	0	0	0	0	0	0	0	0	0.6913105	0.6041765	0.3870205	0.439197	0.1707615	0.3356535	0.154393	0	0.39477150000000005	0.5980945	0.5710085	0.5607705000000001	0	0.388384	24.471.325	0	0	0	0	0.3635055
AC079781.5	0	0	0	0	0	0	0	0	0	0	0	0	0	0	0	0	0	0	0	0	0	0	0	0	0	0	0	0	0	0	0	0	0	0	0
AC079781.7	0	0	0	0	0	0	0	0	0	0	0	0	0	0	0	0	0	0	0	0	0	0	0	0	0	0	0	0	0	0	0	0	0	0	0.734237
AC079781.8	0	0	0	0	0.2511426666666667	0	0	0.168664	0	0.13691433333333333	0	0	0	0	0	0.1285585	0.06392	0.233605	0	0.108992	0.049443	0	0	0	0.050709	0.049563	0.059107	0	0	0	0	0	0	0	0
AC079790.2	0	0	0	0	0	0	0	0	0.10711	0	0	0	0	0	0	0	0	0	0	0	0	0	0	0	0	0	0	0	0	0	0	0	0	0	0
AC079799.2	0	0	0	0	0	0	0	0	0	0	0	0	0	0	0	0	0	0	0	0	0	0.065348	0	0	0	0	0	0	0	0	0	0	0	0	0
AC079807.1	0	0	0	0	0	0	0	0	0	0	0	0	0	0	0	0	0	0	0	0	0	0	0	0	0	0	0	0	0	0	0.302619	0	0.165178	0	0
AC079807.2	0.42948033333333335	0.255143	0.35305333333333333	0.25226566666666667	0.411172	0.504394	0.6076403333333333	0.5355026666666667	0.237768	105.725	0.4263186666666667	0.2983366666666667	0.17244966666666664	0.5431393333333333	0.7020126666666667	0.2169925	0.2760985	0.341503	0.2539275	0.36627699999999996	0.24797999999999998	0.33846	0.3238645	0.467873	0.291941	0.4032435	0.22811649999999997	0.453776	0.831639	0.453441	0.2500965	0.37274	0	0	0.2071935
AC079807.4	0	0	0	0	0	0	0	0	0	0	0	0	0	0	0	0.008667	0	0	0	0	0	0	0	0.0092075	0	0	0	0	0	0	0	0	0	0	0
AC079809.2	0	0	0	0	0	0	0	0	0	0	0	0	0	0	0	0	0	0	0	0	0	0	0	0	0	0	0	20.097.435	0	13.204.525	113.615	0.7296175	12.121.145	0	0
AC079834.1	0	0	0	0	0	0	0	0	0	0	0	0	0	0	0	0	0	0	0	0	0	0	0	0	0	0	0	0	0	0	0	0.151368	0.219499	0	0.112408
AC079896.1	0	0	0	0	0	0	0	0	0	0	0	0	0	0	0	0	0	0	0	0	0	0	0	0	0	0	0	0	0	0	0	0	0	0	0
AC079922.2	0.18706066666666665	0.513304	1.542.852	0.7531	0.355213	0.49935366666666664	0.168957	0.4479766666666667	0.43565933333333334	0.879749	0.395517	0.384895	0.1700326666666667	0.37891566666666665	0.2535793333333333	0.6469905	0.180453	0.2522545	0.397891	0.3199165	0.298879	0.505836	0.276502	0.184072	0.136893	0.2254865	0.466113	0	0	0	0	0.6185735	0	0.320662	0
AC079922.3	0.377102	0.17680966666666664	0.15742966666666666	0.18192833333333333	0.23665666666666665	0.338837	0.28154233333333334	0.27268733333333334	0.27043466666666666	0.10114266666666667	0.33427533333333337	0.19342233333333334	0.331866	0.3333253333333333	0.20277833333333334	0.5190715	0.626088	0.625067	0.5487474999999999	0.735995	0.762462	0.6983919999999999	0.7090245	0.751748	0.6992495000000001	0.6078445	0.5309275	0.23901650000000002	0.039137	0.103037	0.084495	0.1045465	0.213231	0.21001950000000003	0.18923700000000002
AC079987.2	0	0	0	0	0	0	0	0	0	0	0	0	0	0	0	0	0	0	0	0	0	0	0	0	0	0	0	0	0	0	0	0	0	0	0
AC079988.3	0	0	0	0	0	0	0	0	0	0	0	0	0	0	0	0	0	0	0	0	0	0	0	0	0	0	0	0	0.2525395	0	0	0	0	0	0
AC080002.1	0	0	0	0	0	0	0	0	0	0	0	0	0	0	0	0	0	0	0	0	0	0	0	0	0	0	0	0	0	0	0	0	0	0	0
AC080125.1	0	0	0	0	0	0	0	0	0	0	0	0	0	0	0	0	0	0	0	0	0	0	0	0	0	0	0	0	0	0.1763455	0.15343300000000001	0	0	0.0264835	0
AC083760.1	0	0	0	0	0	0	0	0	0	0	0	0	0	0	0	0	0	0	0	0	0	0	0	0	0	0	0	0.2915795	0.119112	0.578924	0.159076	0	0	0	0
AC083822.2	0	0	0	0	0	0	0	0	0	0	0	0	0	0	0	0	0	0	0	0	0	0	0	0	0	0	0	0	0	0	0	0	0	0	0
AC083843.1	0.048394	0.14647766666666667	0.12549366666666667	0.07985866666666666	0.13038666666666665	0.106106	0.214307	0.24095	0.06743566666666666	0.25950633333333334	0.04199866666666666	0.13391566666666666	0.127724	0.06599466666666667	0.147917	0.543129	0.609061	0.6639605	0.775816	0.879204	105.417	11.452.205	110.847	10.965.880.000.000.000	0.9962205	1.063.818	0.658896	10.127.175	1.076.359	1.059.671	13.340.635	12.080.315.000.000.000	10.584.275	13.034.555	13.356.105
AC083843.2	0.036655	0	0	0	0	0	0	0	0.022006666666666664	0	0	0	0	0	0	0.0407435	0	0.0262985	0	0.0645675	0	0.162149	0	0.34773699999999996	0	0.1532765	0.051809	0.10489	0	0.4838505	0.552092	0.2171775	0.077252	0.348269	0.2128325
AC083843.4	0.022521	0.010522666666666666	0.013452333333333332	0.007628333333333333	0.007566333333333334	0	0.040193	0.093815	0	0.099431	0.010835	0.013237666666666667	0.057704	0.019615999999999998	0.023292666666666666	0.156653	0.1128575	0.08400550000000001	0.0786535	0.098122	0.0789495	0.0891995	0.09570999999999999	0.10746049999999999	0.133877	0.18839299999999998	0.1004645	0.33234400000000003	0.234677	0.3727815	0.262005	0.11281	0.14377600000000001	0.222451	0.28970300000000004
AC083855.5	0	0	0	0	0	0	0	0	0	0	0	0	0	0	0	0	0	0	0	0	0	0	0	0	0	0	0	0	0	0	0	0	0	0	0
AC083862.6	0	0.02283666666666667	0	0	0	0	0	0	0	0	0	0	0	0.024644333333333334	0	0	0	0	0	0	0	0	0	0	0	0	0	0	0	0	0	0	0	0	0
AC083863.5	0	0	0	0	0	12.553.143.333.333.300	0	0	0	0	0	0	0	0	0	0.1045775	0	0	0.3303515	0	0.1266195	0	0	0	0	0	0	0	0	0	0	0	0	0	0
AC083864.3	0	0	0	0	0	0	0	0	0	0	0	0	0	0	0	0	0	0	0	0	0	0	0	0	0	0	0	0	0	0	0	0	0	0	0
AC083864.4	0	0	0	0	0	0	0	0	0	0	0	0	0	0	0	0	0.0038575	0	0	0	0	0	0	0.0054215	0	0	0.005542	0.0053155	0	0	0	0	0	0.0271855	0
AC083867.4	0	0	0	0	0	0	0	0	0	0	0	0	0	0	0	0.228187	0.16599799999999998	0.176091	0.1193855	0.0634905	0.19638150000000001	0.2436885	0.07877	0.115097	0.1342835	0.072331	0.055177	0.0650685	0.066101	0.1383805	0	0.329669	0.310236	0	0
AC083873.4	0	0.022778000000000003	0.052275999999999996	0.03277433333333333	0.06569466666666667	0.07966266666666666	0.052769	0.027264333333333335	0	0	0	0	0.05680966666666667	0.03618966666666667	0.020873666666666665	0.0220575	0.0061825	0.0097465	0.016311	0.014342	0	0.0236925	0.0070395	0	0	0.0253425	0	0	0.200925	0.2473755	0.291141	0.057511	0.07219300000000001	0	0
AC083875.2	0	0	0	0	0	0	0	0	0	0	0	0	0	0	0	0	0	0	0	0	0	0	0	0	0	0	0	0.3872015	0	0	0	0	0	0	0
AC083884.8	0.10205633333333335	0.28644833333333336	0.19822599999999999	0.04343166666666667	0	0	0	0.16216666666666668	0.031524	0	0	0	0	0.061617	0	0	0	0	0	0	0	0	0	0	0.01808	0	0	0	0	0	0.082337	0	0	0	0
AC083899.1	0	0	0	0	0	0	0	0	0	0	0	0	0.021877666666666667	0	0	0	0	0	0	0	0	0	0	0	0	0	0	0.052552	0	0.0696195	0.331657	0	0	0.030237	0
AC083899.3	0.20999366666666666	0.218362	0.38774033333333335	0.29289966666666667	0.354683	0.2961236666666667	0.327728	0.46008533333333335	0.18929433333333331	0.41143399999999997	0.36682366666666666	0.373998	0.3473503333333333	0.28672433333333336	0.31882333333333335	0.2782	0.316547	0.3313475	0.2571755	0.2226785	0.296104	0.26082099999999997	0.24566900000000003	0.2954335	0.33249850000000003	0.3986615	0.3486575	0.540502	0.491301	0.594527	0.7280985	0.3874315	0.681511	0.464183	0.5849845
AC083900.1	0.083636	0.180642	0	0.063711	0	0	0.31596399999999997	0.18243433333333334	0.06225833333333333	0	0.07835433333333333	0	0	0	0	0	0	0	0	0.0350465	0	0	0	0	0.056434	0.0392055	0.1323865	0	0	0	0	0	0	0	0
AC083939.1	0	0	0	0	0	0	0	0	0	0	0	0	0	0	0	0	0	0	0	0	0	0	0	0	0	0	0	3.388.052	0	0	0	0	0	0	0
AC083949.1	0.3414706666666667	0.07774033333333334	0.047115	0	0.297669	0.07217033333333334	0.11309599999999999	0.149628	0.04168366666666667	0.11671166666666666	0.13853333333333334	0.3168243333333334	0.07579933333333333	0.04618133333333333	0.220725	0.0268495	0	0	0	0	0.0221675	0.0414005	0.0450295	0.03079	0.0205685	0.0296455	0	0.047086	0	0	0	0	0	0	0
AC084082.3	0	0.05392366666666667	0	0	0	0	0	0	0	0	0	0	0	0	0	0	0.0673845	0.187313	0	0.0730245	0.0485365	0.10088	0.0827415	0	0.059031	0.15959099999999998	0.11445049999999998	0	0	0	0	0	0.077508	0.191498	0
AC084117.3	0	0	0	0	0	0	0	0	0	0	0	0	0	0	0	0	0	0	0	0	0	0	0	0	0.1461125	0	0	0	0	0	0	0	0	0	0
AC084121.14	0	0	0	0	0	0	0	0	0	0	0	0	0	0	0	0	0	0	0	0	0	0.0867655	0	0	0	0	0	0	0	0	0	0	0	0	0
AC084121.17	0	0	0	0	0	0	0	0	0	0	0	0	0	0	0	0	0	0	0	0	0	0	0	0	0	0	0	0	0	0	0	0.0424	0	0.060306	0
AC084149.1	0	0	0	0	0	0	0	0	0	0	0	0	0	0	0	0	0	0	0	0	0	0	0	0	0	0	0	0.271646	0	0.414452	0	0	0	0	0
AC084149.2	0	0	0	0	0	0	0	0	0	0	0	0	0	0	0	11.392.090.000.000.000	0.840096	11.998.259.999.999.900	0.808357	12.384.085	12.252.589.999.999.900	0.5650885	0.540967	11.818.865	0.5767275	0.3768195	1.113.891	25.014.529.999.999.900	2.351.975	0.2130645	3.331.359	1.025.639	0.3472355	26.499.734.999.999.900	4.711.411
AC084193.1	0	0	0	0	0	0	0	0	0	0	0	0	0	0	0	0	0	0	0	0	0	0	0	0	0	0	0	0	0	0	0	0	0	0	0
AC084219.2	0.21012366666666668	0.11449833333333333	0	0.093845	0.18445433333333333	0.038630000000000005	0.272691	0.20446833333333334	0.14530566666666667	0.204904	0.179087	0.13038266666666667	0	0.24306966666666666	0.21735133333333334	0	0.09261849999999999	0.0704375	0.0926385	0	0.112522	0.16945100000000002	0.08323649999999999	0.044108	0.045404	0.0580575	0.1575965	0.03474	0.28093599999999996	0.057699	0.2467195	0.0509685	0.16920649999999998	0.1337925	0.3105315
AC084219.4	0.28615833333333335	0.5066683333333334	1.102.173	0.7289503333333334	0.43332933333333334	0.22848433333333334	0.5197903333333334	0.6471516666666667	0.5298493333333334	0.7497156666666667	0.4401196666666667	0.37622099999999997	0.720377	0.600722	0.6551573333333333	0.202281	0.1302995	0.1909415	0.166214	0.1619245	0.174686	0.1770435	0.14338	0.1090055	0.139625	0.1191265	0.2465985	0.0488545	0.163353	0.6679630000000001	0.042574	0.052569	0.12051150000000001	0.115949	0.263046
AC084290.2	0	0	0	0	0	0	0	0	0	0	0	0	0	0	0	0	0	0	0	0	0	0	0	0	0	0	0	0.050571	0	0	0	0	0	0.1020385	0
AC084809.2	0.42230233333333334	0	0.14744433333333334	0.3781293333333333	0.20796800000000001	0.2009736666666667	0.16012733333333332	0	0.081289	0.05407	0.40022566666666665	0.8268986666666667	0.21067933333333333	0	0.049064666666666666	0.083392	0.1119845	0.0956635	0.052817	0.1831575	0.1326845	0.1535975	0.31035	0.5168115	0.6444095	0.53991	0.0313575	0.0187135	0.037817	0.0395965	0.074231	0	0	0	0
AC084809.3	0.08139166666666667	0.20975999999999997	0.047240000000000004	10.397.553.333.333.300	0.8148466666666667	0.11935	12.385.393.333.333.300	0	0.10352766666666667	0	0.8813083333333334	0.19829566666666668	0.45524833333333337	0.20840633333333333	0	0.0433285	0.042081499999999994	0.0617675	0	0.026179	0.027527	0	0.298176	0.5306255	1.510.992	1.018.002	0.0545845	0.027992	0	0	0	0	0	0	0
AC087163.2	0	0	0	0	0	0	0	0	0	0	0	0	0	0	0	0	0	0.023189	0.025151	0	0	0	0	0	0	0	0	0	0	0	0	0	0	0	0
AC087163.3	0	0	0	0	0	0	0	0	0	0	0	0	0	0	0	0	0	0	0	0	0	0	0	0	0	0	0	0	0	0.5719665	0	0	0	0	0
AC087294.2	0.06750233333333333	0.16446666666666665	0.13412933333333332	0.3277603333333333	0.21222633333333332	0.158932	0	0	0.11578766666666666	0	0.17834333333333333	0.3677763333333333	0.419647	0.035867333333333334	0.11502133333333334	0.1640935	0.12145900000000001	0.134635	0.21382800000000002	0.045314	0.101492	0.2339175	0.100269	0.123984	0.1475685	0.0915745	0.084555	0.1033065	0.0617435	0	0	0.060739	0.058126	0	0.0802745
AC087430.1	0	0	0	0	0	0	0	0	0	0	0	0	0	0	0	0.0018315	0	0	0.0026855	0.002224	0	0	0	0	0	0	0.0020315	0	0.0097125	0	0	0.013568	0.029541	0.009583	0
AC087491.2	0	0	0	0	0	0	0	0	0	0	0	0	0.139651	0	0	0.0300505	0	0.0634105	0.016504	0.059687	0	0	0	0.0512695	0	0	0.035723	0	0	0	0.10264	0	0	0.0323175	0
AC087499.4	0	0	0	0	0	0	0.958598	0	0	0	0	0	0	0	0	0	0	0	0	0	0	0	0	0	0	0	0.2398565	0	0	0	0	0.611132	0	0	0
AC087499.5	0	0	0	0	0	0	0	0	0	0	0	0	0	0	0	0	0	0	0	0	0	0	0.0050095	0	0	0	0	0.054243	0.042629	0	0	0	0	0	0
AC087499.7	0	0	0	0	0	0	0	0	0	0	0	0	0	0	0	0	0	0	0	0	0	0	0	0	0	0	0	0	0	0	0	0	0	0	0
AC087499.8	0	0	0	0	0	0	0	0	0	0	0	0	0	0	0	0	0	0	0	0	0	0	0	0	0	0	0	0	0	0	0	0	0	0	0
AC087499.9	0	0	0	0	0	0	0	0	0	0	0	0	0	0	0	0	0	0	0	0	0	0	0	0	0	0	0	0	0	0	0	0	0	0	0
AC087501.1	0	0	0	0	0	0	0	0	0	0	0	0	0	0	0	0	0	0	0	0	0	0	0	0	0	0	0	0	0	0	0	0	0	0	0
AC087650.1	0	0	0	0	0	0	0	0	0	0	0	0	0	0	0	0	0	0	0	0.030464	0	0.0342195	0	0	0	0	0.035655	0.036532	0.7275975	0	0	0	0	0.058893	0
AC090018.1	0	0	0	0	0	0	0	0	0	0	0	0	0	0	0	0	0	0	0	0	0	0	0	0	0	0	0	0	0	0.6313365	1.709.551	0	0	0	0
AC090044.2	0	0	0	0.12177766666666667	0.06565366666666667	0	0	0	0	0	0	0	0	0	0	0.13835350000000002	0.20793699999999998	0.3126655	0.1953085	0.114233	0.304783	0.1751955	0.2131525	0.186527	0.033285	0.295739	0.2868095	0	0	0	0.1609335	0	0.0483075	0	0
AC090283.3	0	0	0	0	0	0	0	0	0	0	0	0	0	0	0	0	0	0	0	0	0	0	0	0	0	0	0	0	0	0	0	0	0	0	0
AC090286.2	0	0.043006666666666665	0.18109566666666665	0	0.11934166666666667	0	0	0.04620933333333333	0	0.04028966666666667	0	0	0	0.04038266666666667	0	0	0.103349	0.051144	0.119025	0.041172	0.03744	0.032171	0.0715175	0	0.0789315	0	0	0	0	0	0.1260095	0	0	0	0
AC090286.4	0	0	0	0	0	0	0.020133	0	0	0	0	0	0	0	0	0.005034	0	0	0	0.0130235	0	0	0	0	0	0	0	0	0	0	0	0	0	0.027368	0
AC090453.1	0	0	0	0	0	0	0	0	0	0	0	0	0	0	0	0	0	0	0	0	0	0	0	0	0	0	0	0	0	0.417803	0	0	0	0	0
AC090505.1	0	0	0	0	0	0	0	0	0	0	0	0	0	0	0	0	0	0	0	0	0	0	0	0	0	0	0	0	0	0	0	0	0	0	0
AC090505.5	0	0	0	0	0	0	0.014332	0.013876666666666667	0	0.020498	0	0	0	0.015391666666666666	0	0	0	0	0	0	0	0	0	0	0	0	0	0	0	0	0	0	0	0	0
AC090587.4	0.24553866666666668	0.407997	0.08219466666666667	0.106413	0.3218333333333333	0.5870776666666667	0.5853163333333333	0.055215999999999994	0.27310966666666664	0.11871933333333333	0.34241933333333335	0.3136876666666667	0.48128566666666667	0.23403300000000002	0.260376	0.0320405	0	0	0	0	0	0.1065745	0.0427325	0.0583945	0	0	0.075663	0	0	0	0.0355785	0	0	0	0
AC090587.5	0.08665533333333332	0.328936	0.33382033333333333	0	0.7620553333333333	0.45026099999999997	0.2878176666666667	0.09092800000000001	0.10342266666666666	0.28028933333333333	0.238085	0.318126	0.5778903333333334	0.15792266666666666	0.06426733333333333	0	0.027013	0.0328175	0	0	0.054552	0	0.0201655	0.143513	0.03363	0	0.09045800000000001	0	0	0.6408875	0.34032150000000005	0	0.0489115	0	0
AC090602.2	0	0	0.4193846666666667	0.7056896666666667	0	0	0.4320816666666667	0.7394703333333333	0.22288533333333335	0.5035133333333334	0.445687	0.41672933333333334	0.831516	1.063.883	0.25579666666666667	0	0	0.1185985	0	0	0	0.1172435	0	0	0	0	0	0	0	0	0	0	0	0	0
AC090616.2	0.39796966666666667	0.18318466666666666	0.08521733333333334	0.17958266666666667	0.3291656666666667	0.42985266666666666	0.447517	0.12430933333333333	0.35675766666666664	0.24839599999999998	0.7107406666666667	0.45059099999999996	0.33167266666666667	0.2804716666666667	0.2504246666666667	0.27833399999999997	0.403209	0.3458	0.34017600000000003	0.191445	0.326805	0.2724125	0.3442695	0.35672349999999997	0.251459	0.228286	0.323121	0.049019	0.1364255	0.096342	0.17252	0.1181515	0.100106	0.151499	0.10250799999999999
AC090617.1	0	0.32089966666666664	0.085768	0	0.17181166666666667	0	0	0	0	0	0	0	0	0	0	0	0	0	0	0	0	0	0	0	0	0	0	0	0.550883	0	0	0	0	0	0
AC090625.1	0	0	0	0	0	0	0	0	0	0	0	0	0	0	0	0	0	0	0	0	0	0	0	0	0	0	0	0	0	0	0	0	0	0	0
AC090696.2	0	0	0	0	0	0	0	0	0	0	0	0	0	0	0	0	0	0	0	0	0	0	0	0	0	0	0	0	0	0	0	0	0	0	0
AC090774.2	0	0	0	0	0	0	0	0	0	0	0	0	0	0	0	0	0	0	0	0	0	0	0	0	0	0	0	0	0	0	0	0	0	0	0
AC090804.1	0.21315766666666666	0.08359466666666666	0	0.059959000000000005	0.059460000000000006	0	0	0	0	0.22143566666666667	0.34030999999999995	0	0	0	0.27187700000000004	0.10807	0.0536595	0.2002515	0.1020035	0.213397	0.08497	0.12114149999999999	0.053294999999999995	0.076186	0	0.02773	0.1821845	0	0	0.0593365	0	0	0	0.156875	0
AC090952.5	0	0	0.063026	0	0	0	0	0	0.13689666666666667	0	0	0	0	0	0	0	0	0.0825545	0	0.041858	0	0	0	0	0	0	0	0	0	0.397432	0.52377	0	0	0	0
AC090954.5	0	0	0.183752	0.108943	0	0	0	0	0	0	0	0	0	0	0	0.0625375	0.031104	0	0.083467	0.0489735	0.048108	0.100629	0.0354445	0	0.059918	0.048226	0.044734	0	0	0	0	0	0.0981065	0	0
AC090955.5	0	0	0	0	0	0	0	0	0	0	0	0	0	0	0	0	0	0	0	0	0	0	0	0	0	0	0	0.355107	0	0	0	0	0.8594475	0	0
AC090957.2	0	0	0	0	0	0	0	0	0	0	0	0	0	0	0	0	0	0	0	0	0	0	0	0	0	0	0	0	0.1050205	0	0	0	0.01237	0	0
AC090958.5	0	0	0	0	0	0	0	0	0	0	0	0	0	0	0	0	0	0	0	0	0.0552645	0	0	0	0	0	0	0	0	0	0	0	0	0	0
AC090960.1	0	0	0	0	0	0	0	0	0	0	0	0	0	0	0	0	0	0	0.086726	0	0	0.0769055	0	0	0	0	0	0	0	0	0.891631	0	0	0	0
AC091069.1	0	0	0	0	0	0	0	0	0	0	0	0	0	0	0	0	0	0	0	0	0	0	0	0	0	0	0	0	0	0	0	0	0	0	0
AC091132.1	0	0	0	0	0	0	0	0	0	0	0	0	0	0	0	0.0116795	0	0	0	0	0	0	0	0	0	0	0	0	0	0	0	0	0	0	0
AC091133.1	0	0	0	0	0	0	0	0	0	0	0	0	0	0	0	0	0.019554	0	0	0	0	0	0	0	0	0	0	0	0	0	0	0	0	0	0
AC091153.4	0	0	0	0	0	0	0	0	0	0	0	0	0	0	0	0	0	0	0	0	0	0	0	0	0	0	0	0	0	0	0	0	0	0	0
AC091177.1	0	0	0	0	0	0	0	0	0	0	0	0	0	0	0	0	0	0	0	0	0	0	0	0	0	0	0	0	0	0	0	0	0	0	0
AC091199.1	0	0	0	0.061443	0.07059033333333332	0	0	0	0	0	0	0	0.09920566666666668	0	0	0	0	0	0	0	0	0	0	0	0	0	0	0	0	0	0	0	0	0	0
AC091492.2	0	0	0	0	0	0.2587416666666667	0	0	0	0.41361733333333334	0	0	0	0	0	0	0.1094315	0	0	0	0	0	0.086724	0.1688215	0.3561365	0.120537	0.080548	0	0	0	0	0	0	0	0
AC091493.2	0.120921	0	0	0	0	0	0	0	0.07752466666666667	0	0	0	0.13063166666666667	0	0	0	0	0	0	0	0	0	0	0	0	0	0	0	0	0	0	0.1545595	0	0	0
AC091633.2	0	0	0.06316833333333334	0	0	0	0	0.10858566666666668	0	0.08158866666666667	0	0	0.22367033333333333	0	0	0.27514099999999997	0.2471715	0.1724215	0.402876	0.1582285	0.209126	0.1173295	0.21280400000000002	0.2829345	0.204415	0.309736	0.36541999999999997	0.7172255	0.1214085	0.063509	0.491683	0.329674	0.22355550000000002	0.450986	0.35665199999999997
[truncated: 54,224 more rows]
