# Supplementary material for: Transcriptomic Response Dynamics of Human Primary and Immortalized Adrenocortical Cells to Steroidogenic Stimuli
Source: Cells. 2021 Sep 9;10(9):2376. doi: 10.3390/cells10092376 (PMC8466536; doi:10.3390/cells10092376)
Supplement: Supplementary file 1 [file cells-10-02376-s001.zip › supplementary_tableS2.tsv]

symbol	primary_ACTH_3	primary_ACTH_6	primary_ACTH_12	primary_ACTH_24	primary_ACTH_48	primary_AngII_3	primary_AngII_6	primary_AngII_12	primary_AngII_24	primary_AngII_48	H295R_AngII_0	H295R_AngII_0.25	H295R_AngII_0.5	H295R_AngII_0.75	H295R_AngII_1	H295R_AngII_1.5	H295R_AngII_2	H295R_AngII_3	H295R_AngII_4	H295R_AngII_6	H295R_AngII_8	H295R_AngII_24	H295R_For_0	H295R_For_0.25	H295R_For_0.5	H295R_For_1	H295R_For_2	H295R_For_4	H295R_For_8	H295R_For_24
5_8S_rRNA	NA	NA	NA	NA	NA	NA	NA	NA	NA	NA	NA	NA	NA	NA	NA	NA	NA	NA	NA	NA	NA	NA	NA	NA	NA	NA	NA	NA	NA	NA
5S_rRNA	NA	NA	NA	NA	NA	NA	NA	NA	NA	NA	#NAME?	#NAME?	#NAME?	#NAME?	#NAME?	#NAME?	#NAME?	#NAME?	#NAME?	#NAME?	#NAME?	#NAME?	#NAME?	#NAME?	#NAME?	#NAME?	#NAME?	#NAME?	#NAME?	#NAME?
7SK	#NAME?	#NAME?	NA	NA	NA	#NAME?	#NAME?	NA	NA	NA	#NAME?	#NAME?	#NAME?	#NAME?	#NAME?	#NAME?	#NAME?	#NAME?	#NAME?	#NAME?	#NAME?	#NAME?	#NAME?	#NAME?	#NAME?	#NAME?	#NAME?	#NAME?	#NAME?	#NAME?
A1BG	0.27375474746710826	-0.09561218927756183	-0.27306893928163783	0.23550734710236615	-0.43027936743675693	0.6741648830706404	0.023595911752149146	0.08073719367272482	0.02810453514301316	0.019901861062419524	-0.03390331890561088	-2.074.572.699.607.700	-0.3717893398023564	0.265825430989588	-17.716.961.996.586.500	#NAME?	#NAME?	-0.7836641387674472	#NAME?	-0.28573621849432485	-0.13665417476800606	0.9335302008367228	-0.21209141619932043	-0.9103317596273123	-27.614.522.431.026.800	-0.7517229374193045	-0.14054078909951795	-0.03660413273859313	-0.8503917450819224	-0.062367374961240785
A1BG-AS1	-0.29871819175462144	-0.4353608219692766	-0.3792581903610025	-0.3613619297601835	-0.1479423725138522	-0.42722684517630055	-0.08176937803728353	-0.12778210973764892	-0.19141310044042037	-0.13509329599419845	#NAME?	0.07299285947834355	15.202.831.835.526.300	-0.17428240897197966	0.8095070372965151	0.3800660991019538	17.719.614.957.498.700	0.47685332431814276	0.9900967464026638	#NAME?	14.417.539.931.788.100	1.035.577.166.089.410	-0.015273950774709513	0.7112959241980872	-0.04912752861215758	#NAME?	0.24724795820226653	0.1183896339132372	#NAME?	-0.4273856223820057
A1CF	NA	NA	NA	NA	NA	NA	NA	NA	NA	NA	NA	NA	NA	NA	NA	NA	NA	NA	NA	NA	NA	NA	NA	NA	NA	NA	NA	NA	NA	NA
A2M	-0.08700636286823649	-0.19608371241571698	-0.28507126927764354	-0.1330533261767635	-0.07469084865412044	-0.2778519154561315	-0.05684769253379368	0.15558773467868608	0.1641687789986603	0.5455483584647395	-3,53E+11	0.16491673032839238	0.21725968769435858	0.17614558265813268	0.16112802688606778	0.280964096726107	0.23385664992473776	0.5157842133082946	0.7329432571814722	10.459.865.892.727.700	1.328.671.506.856.550	12.820.582.654.412.200	-0.0786132795858629	0.0078001613924049765	0.044945137221523275	0.07537315801259008	-0.014249550990645295	-0.026911488340426233	-0.00700325394834328	-0.2534503638519185
A2M-AS1	#NAME?	#NAME?	-1.172.692.376.479.910	0.25470779366603574	0.23746053746296578	#NAME?	#NAME?	#NAME?	0.33252285783872887	0.04656968984735045	-0.003979222330903628	0.11862660140236997	0.20172140797332166	0.1222383740276776	0.1418140733800834	0.2368223942889519	0.25585203056183436	0.025769840356299548	-0.1321424112675673	-10.360.306.398.079.000	-12.721.110.431.431.200	0.0038339108671053904	-0.32200113194005875	-0.5065450803771362	#NAME?	0.12097315159250846	-0.7739230308415196	-15.045.369.685.804.000	-15.692.175.451.253.200	-0.9215912330952499
A2ML1	#NAME?	#NAME?	NA	#NAME?	#NAME?	#NAME?	#NAME?	NA	#NAME?	#NAME?	-0.11392579884237489	-0.35490694448958204	0.5243273193577627	0.15516107459495654	0.073467707473584	0.6155367261628972	0.1105852081875219	0.972069915604383	0.7895573725656523	0.8403859730968537	0.3095603310679067	0.17512160869964177	-0.24630768797391056	-0.0775997733688707	#NAME?	1.884.467.343.635.400	-0.9217847064852378	-1.562.634.835.173.200	#NAME?	#NAME?
A2ML1-AS1	NA	NA	NA	NA	NA	NA	NA	NA	NA	NA	NA	NA	NA	NA	NA	NA	NA	NA	NA	NA	NA	NA	NA	NA	NA	NA	NA	NA	NA	NA
A2ML1-AS2	NA	NA	NA	NA	NA	NA	NA	NA	NA	NA	NA	NA	NA	NA	NA	NA	NA	NA	NA	NA	NA	NA	#NAME?	#NAME?	#NAME?	#NAME?	#NAME?	#NAME?	#NAME?	#NAME?
A2MP1	NA	#NAME?	Inf	NA	NA	NA	#NAME?	NA	NA	NA	#NAME?	-0.2049886297441097	-0.3074449361045405	0.743365221997574	2.292.751.124.364.200	4.142.443.374.667.960	449.676.962.942.085	2.529.830.291.303.650	21.755.109.814.888.100	25.339.892.020.670.000	17.644.535.967.142.400	0.4437618800940766	-0.0017681402330723475	#NAME?	15.726.238.942.219.600	1.684.733.111.424.150	14.166.505.746.584.500	0.28976071610503734	11.226.275.015.612.700	13.004.666.555.820.300
A3GALT2	#NAME?	NA	NA	NA	NA	#NAME?	NA	NA	NA	NA	NA	NA	NA	NA	NA	Inf	NA	NA	Inf	Inf	Inf	NA	NA	NA	NA	NA	NA	NA	NA	NA
A4GALT	0.5286500945267096	0.7463636761204846	0.57559936139788	0.022502047942483946	-0.12582019572889308	0.1590278054591911	-0.026201215057279667	0.06369594132933105	-0.023818481313913883	-0.13254124376084672	#NAME?	#NAME?	13.046.727.458.052.200	#NAME?	23.100.593.182.510.400	#NAME?	#NAME?	#NAME?	22.056.785.881.388.700	#NAME?	2.195.560.525.114.260	1.828.130.810.134.950	#NAME?	#NAME?	#NAME?	#NAME?	#NAME?	#NAME?	#NAME?	#NAME?
A4GNT	NA	NA	NA	NA	NA	NA	NA	NA	NA	NA	NA	NA	NA	NA	NA	NA	NA	NA	NA	NA	NA	NA	NA	NA	NA	NA	NA	NA	NA	NA
AA06	NA	NA	NA	NA	NA	NA	NA	NA	NA	NA	NA	NA	NA	NA	NA	NA	NA	NA	NA	NA	NA	NA	NA	NA	NA	NA	NA	NA	NA	NA
AAAS	0.07249172097926364	-0.3851712874297329	-0.28574869811077597	-0.19762478286933954	-0.17121064895992405	0.0817568523653569	-0.13450944165141063	0.020946784216201133	-0.033258076794786096	-0.11474744216631427	-0.0018770187095762947	-0.012784421642949989	0.20516140945628653	0.08626531152951036	0.11789232832657653	0.09093026814257724	0.0027931113881647235	0.008665497130906592	0.20521330824225065	0.1639514971527432	0.18033647634616276	0.20332549489980895	-0.017425574366508628	0.02932191408067852	-0.07023212601633212	-0.03939237370916885	-0.09148701806729476	0.02856070213668059	0.01835414268624881	-0.014564451908959455
AACS	-0.13804405423400812	-0.08215674963240635	0.3178236073424705	0.5958628679666644	1.163.122.986.743.200	-0.03758265594694429	0.0746184721405866	0.09607658693148591	0.09078615150828426	0.13456306783774785	-0.0016633677938201058	0.12650783782696667	0.17475539445975813	0.16559136409162808	0.12033096298953756	0.14373751147293543	-0.052062148578784544	0.06780731755830953	0.08997768864755093	0.006103187763124373	-0.09824902654490258	0.40616390596503793	-0.023881449484478068	-0.15351486222679817	-0.08820178970388312	-0.1407699299344767	-0.10113341901682578	0.0832740775015638	0.010886311537831289	0.09577082538395612
AACSP1	NA	NA	NA	NA	NA	NA	NA	NA	NA	NA	-0.008610403898741681	-0.21702516400989924	-0.327586408046175	0.7596165236046715	0.6069972234955816	0.46206198198088766	0.8891127338580058	0.6676659986967481	0.15527605693530458	-0.20094949999093376	0.6704454578106581	0.6889016934092685	-0.014052857512633007	0.7743081974579705	-0.6251403626567605	-0.6164995472071088	-10.357.162.216.363.100	-0.05393691175933889	0.03897654472849629	0.05819752643546752
AADAC	0.14534948371936932	-0.3510466377562513	0.06460841505259086	0.34230094845694925	13.816.018.704.619.600	-0.03254112193998466	-0.12528621458247208	0.27619199263828903	0.412951299054065	-0.21138240918381082	#NAME?	#NAME?	#NAME?	#NAME?	#NAME?	#NAME?	#NAME?	#NAME?	#NAME?	#NAME?	#NAME?	#NAME?	NA	NA	NA	NA	NA	NA	NA	NA
AADACL2	NA	NA	NA	#NAME?	NA	NA	NA	NA	#NAME?	NA	NA	NA	NA	NA	NA	NA	NA	NA	NA	NA	NA	NA	NA	NA	NA	NA	NA	NA	NA	NA
AADACL2-AS1	NA	NA	NA	NA	NA	NA	NA	NA	NA	NA	NA	NA	NA	NA	NA	NA	NA	NA	NA	NA	NA	NA	NA	NA	NA	NA	NA	NA	NA	NA
AADACL3	NA	NA	NA	NA	NA	NA	NA	NA	NA	NA	NA	NA	NA	NA	NA	NA	NA	NA	NA	NA	NA	NA	NA	NA	NA	NA	NA	NA	NA	NA
AADACL4	NA	#NAME?	NA	#NAME?	11.733.534.609.943.700	NA	#NAME?	NA	#NAME?	0.9535548627617643	NA	NA	NA	NA	NA	NA	NA	NA	NA	NA	NA	NA	NA	NA	NA	NA	NA	NA	NA	NA
AADACP1	-0.22914381577943982	-0.4357652517248916	-0.6024677386661201	-1.189.367.801.681.420	0.04393210383262298	-0.049337762284921656	0.15668188429308583	-0.049097615417548396	-0.4605159363394802	-0.5006298150638909	NA	NA	NA	NA	NA	NA	NA	NA	NA	NA	NA	NA	NA	NA	NA	NA	NA	NA	NA	NA
AADAT	-0.4521056251902247	-0.5321013468005904	0.18883236970705272	-0.6224094708301099	-0.3116324203593486	-0.1897381858701859	-0.6702057453608958	0.1549349494931754	-0.2749972913162259	0.05631717726155989	-0.0013725374391240462	0.3845449546457223	0.24442601211224968	0.6862276946125483	0.18770701964197706	0.03293287108478224	0.16606229642578807	-0.1195789595432927	0.16050794206298166	-0.17859187608428756	0.028112317813602877	0.4648277158245431	-0.02930927916799725	1.193.022.153.820.580	-0.5929788417659764	13.764.259.301.171.300	-0.002585499734973195	0.6861944757966779	-0.15860059143510052	0.7582886855778032
AAED1	0.022923588757097615	-0.31402199015435744	0.1584927670088427	-0.37355928467794486	-0.4321206714710142	-0.011742454466267538	0.17073483274300813	-0.26718793144100994	-0.05642590240445533	0.049428943871867845	-0.009677460861660034	0.23564874808250663	-0.16925222067337947	0.07932975033297558	0.1394830173119344	0.2935013131246402	0.02882341513695713	0.3919534352078956	0.7485661503825589	0.6713005387678996	0.41168796908903704	0.31578336288691866	-0.2537110902118959	0.15275936743777813	-0.49048142526824046	0.20444367224238844	0.07999391186812221	0.20456531638750175	-0.292501106189188	-0.5497959254842852
AAGAB	-0.2823401368468144	-0.423264441128116	-0.09888897901767656	0.10748179054460086	0.22640941840973888	-0.20221312007738942	-0.11693708330018683	-0.09333264398505556	0.022830464609419784	-0.052674464302679545	-0.002095006158050715	0.12002899604094788	0.16846540652273448	0.13262458426806942	0.1226470103323522	0.257620960456775	0.072394692825549	0.18819577847524938	0.0936777528314588	-0.09927168346668765	0.040370632560855706	0.5740769313894459	-0.061049571819148385	-0.02791901255214762	0.005223519108763492	-0.07321313519611025	-0.08055580329774126	-0.048027457689538054	0.07802613593835458	-0.04750963354636598
AAK1	-0.18774293017502391	-0.5014218279695991	-0.2474162641131811	-0.11156891175105729	0.18819080350204132	-0.07083697055255159	0.07605551484790908	-0.0713946748266142	-0.4623919752472587	-0.0627537528242354	-3,32E+11	0.13725352294479484	0.12036256577514005	0.19357000814260056	0.04350947213219213	0.09722876578168563	-0.10403914049623407	-0.06257815705349101	0.06230330206405671	0.12861083203633544	0.3108385052989129	0.5063296980025256	-0.03157665693873654	-0.1314887445274677	-0.4468202964274722	0.42197538554990144	-0.8204607087661749	-0.3516272893118472	-0.48741613921974497	0.14396303925898365
AAMDC	-0.05050789533608764	-0.15135136414701283	-0.0023536447948443785	0.2970957338466041	0.21342416454052177	-0.055219887928035324	-0.06511070154158949	0.31025761877427505	0.40405777449693164	-0.1034457527507642	-1,68E+11	-0.014811457572786324	-0.010771491958828485	0.035434700391840344	0.029525400196448864	0.11787641960582051	0.05991736814155753	0.04217247280459447	0.13953633277435246	0.055863358999951776	0.07163599878140421	0.2104998241987509	-0.017011012540206344	0.13765406121594626	0.16505545254303078	0.19351552970313024	-0.026465693807622113	0.07612516994637773	0.1952336421632725	0.04301076699564438
AAMP	-0.071653034815883	-0.21316451660532798	-0.005466157187689848	-0.15889889841635124	-0.13950403452302082	0.016306981700561454	-0.07122082771935981	0.019863403395396037	-0.1347923396272816	-0.1389166091178969	-0.0019630152523900796	-0.05008318556075206	-0.03357750086792659	0.004311240769038827	0.004866549314237564	0.04446530384163111	-0.058499206504286555	0.03473571668118295	0.0053163038521511705	-0.006566900636083915	-0.2093021969093657	0.15303118979215807	-0.00843953110064985	0.06043653557192643	-0.2630775091595375	0.15123731830675288	0.05610989885530765	0.16646404542139615	0.18784162749398597	-0.021958440347290248
AANAT	NA	NA	#NAME?	#NAME?	NA	NA	NA	#NAME?	#NAME?	NA	-0.29932542030278325	#NAME?	#NAME?	#NAME?	#NAME?	#NAME?	-0.43137678416463787	-11.078.582.498.519.100	#NAME?	#NAME?	#NAME?	#NAME?	NA	NA	NA	NA	NA	NA	NA	NA
AAR2	-0.04524480197695497	-0.25571752701816775	-0.056967367080044094	-0.03626562106730438	-0.09219630602316398	0.11858748814605695	-0.13856865608746738	-0.1222348565207034	-0.05032169115883842	-0.03709558930819218	-0.002321274621989937	0.06824866703459664	0.17678451421274555	0.10596049148798262	0.10470966263153914	0.16682894633065093	-0.03313802843975569	-0.05598987489219326	0.03148579176647369	0.05511716939236316	0.15876852572600036	0.23284170501630164	-0.006132131536496083	0.1797729717148804	0.030366004201419633	-0.024415168858826608	0.014214132922125252	0.23889898640537147	0.2400798812765026	0.04319816655191566
AARD	-222.424.555.197.078	-0.8206617558282034	-0.8042814012246443	10.512.539.521.901.500	-0.33173071715700936	#NAME?	0.15118449966710765	-0.26541280798524314	14.016.379.093.983.500	0.8164800102928287	-0.03890591707063637	-0.17327043372730197	-0.004873042538462963	0.047706217165757764	0.6305342080409282	-0.25630202448831335	-0.23522108863460672	0.2974787621527924	0.32190940051690425	-10.267.370.674.244.500	-12.273.499.426.792.500	0.6268454323903878	#NAME?	#NAME?	5.299.951.902.439.160	#NAME?	2.775.786.146.069.670	#NAME?	#NAME?	#NAME?
AARS	-0.02448639660038095	-0.3022310140244011	-0.046377350742822794	-0.17887321462536077	-0.1348018986872603	0.04456546065053486	-0.08806200973999781	0.20352021582153806	-0.16340194757636892	-0.1655383434196279	-1,48E+12	0.14742506104135442	0.12321479899148699	0.1782552300971175	0.21322032840556607	0.21989356043521305	0.07075691466247692	0.17364866398667161	0.16757210261236952	0.174120412874868	0.22727086659992185	0.1319977826886417	-0.020637707790114104	0.05903769468645638	-0.03160703739618441	0.15817161540445107	0.06113674835730056	0.09094906607014812	0.1016998619815194	0.07242505538730643
AARS2	-0.01995069248004244	-0.6132810961847863	-0.010130744253614996	-0.015072287830338349	0.06957124499188468	0.07171541861689577	-0.18971796300401728	-0.26545525125567293	-0.4144667204791075	-0.1213681779674041	-0.007687640221983663	0.22407945137927773	0.3281302102421038	0.27880103673202733	0.23279916671484424	0.18144432860642848	-0.130870673597191	0.050041313078904956	0.04989127980078617	-0.3840422364011596	-0.03308461006957121	0.33438999704806516	-0.007640796238640488	-0.01519554003744189	-0.257188846240962	-0.1914507056032032	-0.1572412545471611	-0.13617911253223675	-0.1037555616764336	0.00298009173423101
AARSD1	0.020795751631405342	-0.29757012209503503	0.03943677711122495	0.04022407861263412	-0.3006957753977648	0.04883179258260958	-0.23899381901003208	0.12713382973016257	-0.20526593047777034	-0.15351142280381547	-0.003770087932943665	0.10356349488792937	0.16962552119629876	0.07837741810548884	0.2387218834107731	-0.012733470218916812	0.11032857676470334	0.2229978130102827	0.3492462608610289	0.20950039901438589	0.17288134124099502	0.25784698560708996	-0.041431708439547826	-0.1606228770404588	0.0904651769869041	0.1108034999113029	0.021878994750999012	0.4499382731241989	0.6056582314576993	0.05857180362406432
AARSP1	NA	NA	NA	NA	NA	NA	NA	NA	NA	NA	NA	NA	NA	NA	NA	NA	NA	NA	NA	NA	NA	NA	NA	NA	NA	NA	NA	NA	NA	NA
AASDH	-0.48231528667906154	-0.5530936113638167	0.018005721828391028	-0.1058778224180137	0.11821895342558006	-0.20390268988175622	0.34540654261626114	-0.2124918272645246	-0.13710942171325952	0.5014916694372066	-0.029976348765972632	-0.20505775096019588	0.12659109492886464	0.12944356431515117	-0.049434708823081236	-0.06411435731695128	0.0811078468108831	-0.45492447223955335	-0.544193902479277	-10.053.549.182.419.000	-0.62963417532899	0.06160779347446249	-0.0898853439896945	-0.15654336404138042	0.021941277907791323	-0.06801970163324265	-0.6799258613180523	-0.23771118445385486	-0.14953419128492795	0.13226763607895753
AASDHPPT	-0.28093493736075636	-0.26159171244829216	0.08832869132460204	-0.35304533219906564	0.05185067455298266	-0.08585462317239193	-0.023959795921845193	-0.36401228644654415	-0.11153630469567996	0.18569009463850825	-0.002061759772016683	0.009931315136581905	-0.03989943893472706	-0.021559938337011232	0.023991631781605377	0.05070920205726845	0.12409876506949997	-0.0920680052624202	-0.19120982638204118	-0.4737948602705926	-0.19960408118687045	0.26139232071003277	-0.05946048628915654	0.3882769543303608	0.1127767836029766	0.5122944637203276	0.2699256033063373	0.26865661858190315	0.5021537763489007	0.04382461038995797
AASS	0.16843507776546418	-0.30295829342058234	-0.4572861346036135	-0.72127475589392	-0.6308196336295228	0.021296818073184374	0.11139257812328279	-0.016790979740519404	-0.3501075613081832	0.1717050186212455	-0.0023345819926457595	0.03931260369135788	0.1067951657009132	0.058214086936386314	0.08582395481629648	0.1350629697698929	0.09294091453382307	0.1872401382632196	0.20763319985872597	-0.002793168842326669	-0.045651834342342	0.09109355799067553	-0.1085888311561389	-0.05696160865821189	-0.3680314644452656	0.11018205555077779	0.07342006493880694	-0.126710593277274	-0.15875516363174896	-0.1843686792091633
AATBC	#NAME?	#NAME?	#NAME?	#NAME?	#NAME?	#NAME?	#NAME?	#NAME?	-1.317.535.599.271.780	#NAME?	NA	NA	Inf	NA	Inf	NA	NA	Inf	Inf	NA	NA	NA	#NAME?	#NAME?	#NAME?	1.769.969.283.954.520	#NAME?	#NAME?	#NAME?	11.160.323.845.827.000
AATF	0.21352109059731278	-0.18244958917823853	-0.15946055025417405	-0.1758254669339532	-0.05015189013288543	0.11239521147104688	-0.1463428155515053	-0.04155459022483984	-0.04307532827720094	-0.11748453585424248	-1,04E+11	0.07694700617748	0.031225876622151573	-0.012188851856600645	0.03028396015816874	0.1440858602298198	-0.039125658511885326	0.19385708722190365	0.15944054479294817	-0.02915988932552346	0.011014698555476848	-0.048406751310692164	-0.018494186690073633	0.23106432104028385	-0.2801365293760551	0.09321845010978225	0.03621801640362826	0.1975984039210561	0.2844838494005399	-0.2830624607794569
AATK	0.19509650121986363	-1.044.567.494.557.880	-0.22761225812752528	0.8530642626823394	0.9016891033259287	-0.27051875935530134	-0.61942771641162	-0.9686555606182214	0.5052039066479221	-0.6076680834312784	-0.005269949044258544	0.43970377504737873	0.8294222531268161	0.190590773443668	0.4197804945218778	0.9939943722721494	0.5379560010626179	15.786.487.265.971.200	13.504.279.605.971.800	0.6053016546533956	0.500640123755787	0.5862527285478845	-0.1311277952137916	0.1842495240441535	#NAME?	#NAME?	#NAME?	#NAME?	1.440.803.394.147.490	0.787334012313811
AATK-AS1	NA	NA	NA	NA	NA	NA	NA	NA	NA	NA	#NAME?	#NAME?	#NAME?	16.881.651.012.582.000	#NAME?	#NAME?	#NAME?	#NAME?	#NAME?	#NAME?	#NAME?	#NAME?	NA	NA	NA	NA	NA	NA	NA	NA
AB015752.3	NA	NA	NA	NA	NA	NA	NA	NA	NA	NA	#NAME?	#NAME?	24.880.874.351.169.900	#NAME?	3.311.848.269.579.140	#NAME?	17.437.877.451.752.800	#NAME?	#NAME?	#NAME?	27.058.043.352.145.700	#NAME?	NA	NA	NA	NA	NA	NA	NA	NA
AB019438.66	NA	NA	NA	NA	NA	NA	NA	NA	NA	NA	NA	NA	NA	NA	NA	NA	NA	NA	NA	NA	NA	NA	NA	NA	NA	NA	NA	NA	NA	NA
AB019440.50	NA	NA	NA	NA	NA	NA	NA	NA	NA	NA	NA	NA	NA	NA	NA	NA	NA	NA	NA	NA	NA	NA	NA	NA	NA	NA	NA	NA	NA	NA
AB019441.29	NA	NA	NA	NA	NA	NA	NA	NA	NA	NA	#NAME?	#NAME?	#NAME?	#NAME?	#NAME?	#NAME?	#NAME?	#NAME?	#NAME?	#NAME?	#NAME?	#NAME?	#NAME?	-0.8129244965617284	#NAME?	#NAME?	#NAME?	#NAME?	#NAME?	#NAME?
ABALON	#NAME?	#NAME?	-0.623444186629268	-0.7426152228962841	0.2693810118430377	108.698.790.617.701	-0.7125253002477808	-0.22884780994075435	-0.501306317878943	-0.28394372739381474	-0.004532524148386723	-1.946.987.902.587.380	-10.199.832.100.608.900	-0.39753466730922415	-0.1075860327762939	-0.9853289206479521	0.26473294119214974	0.5124097202831146	0.9356037400864575	0.793407714221791	0.38090329045462734	-10.732.304.058.569.800	-0.20367405297032004	-0.7805023864125273	#NAME?	0.7265769235146249	-13.380.419.548.710.200	0.5698441786807892	-0.5855858748281353	-2.047.884.684.038.610
ABAT	0.1263347144062592	-0.1799327816561486	-0.3541261274668595	-0.5652457459620784	-0.34404985483208533	0.010957583819885172	0.09220276449212134	-0.20405396232223444	-0.12812758856089004	0.37766883606450424	-0.0015391596287146828	0.14006661312311558	0.21786369544574583	0.10673821784752752	0.20146768956794175	0.28065721552139056	0.23369843588240743	0.1519065630087121	0.08098654767634958	-0.17838269719275332	-0.29429958157017666	0.195921876313284	-0.007838362540764518	-0.14754993221129256	-11.443.132.973.848.500	-0.3328492339502135	-0.2924089151162218	-0.8599174341703067	-0.7478580077996141	-0.8526739529891244
ABBA01000934.1	#NAME?	NA	#NAME?	#NAME?	NA	#NAME?	NA	#NAME?	#NAME?	NA	#NAME?	#NAME?	0.8834543782244257	10.402.229.008.888.000	#NAME?	#NAME?	#NAME?	0.4363402906530487	#NAME?	#NAME?	#NAME?	0.8206853052827175	#NAME?	#NAME?	#NAME?	#NAME?	#NAME?	#NAME?	#NAME?	#NAME?
ABC11-4932300O16.1	27.503.472.672.267.900	#NAME?	0.9698839576421138	13.979.124.011.358.800	16.867.059.517.823.100	#NAME?	#NAME?	#NAME?	#NAME?	0.6108319974811787	#NAME?	#NAME?	#NAME?	#NAME?	#NAME?	17.831.377.886.764.900	#NAME?	#NAME?	#NAME?	14.013.556.535.078.400	#NAME?	#NAME?	#NAME?	#NAME?	#NAME?	17.438.255.291.701.900	#NAME?	#NAME?	#NAME?	-0.5961544756870145
ABC12-47043100G14.2	NA	NA	NA	NA	NA	NA	NA	NA	NA	NA	NA	NA	NA	NA	NA	NA	NA	NA	NA	NA	NA	NA	NA	NA	NA	NA	NA	NA	NA	NA
ABC12-47964100C23.1	#NAME?	NA	NA	NA	NA	#NAME?	NA	NA	NA	NA	NA	NA	NA	NA	NA	NA	NA	NA	NA	NA	NA	NA	NA	NA	NA	NA	NA	NA	NA	NA
ABC12-49244600F4.4	NA	NA	NA	NA	#NAME?	NA	NA	NA	NA	#NAME?	-0.21605473194140856	0.48613399410107494	0.9362435780206091	14.296.028.044.986.300	0.13645220545025116	17.149.250.997.908.500	15.743.486.581.439.900	-0.9643253063261786	0.6789168894699296	15.402.717.561.362.100	18.564.824.474.145.700	0.29622564590603806	-0.6873666271408301	-0.546537562177067	-21.184.193.109.410.100	#NAME?	-25.691.335.881.924.000	-11.792.907.219.854.000	#NAME?	-2.460.739.721.503.060
ABC13-47488600E17.1	-17.218.163.284.653.700	0.24018108568912958	-0.5973847784667519	10.207.596.334.980.300	-0.39676956614064357	-14.499.170.463.546.500	0.4531107232265836	#NAME?	0.6856670255876349	-0.8302799160791772	NA	NA	NA	NA	NA	NA	NA	NA	NA	Inf	NA	NA	NA	NA	NA	NA	NA	NA	NA	NA
ABC13-47656900H15.1	NA	NA	NA	NA	NA	NA	NA	NA	NA	NA	NA	NA	NA	NA	NA	NA	NA	NA	NA	NA	NA	NA	NA	NA	NA	NA	NA	NA	NA	NA
ABC14-1188822O7.1	NA	NA	NA	NA	NA	NA	NA	NA	NA	NA	NA	NA	NA	NA	NA	NA	NA	NA	NA	NA	NA	NA	#NAME?	#NAME?	#NAME?	#NAME?	#NAME?	#NAME?	#NAME?	#NAME?
ABC7-42389800N19.1	-0.045925572846614075	-0.7362303500272875	-0.6740139887723009	0.07917379933537497	-0.36557241785351446	-0.35965089833318525	-0.02483496861347649	0.03880916013225279	-0.20392934580512362	-0.19997944213204297	-5,24E+08	-0.14576524233535348	0.13639802988890737	-0.014874535821720755	0.19406226243001118	0.013956055046064467	-0.31631332143525714	-0.11436029956993425	-0.18417943583790183	-0.3209905105946838	-0.3367071117195559	-0.0036540715555337475	-0.03542298054096876	-0.06232256880415567	-0.6985736469456026	-0.46721012569162657	-0.4695514656818526	-0.9533266437612815	-0.7666347977506789	-0.7429677360353
ABC7-42391500H16.4	NA	NA	#NAME?	NA	NA	NA	NA	#NAME?	NA	NA	#NAME?	#NAME?	#NAME?	#NAME?	#NAME?	#NAME?	#NAME?	#NAME?	#NAME?	#NAME?	#NAME?	#NAME?	#NAME?	#NAME?	#NAME?	#NAME?	#NAME?	#NAME?	#NAME?	#NAME?
ABC7-42404400C24.1	0.23619448061448764	-14.190.721.135.758.000	0.3629421781572194	-0.4430391228876114	-0.2565970692469733	-0.23165933971956035	-0.8257885905031699	-0.923908977715849	-0.37690290576404206	-0.06063661706968194	#NAME?	#NAME?	#NAME?	#NAME?	#NAME?	#NAME?	#NAME?	#NAME?	-0.0408704826973364	#NAME?	#NAME?	#NAME?	NA	NA	NA	NA	NA	NA	NA	NA
ABC7-42418200C9.1	NA	NA	NA	NA	NA	NA	NA	NA	NA	NA	NA	NA	NA	NA	NA	NA	NA	NA	NA	NA	NA	NA	#NAME?	15.485.647.875.221.400	#NAME?	#NAME?	0.13214672764592023	#NAME?	#NAME?	#NAME?
ABC7-43046700E7.1	NA	NA	NA	NA	NA	NA	NA	NA	NA	NA	-0.034999816978874054	#NAME?	#NAME?	#NAME?	#NAME?	#NAME?	#NAME?	#NAME?	#NAME?	#NAME?	#NAME?	#NAME?	NA	NA	NA	NA	NA	NA	NA	NA
ABC7-481722F1.1	NA	NA	NA	NA	NA	NA	NA	NA	NA	NA	NA	Inf	NA	NA	NA	NA	NA	NA	NA	NA	NA	NA	-15.637.114.636.924.800	#NAME?	#NAME?	#NAME?	#NAME?	#NAME?	#NAME?	#NAME?
ABC7-481722F1.2	NA	NA	NA	NA	NA	NA	NA	NA	NA	NA	NA	NA	NA	NA	NA	NA	NA	NA	NA	NA	NA	NA	NA	NA	NA	NA	NA	NA	NA	NA
ABC8-43014700C16.1	NA	NA	NA	NA	NA	NA	NA	NA	NA	NA	NA	NA	NA	NA	NA	NA	NA	NA	NA	NA	NA	NA	NA	NA	NA	NA	NA	NA	NA	NA
ABCA1	-0.18261282420655606	-0.9719986543589353	-1.221.491.265.115.150	-13.065.331.726.188.800	-16.227.044.352.147.400	-0.19469236212791835	-0.27169874539427497	-0.6613094441903533	-0.7633372976931074	0.10821375029231374	-0.003227565881537317	0.21977462497265005	0.2067354367049937	0.23412235292562766	0.1997798507989143	0.2697980045342452	0.26329067039490534	0.21385899046079437	0.10862048969145446	0.08440882717582651	0.5098042549909436	0.4639643612363369	-0.051776315064263584	0.2619467822039854	0.0653582604745637	0.30455795760566323	-0.03203053424169961	-0.13500677506778624	0.17944946281572094	0.362354688529687
ABCA10	0.709396287358954	-3.598.064.157.098.940	-0.3925803922667289	#NAME?	-2.363.034.006.372.120	#NAME?	-13.437.688.238.208.600	10.743.994.189.187.300	0.2392497596776712	-0.8085511705045856	-0.11253760489449255	-0.36162607469922925	0.25610240042400423	-0.4279556891276737	-0.16359805988273057	-0.8284424006768204	-0.22440672686982577	-0.47044430546335797	-0.06359581872845607	0.351293601539889	0.761669617493556	-0.08540794224979278	-0.014338820316475945	0.7343300378723145	-0.7413053560334488	0.22290490969115645	0.4188501804695967	0.6260310139148604	0.4225129104359883	-0.05738763467212227
ABCA11P	-0.6311426445673293	0.29486519193745636	0.11606889437738484	-0.3130499251611656	-0.33561406063216703	-0.19343613111946223	-0.015870016728751397	0.043730904323659975	-10.938.313.370.752.300	-0.06369800209824444	-0.02115694048482257	0.7525589377658526	0.13810250184897754	10.352.738.497.272.800	0.34799296510089506	0.3616521363781461	0.6797746936505176	-0.17701902584220808	-0.026724330626935133	-0.14087214103482804	-0.9110186213840956	0.8385133163642856	-0.3695232547079713	#NAME?	#NAME?	-0.20951192422440093	#NAME?	#NAME?	0.1848380884707821	-0.7126032534368281
ABCA12	#NAME?	#NAME?	#NAME?	#NAME?	11.349.195.214.512.800	#NAME?	#NAME?	#NAME?	#NAME?	0.8761112606719956	-0.15496196437217175	-0.9226451424246725	-0.6509164405177187	-0.21162935889815895	0.16702277401868226	-0.5729342267787361	-0.39998052688746466	-0.27756972543438163	0.9001516820371098	0.2303441139727346	14.920.382.749.768.900	0.7570561759663852	-0.41776559562369336	#NAME?	#NAME?	#NAME?	-2.981.848.030.422.410	-16.959.727.728.353.300	-27.779.544.434.226.500	#NAME?
ABCA13	10.178.674.049.227.700	#NAME?	-0.8239114271749771	0.9474407484707474	-0.905445589288166	#NAME?	0.3561865689038941	#NAME?	0.96322811974902	12.877.921.790.388.300	-0.2410501312551429	-10.022.478.484.674	0.8997442535823896	-16.460.862.399.744.000	0.38043147286039136	-0.6078346090735666	-12.153.931.519.226.100	-0.8446589213116517	18.015.742.452.428.600	122.909.796.883.765	-11.953.403.306.673.800	-0.13208998070465683	-0.2867245284257365	-7.606.278.807.842.840	0.5074296151768236	23.565.101.033.452.700	-16.200.448.489.061.000	-10.135.026.482.066.400	-1.962.423.317.225.350	-18.380.249.066.701.300
ABCA17P	-28.968.847.644.480.900	#NAME?	-0.6975236424209079	-0.0587133496204628	21.014.847.205.885.600	#NAME?	#NAME?	0.7969622299232217	0.19887230074918974	1.042.671.698.059.010	-0.10179976223959053	-0.21339046570322323	-0.343646931910066	-0.8393123238406677	-0.7905349244088116	0.7076049964326597	0.21605241341655615	0.04284280333135643	-1.071.149.822.133.210	-15.574.976.846.014.200	-11.830.986.782.591.500	-0.6297154974417505	#NAME?	0.7347785070285991	1.299.513.067.595.010	#NAME?	-0.024453630934143544	0.45628235805979656	19.724.047.492.281.100	1.919.506.838.466.360
ABCA2	0.1131032326727706	-0.4903475996203232	-0.321968083786135	0.01580836699786348	0.019552690322161337	0.3698145515815324	-0.5192031141845487	0.022976395544851775	-0.30106250588542444	-0.07559798048666287	-2,49E+11	0.13436975355846334	0.3697599558668614	0.2318191833038563	0.31170199363938594	0.3710477251304476	0.07875100674209859	0.20845459319823584	0.46196894541591116	0.4958234540373946	0.4681662553164978	0.5372434193576501	-0.18058354916830477	-0.14423198536687445	-0.91949670820424	-0.036821731578095845	-0.931885650973022	-0.10626381053131478	-10.384.121.020.186.300	-0.2642585777728681
ABCA3	0.07384651357123063	-0.6818136824502357	-1.079.489.765.893.890	-0.4353358328533448	0.06606934877329819	-0.1326066692068935	-0.020432785151406826	-0.6274531662914729	-0.5766999148721558	-0.14146865498635924	-3,51E+10	-0.1406406971285126	0.06850726336768267	0.07300956738131148	-0.0059559944242339735	0.024994460856551392	-0.20063489461055872	-0.07925636192612862	0.09431602119820384	-0.15871664525458518	-0.1236439414790855	0.14962050270011293	-0.060970653004254666	0.467690076711451	-0.6240259689619324	0.4141226080629008	0.2764231727864551	0.11963716719811807	-0.2375913870880732	0.22599474975275258
ABCA4	18.500.315.698.546.200	0.9310338458074121	-0.4236955756798163	-0.10332041919614426	0.36980505467110864	0.9002794916574766	-0.3813118748427484	0.13212397219919203	0.5906288962241095	0.07663945428583056	-0.3063879313261561	-15.155.488.494.330.900	0.28511483872339055	#NAME?	-121.146.640.074.885	-0.532672335977514	-2.062.648.549.488.910	-12.847.109.688.575.400	-0.5804625627903109	-0.10933990704660064	-2.702.293.367.255.010	-1.089.966.864.669.870	NA	Inf	NA	NA	NA	NA	NA	NA
ABCA5	0.029367741811399752	-0.2892461087586084	-0.5513433574372862	-1.096.057.497.666.610	-0.17602883615674428	-0.1350951646217289	0.11623438023393635	0.39412656860332496	0.46941811235794123	0.6942374633581089	-0.006459859413365188	0.053281892823806326	-0.1014864830249331	-0.07769166045365777	0.14205107804129127	0.08802941363244224	-0.03082745703309054	0.20643713414149126	0.2109231008885404	0.2629105256410237	0.5325385928037905	0.12862668795485807	-0.058136144293520264	0.2150456829901276	0.08866228701455002	0.25205538903979013	-0.09449122559608633	0.09013593024841725	0.31496506261001445	-0.1426851627442478
ABCA6	-0.22351183532395144	-0.5945908228565865	0.4806790192421741	0.057610427784101345	-0.28140259845653715	-0.44651772626306324	-0.3158198802510119	0.13447463903409843	0.1811016021693841	0.6423175537613046	-0.060323926433325153	-12.729.705.205.491.100	-0.8663521753251044	-0.08418158268215986	-0.2034187928987557	-0.7300493958517295	-0.4765748529832147	-0.2217093333558609	0.2211442335192222	-0.6249954993714311	-0.20106813000882479	-0.5848853611438403	-0.005740017019827924	-0.5890820369982332	20.801.409.492.092.100	0.5520216824159052	0.6702000062536624	0.8378864235643456	0.32248759283934436	0.868354933828145
ABCA7	0.9102471119197382	-0.6545825712584423	-21.347.290.918.158.500	-0.6495753432328556	-0.11527333173526542	0.3352804634083779	-10.229.129.595.879.500	-1.545.963.041.085.350	-17.726.106.988.214.100	-0.10944439095324199	-0.001625897014623276	0.3581319612728042	0.221786935349146	0.48049957178428615	0.6495633375849146	0.5595074886780844	0.08994604832102375	0.3271102791833853	-0.11948294338104481	0.14575541723233904	0.27764195401609615	0.724475216766107	-0.2897441832044929	-0.2133916294214948	-0.6620113308712849	-12.287.725.920.836.400	0.22569324349666525	-0.1589833592494635	-0.15518854462285675	0.09364889888224778
ABCA8	0.019749465103734983	-0.3080863511440266	-0.8513974354683073	-12.191.473.904.537.700	-0.46518754705870896	-0.004485588804942551	-0.017652088303884032	-0.2338350931313375	-0.41649047238606984	0.41626648888495626	-0.02589206076899654	-0.11077210644883342	0.029625692789948102	0.016610778855697308	0.0810156420792589	0.07986871276786928	-0.022478034079760876	-0.057857854712533636	-0.007727721743051089	-0.29370921293790614	-0.12849782631314746	0.1924218969848607	-0.1304586874087772	-0.23870606367681957	0.11788541203703021	-0.16063832085868612	-0.4509792860098496	-0.2760039445206077	-0.929557830256275	-0.475365166863047
ABCA9	-0.48689466959882327	-0.5692167901436507	0.562548937579551	0.5166529818112757	-0.5255882455696714	-0.8839162845026243	-0.15555408948215463	0.3590025763680952	0.0035834248397691956	0.322236646653324	-0.05479415038001159	-0.03184747510267677	0.17411164366405424	-0.22159418932284558	0.09411211734912629	-0.16532857634024067	-0.3889893069884583	-0.023265157960811862	0.32114724436352743	0.14137811676473339	0.41271857795895933	0.2440952852486728	-0.20421033203674943	-0.27367612165301486	#NAME?	-11.745.660.545.075.300	-11.462.067.426.609.400	-14.530.469.761.321.600	-0.22477349589918233	-0.9252306034003246
ABCA9-AS1	NA	NA	NA	NA	NA	NA	NA	NA	NA	NA	NA	NA	NA	NA	NA	NA	NA	NA	NA	NA	NA	NA	NA	NA	NA	NA	NA	NA	NA	NA
ABCB1	0.07024262362371012	-0.2033914262522547	10.662.698.675.287.500	13.505.708.847.101.100	2.265.319.480.441.080	0.01161390230555986	-0.0576183935222159	0.44230209492205	0.3091986019906819	0.1396283216281331	-0.0020944031408707126	0.13273602385907746	0.13952059124546035	0.15698328070564949	0.15364812668820588	0.2312925868238726	0.15432409165841732	0.2875557488458911	0.40659672718910667	0.4581513614140016	0.5605197994019866	0.12944994642646057	-0.062108716410916504	0.11471614914880393	-0.0028639823028661603	0.10243219560311301	0.015771617105214093	0.07689114202675662	0.20153634769219714	-0.0926702783806892
ABCB10	0.1303206395540244	-0.28667967380970294	-0.2662564046083555	-0.42169919824557384	0.07826658520395147	0.29828790414453543	-0.15493678879316106	-0.20813907800031572	-0.14454543984143534	0.24928084923731927	-0.0030145775962487006	-0.09619294181788915	0.08112621486144331	-0.07694415635042971	-0.1333123594716907	-0.08433277837772099	0.14297548435728902	-0.05683548899150035	-0.16105094907511006	-0.42743348762273436	-0.4536872929701106	-0.01699938482356005	-0.014909091905177252	0.06920772961302876	-0.047734141796807246	0.14894387494384925	0.01509675131024053	0.17838735113483783	0.25721202038988195	0.12256252922940665
ABCB10P1	NA	NA	NA	NA	NA	NA	NA	NA	NA	NA	NA	NA	NA	NA	NA	NA	NA	NA	NA	NA	NA	NA	#NAME?	#NAME?	-1.589.064.800.173.050	#NAME?	-23.903.544.461.320.400	-17.722.120.099.233.200	#NAME?	#NAME?
ABCB10P3	#NAME?	NA	NA	NA	#NAME?	#NAME?	NA	NA	NA	#NAME?	NA	NA	NA	NA	NA	NA	NA	NA	NA	NA	NA	NA	#NAME?	-0.09503665332510847	#NAME?	#NAME?	#NAME?	#NAME?	#NAME?	#NAME?
ABCB10P4	#NAME?	NA	NA	NA	NA	#NAME?	NA	NA	NA	NA	NA	NA	NA	NA	NA	NA	NA	NA	NA	NA	NA	NA	#NAME?	#NAME?	#NAME?	#NAME?	#NAME?	#NAME?	#NAME?	#NAME?
ABCB11	#NAME?	#NAME?	#NAME?	0.6887177704471585	15.782.196.496.498.900	#NAME?	#NAME?	#NAME?	#NAME?	#NAME?	-0.1158148255283073	-0.0023964821201508876	-0.2424332428960344	-0.1803795691909051	-0.25906737788544676	-0.24152887877552434	-0.21187446144137176	-0.42019739936951506	0.17680037054637227	12.211.205.415.026.600	15.454.814.428.168.800	-0.5732540798326777	#NAME?	#NAME?	#NAME?	#NAME?	0.5718484488155892	-0.00954822467772709	23.923.555.460.516.800	#NAME?
ABCB4	0.21975872902248486	-0.40816401902040683	15.979.642.660.018.500	17.525.230.456.302.900	10.953.639.809.980.500	-0.175270861168103	0.23108016772703577	1.769.632.409.988.970	20.879.614.633.229.500	0.7020365813098991	-0.003823778894339866	0.01011870354870719	0.0823695063558672	0.09802787294794826	0.03387121339667232	0.09287857816268	0.09281505999198636	0.32117622331317935	0.4407315380132321	0.42251551211185556	0.5384936090677683	-0.15200726888939156	-0.03247831133840262	0.1907167050788496	0.052690479109160485	0.18174989802505734	0.1285160787051164	0.2949673367519133	0.14334112774801536	-0.4010166205625797
ABCB5	-0.4253698913085254	#NAME?	-0.566138755351434	#NAME?	#NAME?	#NAME?	0.21028593125723702	0.15280876901592286	#NAME?	-0.1641054419189934	-0.004661199523902766	-11.481.730.440.012.100	0.2656264920592005	-0.5989838643045611	0.10650895938251134	-0.1853176149249327	#NAME?	-18.186.273.482.337.800	#NAME?	1.948.684.434.768.150	3.111.921.007.540.180	16.794.689.587.511.300	NA	NA	NA	NA	NA	NA	NA	NA
ABCB6	0.29016931392486445	-0.2249125267336785	-0.025133601151568243	0.3290561459775404	-0.006776208772943775	0.36280916634428456	-0.21579639375695828	0.10212819748928204	0.045555986741131343	-0.24057473626196785	-0.0044767118159911926	0.14768114912185556	0.18677114251226581	0.14874298742943093	0.19010442210906225	0.2806574127826206	0.08232338682553533	0.01341766675653358	0.14951338474322495	0.06488754440783266	0.22222164710268794	0.22512256870664887	-0.005696357392351803	0.19621775286796075	0.23034044485176045	0.10784987321053927	0.1670949261729026	0.12434852095550326	0.15871168815334474	0.3259065000595207
ABCB7	-0.17644799908061673	-0.3133652902924519	-0.14190468028754888	-0.32843010477041656	0.17125658384410195	-0.08537257949290357	0.14360536487661474	-0.18803750410716638	-0.20403930685339494	0.25698956716262245	-2,72E+12	-0.03863488983644659	-0.04016584116304179	0.04770585313319098	0.021372039341352077	0.11285955772274263	0.11267776051195569	0.14045892655445455	0.06371572867962826	-0.21462936864013518	-0.11693670214211438	0.289000883729268	-0.017127846268968683	0.27522050012786037	0.30305321036250554	0.2164564085086672	0.3178146587845374	0.1059947237020853	0.03206801587285102	0.025126194495076123
ABCB8	-0.010606282888781836	-0.2525839616862531	-0.02721063662434734	-0.046662472766273055	0.1637448992023341	-0.0722694108159588	-0.1264721755132061	0.15706400542538068	-0.11272295189751022	-0.2694186257969561	-7,29E+10	-0.08755096152332657	0.2568995395505525	0.0751379323225473	-0.051608758464012534	0.2198120706075028	-0.1395956600649619	0.1455972459345138	0.15015375546639614	0.16210628399753246	0.16247845706854608	0.3188079475635026	-0.006263216967770324	-0.5711885331955201	-0.8000602703353652	0.16021381984470082	-0.6019027494226865	-0.7683418453468073	-0.24416273426646945	0.06859655919706792
ABCB9	-0.2928017166140686	-0.3448482425279335	-0.3358901075460643	-0.011453649280652017	-0.269175246068403	-0.3798229116847701	0.06311092595966841	-0.08803308964676515	-0.35990564651260193	-0.18171313734069638	-0.03819573661510553	-0.09396697009351347	-0.211516831382548	-0.061190267683956204	-0.06938943057802736	0.29787018249513175	-0.1713857535156273	0.017625847996499314	0.2342232241929711	0.5384629960999617	0.6590077194557006	0.01745456866305676	-0.05113689232037852	-0.24756430041602373	0.12747320901521603	-0.1665377664430368	-0.20195049512608199	0.8103105498991194	0.02875395859045471	-0.12106738124249711
ABCC1	-0.08085335105649478	-0.5955363350917946	-0.2190373464762098	-0.1742874595701837	-0.08905176034223201	0.03223397846198997	-0.2240350737763154	-0.2006074270869319	-0.3367435575924913	0.05643987421210538	-0.0012789805975385558	0.1328057533269465	0.09945961175969059	0.10080984725713665	0.027149649220733995	0.22040045894579696	-0.019479063134209086	0.11977697559497752	0.6202948655301782	0.6121824742248526	0.8843849926720088	0.4281460152383476	-0.010507352551820545	0.4439514858818953	0.29873026726894114	0.6563392183529323	0.3786141402206225	1.214.611.258.648.660	0.5326106384440199	0.5633954526672909
ABCC10	-0.085996542867042	-10.119.230.669.338.600	-0.22229247873834349	-0.2447164003623204	0.1983062974071985	0.016229115997872735	-0.3746874390576442	-0.18549003996675595	-0.26709360251440906	-0.03879646703730016	-9,52E+11	-0.021356294394863168	-0.07980705900198057	0.19392907443830612	-0.10675668165361221	0.28005923801341837	-0.28290642688976986	-0.17041601340446672	0.20320184988631973	-0.16586821038099625	0.11024581075801396	0.39626939518001747	-9,71E+11	-0.8764747735631839	-0.08008155872494352	0.1526834981439981	-18.996.980.091.326.000	0.11275806508071956	-1.006.924.029.115.580	-0.6862190154667351
ABCC11	30.870.350.534.372.900	#NAME?	-12.805.286.999.435.100	0.3055744256166321	2.529.026.223.352.700	#NAME?	#NAME?	#NAME?	#NAME?	25.966.799.431.806.000	-1.039.720.190.274.590	-1.445.727.325.876.640	-1.306.491.088.810.900	-0.8859705245289033	-16.571.780.017.310.300	-0.6870869691484653	-11.936.619.182.941.800	-0.6150091982008865	#NAME?	0.27568965714888527	-0.8736481856243049	-0.4054333178813376	#NAME?	0.011459943880315536	#NAME?	#NAME?	#NAME?	#NAME?	#NAME?	#NAME?
ABCC12	NA	NA	NA	NA	NA	NA	NA	NA	NA	NA	NA	NA	NA	NA	NA	NA	NA	Inf	NA	NA	Inf	NA	NA	NA	NA	NA	NA	NA	NA	NA
ABCC13	NA	NA	#NAME?	NA	NA	NA	NA	#NAME?	NA	NA	NA	NA	NA	NA	NA	NA	NA	NA	NA	NA	NA	NA	NA	NA	NA	NA	NA	NA	NA	NA
ABCC2	-0.6458818252360965	0.20327316471257012	-0.8577306203270844	0.21728898002000252	-0.10371385514577305	-0.3743115808185726	0.41301941963332345	-0.8739090820992111	-0.46303678506483875	0.039836965870475506	-0.17088440291676454	0.7376188565868773	0.08018939592375529	0.3730381350683036	-0.025364262884241706	0.46334043462627583	0.3777695047825043	0.8019119621442868	0.16349806639955627	-0.06564814001106106	-0.3055264165769744	-0.12286517080159559	#NAME?	#NAME?	#NAME?	#NAME?	45.311.095.832.677.400	4.848.812.202.857.550	4.164.993.759.538.720	4.503.798.174.924.320
ABCC3	0.06484039143628141	-0.5866846976285957	-0.6431707970419815	-0.8729941224311192	-0.6517801559510191	-0.016570513567888807	-0.22863093812383595	-0.3467243246393557	-0.7122827558292713	-0.1418738026701475	-0.1934882563539399	-0.9145638525194079	0.3298250996086722	0.44109772662262337	10.883.681.222.316.900	0.3136651505576052	0.22952255186705936	-0.34766084258818486	0.6058943601507192	0.9120747308012951	-0.49938775301444205	0.981671127853263	-0.19504428189402434	#NAME?	#NAME?	#NAME?	-0.6018822345873469	-0.8740501858854772	-10.535.635.113.955.600	-24.154.281.178.076.000
ABCC4	-0.02645715835752781	-0.22345616482991104	-0.016416128016140306	-0.30138412631788386	-0.3265996330425641	0.14265447218375327	0.08737876139584344	0.004990407861753421	-0.056760215616048396	0.14045493201636758	-0.003839013480021705	0.2760504682733815	0.2811077713244856	-0.06451402353332142	0.029987490899547962	0.25496387089820416	0.07700838682608037	0.1657347594322509	0.17925057973286024	0.06157499140136913	0.06498730949397732	0.32249860393185037	-0.025777020221858654	15.309.022.854.116.500	0.10684765710138369	0.3344653747304306	16.072.211.703.461.100	18.260.372.279.556.800	12.585.600.597.813.600	1.097.952.106.287.070
ABCC5	0.112902996223099	0.22954162030389144	-0.33505766631350226	0.04639061365122704	0.16695230375941983	-0.07906555872638772	0.01530570764634694	-0.2706978581169398	-0.05316086141401748	0.1475957108446615	-0.006309533848415219	0.03931232382491436	0.09883827471828126	0.09953149094839382	0.09456039432165247	0.13490779764756466	-0.005150996328443229	0.06888366683411531	0.08422443864680944	-0.3720554610526985	-0.3283967788982076	0.13371898004857424	-0.004973230362432572	-0.3375014198306045	-0.9437346808904707	-0.28547316452724064	0.02419597184914843	-0.14997025952054854	0.029528772071512326	-0.02693785114072053
ABCC5-AS1	NA	NA	NA	NA	NA	NA	NA	NA	NA	NA	NA	NA	NA	NA	NA	Inf	Inf	NA	NA	NA	NA	NA	NA	NA	NA	NA	NA	NA	NA	NA
ABCC6	0.9455972426286983	-22.263.708.287.730.200	-0.27974173200949265	-0.02970572352076802	-13.732.473.597.873.600	-0.4492667655426054	-16.615.585.870.242.000	-10.450.443.305.081.800	-0.8049814502943705	0.3609717946244108	-0.0047221775316745665	0.40267973371619903	0.6738042464480654	0.23962000953599308	0.24447975004895203	0.4174675624362427	0.7627102288880703	0.21636672009951907	0.14374030154030484	-0.041729525184789826	-0.3963307773217516	0.8801504424493779	-0.0275808700254096	0.019455489527968828	0.4924300261396982	-16.889.914.552.025.600	-0.687228613095718	-0.2631026275409875	-13.798.471.392.737.600	-0.5046790504880505
ABCC6P1	-0.7628678475858588	0.11719944960819634	-20.783.717.226.662.600	0.5142931700080043	0.6165911151908099	-18.171.347.947.055.400	0.9758178571103143	-0.9446574445724202	-0.056405344441454175	0.042192982268416133	-0.008891822732925284	0.014599496912575088	-0.43702546897370975	-0.1513858496461426	-0.39298481298373117	0.520575228981954	0.10983257542381994	0.31928345020411275	-0.41874382606080696	-0.2795425516896487	0.038497363648759386	0.39417076064158585	-0.050209729794452346	#NAME?	0.3564496453757263	-0.4278566489286346	#NAME?	-14.491.616.820.492.400	-29.599.005.700.588.100	-0.6731243987995569
ABCC6P2	#NAME?	NA	#NAME?	#NAME?	-0.3811867554025271	#NAME?	NA	#NAME?	#NAME?	#NAME?	-0.001843314735226781	0.15264193454485725	-0.1817159902836085	-0.3582727282258682	0.08666777936297032	-0.3648059751104931	-0.15757173873318234	-0.14254420421212288	-0.1610435987617277	-0.19079449457073186	-11.056.085.006.840.800	0.09140062826641025	-0.005388024943712405	0.7471243111512484	0.592691878947872	#NAME?	0.12466299952052104	0.5684278626969007	0.7827144832737944	0.35706188348461737
ABCC8	#NAME?	NA	#NAME?	#NAME?	#NAME?	#NAME?	NA	#NAME?	#NAME?	17.998.053.475.582.600	NA	NA	NA	NA	NA	NA	NA	NA	NA	NA	NA	NA	#NAME?	0.7209305180735881	#NAME?	#NAME?	#NAME?	#NAME?	#NAME?	#NAME?
ABCC9	-0.21634209413848685	-0.3221164941937224	-0.039195789085476204	-0.6055259240663878	-0.10377395704943257	-0.29861603659480535	-0.15579804539752673	-0.24139245829863062	-0.43579887645173543	0.21893250102877668	-0.018149415294820934	-0.7441497242476196	-0.7787360968277883	-0.8156699637954783	-0.30889503485068215	-0.552424375174893	-0.42674069164380135	-0.012723532634433848	0.31265758094569773	0.5467261668868032	11.261.744.265.291.000	0.3254369365505619	-0.27428747495016337	#NAME?	1.074.388.463.027.340	0.3098460604514594	111.140.316.434.957	11.940.259.731.912.200	13.395.302.965.057.600	0.6840256235281135
ABCD1	0.028844929535979166	0.7285445377427819	0.9617512231374061	10.127.782.177.931.200	0.9762222786762307	-0.5054575309133023	-0.40285307358964356	-0.23973374649983903	-0.29342328467341494	-0.136582369724956	-0.002440357736498172	0.17059292336390572	0.25146145956779153	0.20040313858841152	0.27369323302958926	0.44057121138677136	-0.048163753780970354	0.30106690925216834	0.5030782973761044	0.8568176758633855	1.055.842.412.757.970	0.7522536255150492	-0.03445008277479572	-0.02771133567115023	-0.8219502659469294	0.1539836096313072	0.26595359014746883	0.6169328184364045	0.2813372106115044	0.01946862150216963
ABCD1P2	NA	NA	NA	NA	NA	NA	NA	NA	NA	NA	NA	NA	NA	NA	NA	NA	NA	NA	NA	NA	NA	NA	#NAME?	#NAME?	#NAME?	#NAME?	#NAME?	15.589.617.498.324.100	#NAME?	17.194.272.498.561.100
ABCD1P3	NA	NA	NA	NA	NA	NA	NA	NA	NA	NA	NA	NA	NA	NA	NA	NA	NA	NA	NA	NA	NA	NA	NA	NA	NA	NA	NA	NA	NA	NA
ABCD1P4	NA	NA	NA	NA	NA	NA	NA	NA	NA	NA	NA	NA	NA	NA	NA	NA	NA	NA	NA	NA	NA	NA	NA	NA	NA	NA	NA	NA	NA	NA
ABCD1P5	NA	NA	NA	NA	NA	NA	NA	NA	NA	NA	NA	NA	NA	NA	NA	NA	NA	NA	NA	NA	NA	NA	NA	NA	NA	NA	NA	NA	NA	NA
ABCD2	0.5419720676580596	-19.571.047.638.409.900	-19.343.681.668.397.600	-0.8441720355150557	-0.02199858946313917	-0.21419990900953925	0.061451020828643003	-12.168.683.705.172.600	0.49690834886574947	0.5495626000797715	-0.0032688799417786574	0.06830872535980123	0.1108622882063808	0.07688764569109505	0.017950455909331038	0.09386427612864418	0.2181018966859855	-0.04371859926896772	-0.223695548948182	-0.4990602417539989	-0.21318276116948381	-0.007413201665006565	-0.06026165178736259	0.26224781430109717	0.11470141530821337	0.13696608137827462	-0.17230551657328894	-0.5384672247334642	-0.6756206650280475	-0.7856214277853932
ABCD3	-0.03576994908604589	-0.27290900040808297	0.18406097957868955	-0.08543511407640737	0.2932108359464214	-0.021905203862878992	-0.04429911466574251	-0.1934621513560738	-0.03903912711147152	0.15458842275584359	-4,31E+11	0.235948551782323	0.20849908945393406	0.1374638559741383	0.15017313206708924	0.2494585382953017	0.1412477430516347	0.25718760951074726	0.34503553041842305	0.19784480312150332	1,73E+12	0.5070202860231567	-0.03315856642414636	0.18355372179828616	0.04209808205924504	0.012453866093945387	0.061114418642893534	0.07024013045177878	0.18571182364675387	-0.13865602942823277
ABCD4	0.17080722624303438	-0.32353442087283707	-0.7959220144061553	-0.021792578819104513	0.29902197095829436	0.25833221073917245	-0.01965960603938648	-0.24203474273361128	0.0568587420284687	0.1380073397974959	-3,15E+09	0.2036764179924487	0.4584400236384557	0.1382022028045994	0.003949277345056443	0.3637125227230119	0.31895346257153184	0.03217114780694734	0.07865146615222014	0.17684024187567313	-0.1444792665956931	0.34587665544415525	-0.08070614693955097	-0.29883102280048945	-11.602.335.954.324.100	0.2478646704914864	-0.03965914177173595	-0.6508398905942135	-0.3886502194688553	-0.3058702902130124
ABCE1	-0.038725562533538815	-0.12315423459953939	0.18227866577617163	-0.3389359418429563	-0.22851435881033433	-0.025565233709632092	0.08744258010723718	-0.09419788063526824	-0.08959777173090189	0.12365230179953958	-2,66E+11	0.07348914139958648	0.1058323082615546	0.04185713078120744	0.12670953148622696	0.0653257657162246	0.15886306027629238	0.31693100398109086	0.4403739809262889	0.546995926145126	0.7610791033581974	0.5216985898098401	-0.05362978002146468	0.10806634602578984	0.149296124277707	0.11784525419208386	0.15284379665870565	0.49446082656621626	0.6733051322096805	-0.06945291379643714
ABCF1	-0.16769612562658065	-0.28846711211753856	0.03381841081733553	0.03183664010873367	-0.05791115135512099	-0.11859313554613515	-0.021685068888454534	0.2792967056306252	-0.11845033128490115	-0.04643677665916254	-2,88E+12	0.17676933998657404	0.13571499995105035	0.12417610196864186	0.11566746923261706	0.15454211231606127	0.08653767014484927	0.16448966330959153	0.28410805214948315	0.20243519804264465	0.3451695991594616	0.2308933602666776	-0.0012737740869055159	0.3646961752882444	0.5206466774528866	0.5047326601918447	0.23330595910361546	0.45261675503207055	0.5733364087038377	0.013117989396716268
ABCF2	0.004488979085370988	0.0076092881118274515	0.08340243097788992	-0.17447194008793218	-0.13233500029729933	0.015586469570098673	-0.08135673853485383	-0.06670299441066276	-0.04637673382337544	-0.06666060891027176	-5,66E+11	0.06337737820411957	0.03903259391145157	0.06478688685203836	0.07016688327675079	0.06631475747390153	-0.11182672981284313	-0.04284063558521929	0.10153106805302016	0.02111875483744414	0.13427610597826958	0.2094041098038066	-4,61E+12	0.011594988086906483	0.16128767166830874	0.0574604349613132	0.19205672619395642	0.5033329471544505	0.6175306324740959	-0.05850308438601984
ABCF2P1	NA	NA	NA	NA	NA	NA	NA	NA	NA	NA	NA	NA	NA	NA	NA	NA	NA	NA	NA	NA	NA	NA	-0.7307562414601327	#NAME?	#NAME?	#NAME?	#NAME?	#NAME?	#NAME?	#NAME?
ABCF2P2	NA	NA	NA	NA	NA	NA	NA	NA	NA	NA	NA	NA	NA	NA	NA	NA	NA	NA	NA	NA	NA	NA	NA	NA	NA	NA	NA	NA	NA	NA
ABCF3	9,74E+10	-0.4621494154088122	0.03799087630876465	0.7882428482116174	0.9540153205807942	-0.11065270695104085	-0.4797608431789938	-0.057520684431300755	0.11107797866347743	0.06924860651900777	-2,47E+12	0.1339833222231266	0.2266488450120121	0.07101104997579859	0.246327137411989	0.15699691278647226	0.17373217411590053	0.078363755200824	0.11662271220299164	0.0528542281556214	0.0947525972915049	0.3507284763692541	-1,02E+12	-0.09589983780721381	-0.2282514187904353	0.2584312205052116	-0.04525897749651214	0.07763704966650554	0.24787981269651468	0.0891273688167135
ABCG1	0.6221170336703999	0.527657998599467	-0.14992673848106436	-0.4224736304496853	-12.310.022.233.298.400	0.22780577462422674	-0.026582717438982148	-0.7126542001570525	-0.9408837513854488	-0.08627287439006066	-1,02E+11	0.13963671581226458	0.165429549374951	0.18116648697758178	0.23514375689820072	0.22079198662991797	0.13153800425415435	-0.007959765037420128	-0.12747861063656907	-0.8744893065279113	-10.895.923.446.439.400	-1.171.729.282.984.680	-2,22E+09	0.652936077834142	#NAME?	0.12375985400991477	-0.21927021754383405	-0.49883911632225436	-0.3156585340382138	-0.779275531630184
ABCG2	-0.5628407779570047	0.8208038000323122	0.48229368197065037	0.8475432465925291	0.2419229973647686	-0.03354600716542847	10.957.596.107.045.100	0.6621581533213019	-0.005140932143939976	0.2557662147521413	-0.3048293011071475	-0.7924232359835404	-0.45411014590901233	-0.6234121437791131	-0.515918016242054	0.5084627891827039	-11.103.558.735.617.100	-12.975.100.373.334.300	-0.4788093953888911	-0.005074883584968468	10.265.267.973.807.800	0.2654264506630606	-0.10575752898357382	-0.22494786437953757	#NAME?	-0.5029330676653513	-0.6205260476424025	0.28852479633586325	18.691.034.235.283.000	13.587.842.252.049.300
ABCG4	-0.4482863516143346	-0.6596804094448465	0.08209731286747297	0.9881650195913485	-0.06951535307271871	0.27751067084701725	-0.022273875764945505	-0.061341245674284894	0.6702512305050243	-19.550.905.620.641.100	-0.07052968107390625	-10.936.661.679.497.500	0.6378445028818571	-0.6757487455277447	0.1091783578201771	-0.7457225002113185	-13.191.504.054.651.100	-11.775.305.693.926.400	-0.6708312662210941	#NAME?	#NAME?	#NAME?	NA	NA	NA	NA	NA	NA	NA	NA
ABCG5	NA	NA	Inf	NA	NA	NA	NA	NA	NA	NA	NA	NA	NA	NA	NA	NA	NA	NA	NA	NA	NA	NA	#NAME?	#NAME?	#NAME?	#NAME?	#NAME?	#NAME?	#NAME?	#NAME?
ABCG8	NA	NA	NA	NA	NA	NA	NA	NA	NA	NA	NA	NA	NA	NA	NA	NA	NA	NA	NA	NA	NA	NA	NA	NA	NA	NA	NA	NA	NA	NA
ABHD1	0.5958537127029929	-0.4163503049813697	-22.025.772.027.948.700	#NAME?	0.2746400551084566	0.19078632847400134	-0.023981789305857645	-16.694.588.573.631.200	-1.558.944.201.220.490	-0.4070462725943741	-0.041753784869885485	0.37306793761175505	0.9556404725791545	0.6922353354060788	0.9695174102571257	0.980639455832004	0.5547694994429488	0.5047815651067182	0.24737967613373701	-0.248018042566287	-0.6410564887636805	0.8260653878396456	#NAME?	10.880.507.839.413.700	0.01318011767407773	0.3170010953523392	#NAME?	0.7942133802058925	-0.4141537601141527	0.8419696693862828
ABHD10	0.04476892799985965	-0.5965025843504207	-0.25230129222038633	-0.16687233853430194	-0.010239640281875517	0.14296569683957205	-0.285188355844641	-0.4254350575587562	-0.0010347460998965153	-0.02432557681462499	-0.002018976662971697	0.1095603917106805	0.1334873824823033	0.13790630602819579	0.16397949342824802	0.21132180138098525	0.03531606391024296	0.027597550207325995	-0.19194525289043052	-0.5225298850407861	-0.26804365744031267	0.2637239242223911	-0.06997991160776951	0.1765463377056412	-0.21545001725910684	-0.05961962228060585	-0.29948993360769727	-0.26058435872369834	0.11225648896034317	-0.19608795550791988
ABHD11	-0.10071160967188061	-0.5247091250920837	-0.24444401535872257	-0.20515801095099526	0.36876091290652113	-0.04482557184097724	-0.15866406674239017	0.049772083328231305	-0.2497625556602909	-0.1243598700603161	-7,77E+11	-0.10532645422264673	0.3194116478122372	0.02544519391749114	-0.055637595655569284	0.1807165727123638	-0.0168912702185485	0.2209853057425159	0.3512813140133838	0.12762250949910514	-0.20686430518810628	0.2272641556135362	-0.007405057567493906	0.28548337503240473	0.29977924623357455	-0.2017229512454081	0.314048565357739	0.09274780971019808	0.21412640855723022	-0.015271021003633627
ABHD11-AS1	NA	#NAME?	#NAME?	-0.9921425232673143	0.06049906117092856	NA	#NAME?	-0.727335772473337	#NAME?	0.39400209823701904	-0.03308730581050606	#NAME?	#NAME?	#NAME?	#NAME?	#NAME?	#NAME?	#NAME?	#NAME?	#NAME?	#NAME?	#NAME?	#NAME?	#NAME?	#NAME?	#NAME?	#NAME?	#NAME?	#NAME?	#NAME?
ABHD12	-0.08191588113988921	-0.3833644648477109	-0.06890411879344156	-0.48826119449906236	-0.26444502989578833	-0.08337981118341256	-0.17948892713351142	0.06262662684485312	-0.14168206011353895	-0.2928948646961933	-0.002561748991453845	0.1049915745369816	0.16455012861810653	0.03803938131312792	0.03167089011321653	0.07106670037828156	-0.0065535200809328925	0.06655132614244083	0.20772015132377625	0.27034147204522296	0.25337726407656186	0.20556069906535335	-0.010856596041428579	-0.02714148341832342	0.1129468762764711	0.12189251610034954	0.24249761617433313	0.13754506713675232	0.18802404966329977	0.02701692787266416
ABHD12B	#NAME?	#NAME?	-10.822.925.623.854.200	#NAME?	NA	#NAME?	#NAME?	#NAME?	#NAME?	NA	#NAME?	#NAME?	#NAME?	#NAME?	#NAME?	#NAME?	#NAME?	#NAME?	#NAME?	#NAME?	#NAME?	#NAME?	NA	NA	NA	NA	NA	NA	NA	NA
ABHD13	0.007404437251498739	-0.16083978306247979	0.1773676443413903	-0.18839970295112735	-0.10616945812338013	0.06664159482580281	0.2183015884583056	-0.08191341519859767	-0.04238976055502948	0.17937244733073665	-0.007403783923966345	0.027886190895654785	0.14456151316682442	0.11231295591566358	0.010230567643686983	0.19917465905778736	0.412534009622756	0.5143938318260735	0.4826040640696537	0.3925282280465229	0.3439423126547374	0.2005436345824539	-0.07369904866846907	0.23922077924386986	0.13564462143590778	0.3100945150049563	0.47611121946512525	0.4577817085477627	0.24886512257333773	-0.059396126199198956
ABHD14A	0.22146954335460517	-0.11570030293658583	0.018478896324772093	0.18266994596396277	0.6949702518210208	-0.008055361192231632	0.06496085197381588	-0.01013848375357232	-0.11669157954751769	-0.16286470213599172	-0.0039181875412038145	0.17806456665387632	0.18347957959517608	0.11084730710250901	0.17866187315845436	0.3504754839520828	0.034520752514318374	-0.006699259249990489	0.15955822642088796	0.018866629164686816	-0.05357976956405506	0.4260633490838286	-0.001960987722377232	0.037785650233753174	-0.42215877012946057	-0.4830036709745535	-0.15308592631728898	0.26299814156629986	0.12445724700219143	0.3255711148418725
ABHD14A-ACY1	-0.7210571164012318	-19.121.512.300.442.600	0.28518750588752734	#NAME?	11.724.279.595.575.700	-0.9698774766997765	-0.8806630816542418	#NAME?	-12.605.875.112.537.000	-0.013129057074172215	-0.06932502297098878	-0.1818565945480946	-0.16906599686265583	0.19479488845132262	0.8424893101472976	-0.34250619951006855	-0.7839670209616781	0.5825382404714514	-0.7957436847795829	-0.640431456100953	-13.164.014.148.747.400	0.5157626022358458	-0.3090107887337479	-0.27575028776937077	-0.43830905369245193	-0.5992794011349576	-0.4368755980966288	-12.041.663.189.933.400	-0.603301022434951	-0.6917459503922037
ABHD14B	0.11302914957449119	-0.24458903013951372	-0.14025885556482187	-0.27533475516667255	0.02327698159404442	0.06047590835341543	-0.022770280968795548	0.10629357618318085	-0.2970555188521665	-0.10048727357913981	-6,48E+11	0.12031180140907384	0.08520129231252019	0.1355895842659031	0.25540609652742413	0.3356278608429736	0.1162160777931566	-0.22203576044385126	-0.07703486824689601	-0.2537779852055301	-0.30718037954719235	0.3363151457659232	-0.05187147692654509	-0.07896084855991421	-0.31628049581127643	-0.28728008694289764	-0.15151409164293927	-0.34864908110310594	-0.3073026945657787	-0.06209433784887229
ABHD15	-0.4939846106706723	-0.5264767262235247	-0.21652232825183185	-0.004971583094731306	0.17987991016475544	-0.3719109568578138	-0.1694346698269257	-0.25678143502691303	-0.1026114491287906	0.043675214652540574	-0.001969133423570517	0.08105549716627242	0.23600866699609524	0.12386509542970538	0.1532232348932312	0.2730444247356929	-0.1294561799679068	0.049400180181444736	0.015071566218188517	-0.3664818828368307	-0.46467131777751547	0.5790782412415627	-0.05265461826119	0.511906392666111	#NAME?	0.0017360964409826596	0.4269199802438605	0.6135796634185473	0.2473016082175313	0.2293294007056921
ABHD15-AS1	NA	NA	NA	NA	NA	NA	NA	NA	NA	NA	NA	NA	NA	NA	NA	NA	NA	NA	NA	NA	NA	NA	NA	NA	NA	NA	NA	NA	NA	NA
ABHD16A	0.13244538581927462	-0.12676402673959256	0.1981922807591983	0.20091625612216463	0.5274384174420769	0.12089575278652487	0.012314466477412177	-0.009696985056691637	-0.029157560297300312	-0.0872222882578963	-0.007066348982755599	0.02850475875984574	0.09654713135553182	-0.03838131222438168	0.12041362076666437	0.16652069894512142	0.05421447588507179	0.12025842776376444	0.2998108130077777	0.4047785483901192	0.40731388248166994	0.34408110016121984	-0.009205258091645616	-0.04272972154910057	-0.7531996487830898	-0.2983359786015548	-0.22019761055217557	-0.03532750594195301	-0.2066665924013003	-0.20291108190714974
ABHD16B	#NAME?	NA	NA	#NAME?	0.48034348593124265	#NAME?	NA	NA	#NAME?	#NAME?	NA	NA	NA	NA	NA	NA	NA	NA	NA	NA	Inf	NA	#NAME?	#NAME?	#NAME?	#NAME?	#NAME?	#NAME?	#NAME?	#NAME?
ABHD17A	0.19034160980112153	-0.15930895465781164	0.45393924149623843	-0.17497083183091422	-0.12198331201553562	0.2945074021393589	0.019455987437381004	0.2513198982905332	-0.22345518251525406	-0.28625916301810955	-0.0031888772575560873	0.1747393967962777	0.4822389593609051	0.4327216693805655	0.48288233863497054	0.5356565858332549	-0.39533492627276134	-0.11904021007821053	0.2944492313767209	0.31073156755716147	-0.002894702252534187	0.049001323089255894	-0.014626853294000902	-0.12862337443863092	-12.006.235.155.210.600	-0.3415296903485856	-0.3449948237015423	-0.8299598440509786	-0.4251774530894131	-0.10174558111435217
ABHD17AP1	NA	#NAME?	#NAME?	#NAME?	#NAME?	NA	#NAME?	#NAME?	#NAME?	#NAME?	NA	NA	NA	NA	NA	NA	NA	NA	NA	NA	NA	NA	#NAME?	#NAME?	#NAME?	#NAME?	#NAME?	0.9471253522217702	#NAME?	#NAME?
ABHD17AP3	NA	#NAME?	NA	NA	NA	NA	#NAME?	NA	NA	NA	NA	NA	NA	NA	NA	NA	NA	NA	NA	NA	NA	NA	NA	NA	NA	NA	NA	NA	NA	NA
ABHD17AP4	#NAME?	NA	NA	NA	NA	#NAME?	NA	NA	NA	NA	#NAME?	#NAME?	#NAME?	#NAME?	#NAME?	#NAME?	#NAME?	#NAME?	#NAME?	#NAME?	#NAME?	#NAME?	NA	NA	NA	NA	NA	Inf	NA	NA
ABHD17AP5	NA	NA	NA	NA	#NAME?	NA	NA	NA	NA	#NAME?	NA	NA	NA	NA	NA	NA	NA	NA	NA	NA	NA	NA	#NAME?	#NAME?	#NAME?	#NAME?	#NAME?	#NAME?	#NAME?	#NAME?
ABHD17AP6	NA	NA	NA	NA	NA	NA	NA	NA	NA	NA	NA	NA	NA	NA	NA	NA	NA	NA	NA	NA	NA	NA	#NAME?	#NAME?	#NAME?	#NAME?	#NAME?	#NAME?	#NAME?	#NAME?
ABHD17AP7	NA	NA	NA	NA	NA	NA	NA	NA	NA	NA	NA	NA	NA	NA	NA	NA	NA	NA	NA	NA	NA	NA	NA	NA	NA	NA	NA	NA	NA	NA
ABHD17AP8	NA	NA	NA	NA	NA	NA	NA	NA	NA	NA	NA	NA	NA	NA	NA	NA	NA	NA	NA	NA	NA	NA	NA	NA	NA	NA	NA	NA	NA	NA
ABHD17AP9	NA	NA	NA	NA	NA	NA	NA	NA	NA	NA	NA	NA	NA	NA	NA	NA	NA	NA	NA	NA	NA	NA	NA	NA	NA	NA	NA	NA	NA	NA
ABHD17B	-0.12283046025826194	0.07834946692541231	0.21723614310113704	-0.08188881934632512	0.39676224592948744	-0.2613611402932468	-0.14541109626386584	-0.058873852388803605	-0.01351672944785064	0.33240890548166824	-0.002824128448734045	0.031006094137638864	0.09769445434892629	0.07210123551408495	-0.0020252851395817038	0.13813492944163636	-0.084707001762384	-0.2141878485203638	-0.1922491444395808	-0.09396518382940586	-0.1965464605736315	0.1844298534081441	-0.010798966745771951	0.44825968712866304	0.1599172181041083	0.34633168390337377	0.2371346804653133	0.10641060342803446	0.25038997643099487	0.24903307298651908
ABHD17C	-0.3205927284842991	-0.13333986676012075	-0.46227407975653406	-0.7924277960213371	-0.4193903996580512	-0.03294691139178089	-0.3504737914508932	-0.2544315109916437	-0.1531548522747404	0.12167180378370218	-0.00228778360803749	0.09965333369603399	0.23914055811609003	0.05297474976442262	-0.02502523882625908	0.3188496510445709	0.17848371682989903	0.22324011577825248	0.49508676411789826	0.660360613126501	10.641.163.515.926.500	0.057381363084832146	-0.02254178166764942	-0.017818284263660694	-0.9290143535997883	-0.48382798459553666	0.8770372058014839	0.8096583729989405	0.5869460096400987	0.010587478965052105
ABHD18	0.28558839605413966	0.06518401060880681	0.4363942867025927	-0.09605342533874883	0.2634791817643999	-0.06464608461438359	-0.24548307455092563	0.12065750344291341	-0.4357773422645313	0.2539572903480591	-0.00342729304017636	0.10617745949169033	0.024383012023956742	-0.09244220675244923	-0.01879303529225433	0.010896848241425325	-0.115018775565741	-0.11843819216093995	-0.1680761919499162	-0.1879046896134951	-0.02060289520886932	0.02720324657186415	-0.006134067110819694	0.06114163523336458	0.12297338128067767	0.2678174070551493	0.1901582471289253	0.005484809150598565	0.1978843011854276	0.10528445022601356
ABHD2	-0.13813059576659317	-0.7338564104712836	-14.527.043.734.326.600	-13.937.886.363.609.000	-10.931.656.862.032.400	-0.13045172749754122	0.006751692126628521	0.5084356772157186	-0.09865616744346974	-0.34205310309134296	-0.0027587217271863515	0.12012901996497095	0.14567250266269754	0.18180151576395398	0.12240610333298912	0.19696957516987873	0.03367688036914427	0.2228431177531425	0.4432587059732058	0.7113975191056721	0.9726866618672982	0.15908759221410834	-1,32E+11	0.3158990010886655	-0.31783055740327726	0.35485784292026423	0.2689204761151177	0.295686572521717	0.11281302843454659	0.43442728536378183
ABHD3	-0.11001769053090303	-0.3916787118750023	0.05847162130926794	0.221232321452712	0.8484480552990983	0.06239370320404824	-0.0014749769237798749	-0.15500899793401965	0.004480217589725795	0.0861326084586807	-7,85E+11	0.5547682384459328	0.6182047923966907	0.09601347283863504	0.06847589050044124	0.38234785070146116	0.7015318283313987	1.063.823.577.068.780	12.353.275.516.112.800	11.552.534.076.154.700	0.8599557865357434	0.9998102557568931	-0.058045885764659355	-0.12996938823897036	-0.5712409654717144	-0.3337623126729458	0.671026574037234	0.255745238595043	-0.0692502021431301	-0.03446283346104469
ABHD4	-0.10961990353542303	-0.7711085873850123	-0.532990393174393	-0.3619931041514573	-0.08639766005857742	0.12825973718129974	0.04749965442384591	0.3561371641936594	0.06300105418900369	-0.010770809177453239	-0.0011999122453654684	0.056821386448769724	-0.0399826783775442	-0.07661177006906479	-0.10286824562378083	-0.08361840293602944	-0.09040020719317396	-0.14040382673018154	-0.13358543550276009	-0.06780395438067689	-0.33196819784830195	0.27074846438851907	-0.05640383893206943	0.14901287911544292	0.21545276594681595	0.49042782681911923	0.08014813988634348	0.07483430738227986	-0.2947832723893573	0.1354051131963088
ABHD5	-0.05628028265491045	-0.5106693428186012	-0.530747072334731	-0.6343992370590502	-0.2143862195473388	-0.036564297462211945	0.06726740325473056	0.29290424436519963	0.15593146230386742	0.07152532874653614	-0.0023646220057192482	0.10641877948525308	0.10762500787030566	0.2571102046631085	0.17703000112299583	0.2156483461310403	0.24993798574811965	0.2900674806195877	0.4328048682134268	0.395177769566874	0.3188397539239591	0.26364574680295244	-0.00692891107666449	0.2794161665580288	0.18823370854412494	0.5036578325832042	0.3562361414402996	0.17412250403957738	0.3833520607384877	0.09948843941599339
ABHD6	0.165557771770827	-0.20858899439599288	0.052611809252620066	0.3612193098277068	0.6078025562227221	-0.18827768679633702	-0.036956711327538645	-0.14733738489529052	-0.1628344886848861	-0.007518963284999292	-1,03E+12	0.08135576626877326	0.10492258777020436	0.18896570482387998	0.2549873844546985	0.17902821187552392	0.14593302539142444	-0.055305919120256654	-0.2536471327503807	-1.003.024.765.710.880	-0.8530905034967936	-0.031946123805385356	-0.004179627019539424	0.5319697627971836	0.006932281727103556	0.35120943026773754	0.17763247384023254	-0.15305301583529746	0.032123961030411465	0.32667017893552397
ABHD8	-0.15005882961048955	-0.5288390152218228	0.7154815328369565	0.18409970832720549	0.24000909685848448	-0.2946375992301814	-0.48536488327695165	-0.25187579799245097	-0.46311602717051864	-0.3108065389961558	-6,20E+10	0.16903571267236916	0.1999480702648339	0.20014746219268928	0.3043361071992078	0.2498960951279794	-0.3247855370754321	-0.23554740997938006	-0.3262937807011383	-10.304.270.000.349.600	-12.596.184.978.383.300	-0.05447650800964987	-0.024199198292340254	-0.0834498701894765	-0.45527642039011995	-0.2658253352088282	-0.21641669728698518	-0.7231774238915245	-0.48418626418824406	-0.037506557680228356
ABI1	-0.09482045887619216	-0.3816460184478889	-0.40006905416561694	-0.4799080496180188	-0.006539730011147857	0.043634318945829066	-0.10136619015511317	-0.18582454092989636	-0.1595808724159768	0.1451974914253059	-1,01E+10	0.08785771712104729	0.13828854693984122	0.1183775024099683	0.03957631323877239	0.10621130061591683	0.011282363791891	0.09868300803604854	0.27033460247145336	0.2964448387191915	0.16178883088686757	0.4123720196434682	-0.0145561071049983	0.572856065621598	0.1100812468027566	0.3210063424647052	0.19363741022947098	0.38826831200692913	0.07284267559103089	-0.025566675300203845
ABI1P1	NA	NA	NA	NA	NA	NA	NA	NA	NA	NA	#NAME?	#NAME?	#NAME?	#NAME?	#NAME?	#NAME?	#NAME?	#NAME?	#NAME?	#NAME?	#NAME?	#NAME?	NA	NA	NA	NA	NA	NA	NA	NA
ABI2	0.08882372554857837	-0.23208044668767314	-0.6728394110279468	-0.4484349557577168	-0.011419617879662886	0.17850020021787527	0.0011696577492371167	-0.3829003245136138	-0.26443786013460846	0.10171673404618412	-7,11E+11	-0.03898189983269327	0.032113687780930884	0.03883254316398099	0.01826657101817681	0.13301727701283358	-0.11296991646616603	-0.027288603900112403	0.23941489798513144	0.027614057920424873	0.18885469694305185	0.20680725218044457	-0.03407010363433996	-0.058560992313636234	0.012417268092857106	0.31131441145989025	-0.1332745627329056	0.1297098996687216	-0.03444218240154687	0.01756611744649106
ABI3	0.36701308720519593	0.1515341167436441	-0.21014464704903296	0.5014421860430223	0.32736313368921227	0.25284076490578783	0.26263625638885973	-0.1023561363086491	0.21257696169608586	0.3040890965787412	NA	NA	NA	NA	NA	NA	NA	NA	NA	NA	NA	Inf	NA	NA	NA	NA	NA	NA	NA	NA
ABI3BP	-0.06882030818413185	-0.3900931394598889	-0.4637978649871425	-0.061661731212957815	-0.6230459070469614	-0.12096710659365874	0.03749951667929798	-0.5602889147400181	-0.25278984462325654	-0.16655556437313437	-0.628837349715196	#NAME?	0.490080602672675	#NAME?	-11.806.461.973.977.200	-0.7825124991700266	0.4594679664849481	-24.258.165.415.182.000	-11.454.908.034.996.800	0.46328908712054206	#NAME?	#NAME?	#NAME?	-11.375.016.721.093.600	-24.424.647.188.754.200	#NAME?	#NAME?	#NAME?	#NAME?	#NAME?
ABL1	0.24414209994989733	-0.05868646838958643	0.11227313732592593	0.04401161705314456	0.24131447487018914	-0.019700979982454337	-0.04113604069687905	-0.018901401773996154	-0.289457951909882	0.02972199835285656	-2,07E+11	0.12539806674252857	0.16407867602988235	0.15726941817552473	0.14451645168228208	0.19715290990189666	-0.04306407921160817	0.08405101806492404	0.13032702950072633	0.07699995173558544	0.23744918749101124	0.18194180564750928	-0.07036160662866581	0.34279345741291334	0.1973473011681931	0.3128280279935499	0.369890209995078	0.1649076590423751	0.8762701036860632	0.5529600117345315
ABL2	-0.050091817048252184	-0.29493677420498904	-0.1368091550814706	-0.5044782153828753	-0.3498541443594382	-0.24999674251773224	0.06678603471848628	0.05518249401524694	-0.32174220439821904	-0.07828209038190796	-0.015442310806943513	0.083312369065555	0.22445689857136308	0.15656757493326973	0.07734313916137693	0.12356874480090949	-0.09564427239558304	-0.09318198370991074	0.050970019554010176	0.10773687614640547	0.17053610668860267	0.06748599609560148	-9,91E+11	0.5624514043872039	0.1357998236877563	0.25149790745743617	0.6059538319593021	0.9453975900232932	0.6560417629523838	0.7365942608408846
ABLIM1	0.07205517841508592	-0.7048685072277401	-0.5803520004831797	-1.415.444.646.794.370	-12.683.292.692.921.800	-0.10982406026810956	-0.11980586727752898	-0.8355778860044897	-0.8037342388889516	0.22861857812923353	-0.03136267156942585	0.10229467308338484	0.07833399299023458	0.3163701221140519	0.22213351233232162	0.037123523835028246	-0.17690555123734708	0.17459085438249727	-0.08646149667956746	-0.515596581056037	-0.5458838576345594	-0.4015870729175731	-0.10949642476318786	-0.5606873373580699	0.006555439632031701	-0.7086705540410827	-0.5792499399780382	-15.351.435.011.634.600	-20.114.366.622.777.400	-14.731.438.939.287.500
ABLIM2	0.26239708885903135	0.5019164505550284	1.093.500.132.250.730	10.738.956.485.943.100	10.452.754.937.822.600	-0.48411565842213156	-0.6676941865923165	0.20349410804205237	0.1294293481956368	0.23648057329621824	-0.003949974144487438	-0.06246113823660132	-0.06685912569697422	0.037282092771246465	0.04697965229854569	-0.11971278032298342	-0.23072138376942491	-0.04503568663278028	0.24993256342705952	0.39477977193422337	10.959.411.026.166.500	0.12030192941596357	-0.029935526670561208	0.49502139504122006	0.4306614215505004	0.03692510949170008	0.41176687389685745	0.8518997746325003	0.7730024731366338	0.35977925038613456
ABLIM3	-0.019973074519939505	0.003914898611837657	0.20342710680325454	0.13100720558891385	-0.12149687867351654	-0.08845344299426226	0.015218978140971392	0.41527207266607663	0.22291544545300024	0.17742435860816178	-4,97E+10	0.21555659532134644	0.1825041883690259	0.21566775263241084	0.12173508818959139	0.201606507968396	0.11496157959711996	0.10242779814562772	0.3889094874990652	10.280.783.474.524.600	11.635.638.085.092.800	0.5228062632357742	-0.00262837646615334	0.10481976145695582	-0.2524049585863954	-0.3070979650220141	-0.08653852459092692	0.19439656364880178	0.178802933206474	-0.37825768134640664
ABO	0.19255401282790613	-0.5219649844084022	-0.7215657401208839	0.3344015415309864	0.9255611578091902	-0.05101343126046267	-0.29594879566108856	-10.282.944.635.620.300	-0.5859311728914163	0.14574075673653689	#NAME?	#NAME?	#NAME?	#NAME?	10.248.122.939.869.900	27.802.635.156.060.600	#NAME?	#NAME?	13.274.668.892.711.700	#NAME?	11.866.743.455.093.000	#NAME?	#NAME?	#NAME?	#NAME?	#NAME?	#NAME?	#NAME?	#NAME?	#NAME?
ABR	0.12898021420713018	-0.36088209672105354	-0.19532469396291144	-0.3073162620170995	-0.2837603828459279	0.10873140770970532	-0.2391307067387131	0.06678006915856764	-0.04253186254604787	-0.10958335240111301	-1,24E+11	0.09777334093747797	0.07682582949471216	0.04454805651331634	0.04040457666704477	0.04471639126773734	-0.059973871289254195	-0.013764990442475651	-0.030912419288462126	-0.3313974773466946	-0.28362286685167215	0.2792992546736487	-0.01785056664327883	-0.2505223108667825	-0.45642341890196864	0.07715816370209043	-0.2559952185667952	-0.09369255392221669	-0.4449585163105671	-0.21639297841529626
ABRA	NA	NA	#NAME?	#NAME?	-0.4229376824761831	NA	NA	#NAME?	#NAME?	#NAME?	NA	NA	NA	NA	NA	NA	NA	NA	NA	NA	NA	NA	#NAME?	#NAME?	#NAME?	#NAME?	#NAME?	#NAME?	#NAME?	#NAME?
ABRACL	0.009861383876499425	-0.22565528089997228	-0.3704487970786598	-0.35047995233815793	-0.5007116223133968	0.1321482511818908	-0.006802879315544764	-0.2805262851598867	0.11102307344093792	-0.05623133337296109	-3,81E+12	-0.1406883116340945	-0.08981060245342343	-0.12608521629471572	-0.0933690309584291	-0.08215289870295672	0.05726006352275412	-0.006176582461957129	0.0867886890112021	0.16011205724060923	0.31831553457448275	-0.3877501698540605	-0.06687065378208093	0.15665343469167825	0.04636253563846394	0.050455000224887483	0.06409928778995416	-0.17329029499414492	-0.41588868508846244	-0.6328045766629696
ABT1	-0.13970897069919844	-0.2528557943987443	-0.02468777774137278	-0.2029336391761565	-0.12751892793860245	0.18590186642196538	-0.1021513186467456	0.05773599933731328	-0.08606722565657156	-0.13730356791160656	-1,09E+11	0.025145947195693442	0.10578147528091136	0.1481650150492606	0.1896321579914963	0.13080826531083628	0.037957653069388274	0.01724014495786079	0.09203654508573089	0.15369321136892677	0.3187099318772146	0.09802585479867246	-0.01148118037670573	0.005279099527789086	0.029948386012202878	0.12200671463697091	0.14022505305043909	0.19837446229883132	0.10554012635842087	-0.1713829528450352
ABT1P1	NA	NA	NA	NA	NA	NA	NA	NA	NA	NA	#NAME?	-0.6914165736820026	#NAME?	#NAME?	#NAME?	#NAME?	#NAME?	#NAME?	#NAME?	#NAME?	#NAME?	#NAME?	NA	NA	NA	NA	NA	NA	NA	NA
ABTB1	0.03604193986395045	-0.5818978882498209	-0.7467092773711463	-0.4667751851698376	-0.2824869414125477	0.07715144009253491	-0.0465871322966204	0.04007104792527317	-0.08494341925680064	-0.015321599166274067	-0.04306266706449122	0.13838314096608426	0.2352081859421108	0.2532480415597749	0.2656549238734483	0.27964998609859154	-0.041471345106366506	0.034015657246120545	-0.41573023885908983	-0.6921247891773056	-0.9297100778419572	0.08724027211718763	NA	Inf	NA	Inf	Inf	Inf	Inf	NA
ABTB2	27.060.966.063.717.400	3.519.946.852.162.690	0.9197877434325069	0.27796516754846107	0.3767576282317885	0.16638281695386964	0.2142531128208933	-0.12023154479328761	-0.40826071525420077	-0.4374948595026465	-0.0025885485171947414	0.06452685756053991	0.22711921422942588	0.22001320316171008	0.3422222951521457	0.5891534928302489	0.6093828287046992	22.049.791.939.920.900	27.245.179.353.176.700	14.334.863.613.863.800	1.496.542.439.046.710	0.0542835998553942	-0.002322318808005479	#NAME?	-0.29933234394950903	0.8999527487821388	33.927.117.604.429.600	31.394.810.383.507.300	13.508.080.991.230.400	0.478467812503778
AC000032.2	NA	NA	NA	NA	NA	NA	NA	NA	NA	NA	NA	NA	NA	NA	NA	NA	NA	NA	NA	NA	NA	NA	NA	NA	NA	NA	NA	NA	NA	NA
AC000035.3	NA	NA	NA	#NAME?	NA	NA	NA	NA	#NAME?	NA	NA	NA	NA	NA	NA	NA	NA	NA	NA	NA	NA	NA	NA	NA	NA	NA	NA	NA	NA	NA
AC000036.4	NA	NA	NA	NA	NA	NA	NA	NA	NA	NA	NA	NA	NA	NA	NA	NA	NA	NA	NA	NA	NA	NA	NA	NA	NA	NA	NA	NA	NA	NA
AC000041.10	NA	NA	NA	NA	NA	NA	NA	NA	NA	NA	NA	NA	NA	NA	NA	NA	NA	NA	NA	NA	NA	NA	NA	NA	NA	NA	NA	NA	NA	NA
AC000041.8	-0.0554967103225817	#NAME?	-1.087.845.289.582.780	#NAME?	0.48354978128233245	#NAME?	-0.12126968999817667	#NAME?	0.5462342409473399	0.5885936574332056	-1,33E+11	0.4694570527778189	0.4911958266357223	0.4914127936255917	0.9416391542996796	-0.20839102485300937	0.3461710794893961	0.06972267770912655	-13.843.196.494.048.000	-0.6779203483293705	0.08142859688539444	0.04516920318329744	NA	NA	NA	NA	NA	NA	NA	NA
AC000067.1	0.8954276200891713	0.5147601698701142	-0.3382808371925054	#NAME?	-0.1174208556896913	15.228.008.200.557.800	-0.09648069943185565	#NAME?	#NAME?	#NAME?	NA	NA	NA	NA	NA	NA	NA	NA	NA	NA	NA	NA	NA	NA	NA	NA	NA	NA	NA	NA
AC000068.10	#NAME?	NA	NA	NA	#NAME?	#NAME?	NA	NA	NA	#NAME?	-0.07851762171641405	-0.25704732075555087	-0.20563572837147312	#NAME?	0.7804627867530572	11.169.322.027.066.900	0.2895456739875965	13.349.236.713.776.400	-0.26011814416335494	0.027129137784043744	-0.234274311728707	15.947.755.371.434.200	-0.3370400023316577	-1.300.691.175.066.560	-0.9576588543413239	-14.274.777.839.344.100	#NAME?	-16.362.073.866.451.700	#NAME?	-1.513.627.985.354.320
AC000068.5	17.503.699.771.041.900	-0.9985970644715642	-15.458.089.414.214.300	#NAME?	#NAME?	#NAME?	-0.7706253392668934	#NAME?	-17.730.293.183.263.500	#NAME?	#NAME?	12.696.564.124.018.100	14.167.005.501.223.000	18.523.660.408.662.400	#NAME?	#NAME?	#NAME?	0.7710351789109036	#NAME?	#NAME?	11.832.874.313.266.500	19.565.322.617.934.800	#NAME?	#NAME?	20.387.923.528.529.500	1.854.375.204.641.300	#NAME?	14.361.144.919.373.300	#NAME?	#NAME?
AC000068.9	NA	#NAME?	NA	#NAME?	#NAME?	NA	#NAME?	NA	#NAME?	#NAME?	-0.03376700609630759	-0.21254994472390548	-0.8650773895087223	-0.2945142725276015	0.3404660455535034	-0.6283437216041734	0.1728817603384033	0.011434784908017527	-0.10158301229039715	-0.10670576144299765	-0.45866094137831714	-0.4096882616852636	-0.6806523621588121	#NAME?	#NAME?	#NAME?	#NAME?	#NAME?	#NAME?	#NAME?
AC000077.2	NA	NA	NA	NA	NA	NA	NA	NA	NA	NA	NA	NA	NA	NA	NA	NA	NA	NA	NA	NA	NA	NA	NA	NA	NA	NA	NA	NA	NA	NA
AC000078.5	NA	#NAME?	NA	#NAME?	#NAME?	NA	#NAME?	NA	#NAME?	#NAME?	NA	NA	NA	NA	NA	NA	NA	NA	NA	NA	NA	NA	NA	NA	NA	NA	NA	NA	NA	NA
AC000081.2	NA	NA	NA	NA	NA	NA	NA	NA	NA	NA	NA	NA	NA	NA	NA	NA	NA	NA	NA	NA	NA	NA	NA	NA	NA	NA	NA	NA	NA	NA
AC000089.3	NA	#NAME?	#NAME?	NA	#NAME?	NA	#NAME?	#NAME?	NA	#NAME?	-0.7505943078321999	0.4249310335257843	-0.09914904691878688	#NAME?	0.17764023092371944	0.7410636845595534	-0.46062957129561827	-1.130.374.887.158.160	-0.940828694771876	0.3441199780799447	#NAME?	0.26202033714602613	#NAME?	#NAME?	31.704.615.686.196.300	#NAME?	#NAME?	#NAME?	#NAME?	#NAME?
AC000095.12	NA	NA	NA	NA	NA	NA	NA	NA	NA	NA	-19.525.896.140.599.400	-0.579463199294094	-24.100.837.542.675.200	-10.961.409.706.602.600	-0.35893122535996924	0.4862157233047827	0.3510291218817374	10.084.638.468.702.200	-20.734.251.457.863.100	-20.009.430.346.548.500	0.08263677027291777	-0.04464888787191998	#NAME?	#NAME?	#NAME?	#NAME?	#NAME?	#NAME?	#NAME?	#NAME?
AC000095.9	NA	#NAME?	#NAME?	NA	NA	NA	#NAME?	#NAME?	NA	NA	-0.011800382808806534	0.0015723063649448477	0.25474187389543274	0.07690053227086256	0.03127633817976311	0.018525841248599937	-0.21901427835643839	-0.042789732135605454	-0.5079832479529067	-0.8079730854566709	-0.6211113338862922	0.4061721660375158	#NAME?	1.168.392.991.807.440	#NAME?	127.574.703.830.303	15.660.290.574.750.500	0.9483436067734577	12.353.489.750.088.000	1.607.300.022.933.570
AC000099.1	NA	NA	NA	NA	NA	NA	NA	NA	NA	NA	NA	NA	NA	NA	NA	NA	NA	NA	NA	NA	NA	NA	NA	NA	NA	NA	NA	NA	NA	NA
AC000111.3	NA	NA	NA	NA	NA	NA	NA	NA	NA	NA	NA	NA	NA	NA	NA	NA	NA	NA	NA	NA	NA	NA	NA	NA	NA	NA	NA	NA	NA	NA
AC000111.4	NA	NA	NA	NA	NA	NA	NA	NA	NA	NA	NA	NA	NA	NA	NA	NA	NA	NA	NA	NA	NA	NA	NA	NA	NA	NA	NA	NA	NA	NA
AC000111.5	NA	NA	NA	NA	NA	NA	NA	NA	NA	NA	NA	NA	NA	NA	NA	NA	NA	NA	NA	NA	NA	NA	NA	NA	NA	NA	NA	NA	NA	NA
AC000111.6	NA	NA	NA	NA	NA	NA	NA	NA	NA	NA	NA	NA	NA	NA	NA	NA	NA	NA	NA	NA	NA	NA	NA	NA	NA	NA	NA	NA	NA	NA
AC000120.7	NA	#NAME?	NA	NA	#NAME?	NA	#NAME?	NA	NA	#NAME?	NA	NA	NA	NA	NA	NA	NA	NA	NA	NA	NA	NA	#NAME?	38.520.386.096.162.900	#NAME?	#NAME?	#NAME?	#NAME?	#NAME?	#NAME?
AC000123.2	-0.4475103027925246	0.11314631580902089	0.057556434290739	-0.3188884724016793	0.04198781116488469	-0.5127553478964516	0.5408263629544124	0.5738259907032153	-0.8261072779077786	0.4359172723529151	-0.0028495442263571577	-0.14454248619298804	-0.17212521826580002	-0.1358357614439766	-0.3834112678919591	-0.7400375399537045	-0.7430956664913905	-0.20369626818915929	-0.31476530024544536	-0.1555832141289734	0.125923532211554	-0.07983149873133086	-0.04345927851466844	#NAME?	#NAME?	#NAME?	#NAME?	0.7850708632674475	0.7558904753417924	0.1966769954592223
AC000123.3	#NAME?	#NAME?	-0.794983510827609	#NAME?	#NAME?	#NAME?	1.079.683.580.172.470	#NAME?	#NAME?	13.420.189.149.126.800	-0.04376942075698825	#NAME?	0.4867913418042108	#NAME?	#NAME?	-0.5937046953280625	#NAME?	#NAME?	-0.9461759504607176	0.057060176686120796	0.5952744524433371	-0.025551218888998972	#NAME?	#NAME?	#NAME?	#NAME?	#NAME?	#NAME?	#NAME?	18.016.322.376.970.500
AC000123.4	NA	NA	NA	NA	NA	NA	NA	NA	NA	NA	NA	NA	NA	NA	NA	NA	NA	NA	NA	NA	NA	NA	NA	NA	NA	NA	NA	NA	NA	NA
AC000124.1	NA	NA	NA	NA	NA	NA	NA	NA	NA	NA	NA	NA	NA	NA	NA	NA	NA	NA	NA	NA	NA	NA	NA	NA	NA	NA	NA	NA	NA	NA
AC000362.1	NA	NA	NA	NA	NA	NA	NA	NA	NA	NA	NA	NA	NA	NA	NA	NA	NA	NA	NA	NA	NA	NA	NA	NA	NA	NA	NA	NA	NA	NA
AC000367.1	NA	NA	NA	NA	NA	NA	NA	NA	NA	NA	NA	NA	NA	NA	NA	NA	NA	NA	NA	NA	NA	NA	NA	NA	NA	NA	NA	NA	NA	NA
AC000370.2	NA	NA	NA	NA	NA	NA	NA	NA	NA	NA	NA	NA	NA	NA	NA	NA	NA	NA	NA	NA	NA	NA	NA	NA	NA	NA	NA	NA	NA	NA
AC000374.1	NA	NA	NA	NA	NA	NA	NA	NA	NA	NA	NA	NA	NA	NA	NA	NA	NA	NA	NA	NA	NA	NA	NA	NA	NA	NA	NA	Inf	NA	NA
AC000403.4	-12.439.218.540.410.800	-0.11501848160478693	0.0408618184815866	-0.7820110243145425	-0.31153069774810505	-0.6663343222657763	0.10912236593998671	0.4583752728736189	-0.4179741375471305	0.0169439440241279	-0.025530163710979784	-0.190038217522365	-0.17231864165990662	-0.0862126887633561	-0.23439856513891846	-0.28076585085187067	-0.4774006069816492	-0.057962250133588564	0.19809887137657783	0.004586619118992059	0.06050677278611633	0.9557515254856654	-0.05171714496426036	0.20905072492957807	0.34373611825429395	0.8726959628346203	0.22296912855976295	0.306632138764764	0.29583604563781546	-13.029.548.477.986.800
AC001226.7	NA	#NAME?	NA	NA	NA	NA	#NAME?	NA	NA	NA	-0.7310292517759693	-13.228.666.071.389.000	-13.941.175.572.983.900	#NAME?	#NAME?	-0.7121547154239467	0.17752306052955574	-0.291113757245659	-0.07957351251918232	0.2016188623905265	-0.473866125158128	#NAME?	-10.273.806.434.484.200	#NAME?	-0.07430350305409711	#NAME?	#NAME?	#NAME?	#NAME?	#NAME?
AC002044.1	#NAME?	NA	NA	NA	NA	#NAME?	NA	NA	NA	NA	NA	NA	NA	NA	NA	NA	NA	NA	NA	NA	NA	NA	NA	NA	NA	NA	NA	NA	NA	NA
AC002044.3	NA	NA	NA	#NAME?	NA	NA	NA	NA	#NAME?	NA	NA	NA	NA	NA	NA	NA	NA	NA	NA	NA	NA	NA	NA	NA	NA	NA	NA	NA	NA	NA
AC002044.4	NA	NA	NA	NA	NA	NA	NA	NA	NA	NA	NA	NA	NA	NA	NA	NA	NA	NA	NA	NA	NA	NA	NA	NA	NA	NA	NA	NA	NA	NA
AC002056.3	NA	NA	#NAME?	#NAME?	#NAME?	NA	NA	#NAME?	#NAME?	#NAME?	#NAME?	0.13976187039591245	0.45312699121719213	#NAME?	-0.7373404173196221	#NAME?	-11.714.056.223.689.400	-0.11659793194340606	0.08818383715460561	#NAME?	-16.873.886.387.312.200	-0.27662985930081596	NA	NA	NA	NA	NA	NA	NA	Inf
AC002056.5	NA	NA	NA	NA	NA	NA	NA	NA	NA	NA	NA	NA	NA	NA	NA	NA	NA	NA	NA	NA	NA	NA	NA	NA	NA	NA	NA	NA	NA	NA
AC002059.10	NA	#NAME?	NA	NA	NA	NA	#NAME?	NA	NA	NA	#NAME?	#NAME?	#NAME?	#NAME?	0.442031054426551	1.429.653.658.458.480	-0.13173054679683016	#NAME?	0.6166236206607187	1.307.070.876.913.130	0.6784370717697529	-0.6038136351860331	NA	NA	NA	NA	NA	NA	NA	NA
AC002064.4	NA	NA	NA	NA	NA	NA	NA	NA	NA	NA	NA	NA	NA	NA	NA	NA	NA	NA	NA	NA	NA	NA	NA	NA	NA	NA	NA	NA	NA	NA
AC002064.5	NA	#NAME?	NA	#NAME?	#NAME?	NA	#NAME?	NA	#NAME?	#NAME?	#NAME?	#NAME?	#NAME?	#NAME?	12.949.117.388.004.100	#NAME?	#NAME?	#NAME?	#NAME?	#NAME?	#NAME?	#NAME?	NA	NA	NA	NA	NA	NA	NA	NA
AC002064.7	NA	NA	NA	NA	NA	NA	NA	NA	NA	NA	-2,22E+12	-0.17886933999099203	0.38709360094662276	0.6738394445858185	0.4438287128307034	-0.5005893690150899	13.991.763.802.885.200	11.567.593.112.045.000	0.9145698725666325	0.616392932460519	0.4478827871668165	#NAME?	-0.6562795988119159	-0.820365720411804	#NAME?	#NAME?	#NAME?	#NAME?	#NAME?	-0.666226326889674
AC002066.1	NA	-0.7715675708369732	0.2951921545042832	#NAME?	#NAME?	NA	#NAME?	#NAME?	#NAME?	#NAME?	NA	NA	NA	NA	NA	NA	NA	NA	NA	NA	NA	NA	NA	NA	NA	NA	NA	NA	NA	NA
AC002069.6	NA	NA	NA	NA	NA	NA	NA	NA	NA	NA	NA	NA	NA	NA	NA	NA	NA	NA	NA	NA	NA	NA	#NAME?	#NAME?	#NAME?	#NAME?	#NAME?	#NAME?	#NAME?	#NAME?
AC002075.3	NA	NA	NA	NA	NA	NA	NA	NA	NA	NA	NA	NA	NA	NA	NA	NA	NA	NA	NA	NA	NA	NA	NA	NA	NA	NA	NA	NA	NA	NA
AC002075.4	NA	NA	NA	NA	NA	NA	NA	NA	NA	NA	NA	NA	NA	NA	NA	NA	NA	NA	NA	NA	NA	NA	NA	NA	NA	NA	NA	NA	NA	NA
AC002076.10	#NAME?	#NAME?	1.712.449.775.538.030	#NAME?	NA	#NAME?	#NAME?	#NAME?	#NAME?	NA	#NAME?	#NAME?	#NAME?	11.806.374.921.992.500	#NAME?	#NAME?	#NAME?	#NAME?	29.583.484.728.962.000	#NAME?	2.566.581.397.067.700	#NAME?	-0.7678777739687102	#NAME?	#NAME?	-0.34761558421987154	1.159.609.400.268.600	#NAME?	0.3174504821823937	0.4638577802842171
AC002115.9	NA	NA	NA	NA	NA	NA	NA	NA	NA	NA	NA	NA	NA	NA	NA	NA	NA	NA	NA	NA	NA	NA	NA	NA	NA	NA	NA	NA	NA	NA
AC002116.7	#NAME?	0.20291229205934186	0.6966991813696097	#NAME?	-0.3090976257249031	-0.17170481058330658	#NAME?	0.9226961348431747	0.42816081187589644	#NAME?	-0.034250624901855126	-0.12959101079030844	0.040397376257943124	0.06966809399740287	0.3351054722403635	-0.46355619324869635	-0.16529253171625174	-0.22318816804964992	0.2190603305524035	-0.4725995284296145	-0.40983500006340334	0.14434608014501685	-0.04227139517129416	-11.986.809.486.848.700	-0.35552398296603194	-0.3938704807206256	-0.21159429739816144	-0.49599434132409265	-0.15359004724352604	-11.535.301.009.597.800
AC002116.8	NA	#NAME?	#NAME?	-10.710.940.683.997.600	14.811.064.885.125.400	NA	#NAME?	#NAME?	-0.5200816476299086	#NAME?	-0.004118507063193569	0.07712316024849328	#NAME?	0.5893089422942416	#NAME?	0.7375152452140423	#NAME?	#NAME?	0.3725193127303281	#NAME?	12.376.034.729.053.200	0.5402539957650658	NA	NA	NA	NA	NA	NA	NA	NA
AC002117.1	NA	#NAME?	NA	#NAME?	NA	NA	#NAME?	NA	#NAME?	NA	-1,50E+12	-0.22775481748700394	-0.5003218696597944	-0.08377200537488029	-0.3478677822511843	-0.8714103874994433	-0.5127090292330779	-15.933.991.647.214.000	-0.6521534245647869	#NAME?	-0.7724346477796882	-0.6590241563051381	NA	NA	NA	NA	NA	NA	NA	NA
AC002127.2	NA	NA	NA	NA	NA	NA	NA	NA	NA	NA	NA	NA	NA	NA	NA	NA	NA	NA	NA	NA	NA	NA	NA	NA	NA	NA	NA	NA	NA	NA
AC002127.4	NA	NA	NA	NA	NA	NA	NA	NA	NA	NA	NA	NA	NA	NA	NA	NA	NA	NA	NA	NA	NA	NA	NA	NA	NA	NA	NA	NA	NA	NA
AC002128.5	NA	NA	NA	NA	NA	NA	NA	NA	NA	NA	#NAME?	#NAME?	#NAME?	#NAME?	#NAME?	#NAME?	#NAME?	#NAME?	#NAME?	#NAME?	#NAME?	#NAME?	NA	NA	NA	NA	NA	NA	NA	NA
AC002306.1	NA	NA	NA	NA	NA	NA	NA	NA	NA	NA	NA	NA	NA	NA	NA	NA	NA	NA	NA	NA	NA	NA	#NAME?	#NAME?	#NAME?	#NAME?	#NAME?	#NAME?	#NAME?	#NAME?
AC002310.10	NA	NA	NA	NA	NA	NA	NA	NA	NA	NA	NA	NA	NA	NA	NA	NA	NA	NA	NA	NA	NA	NA	NA	NA	NA	NA	NA	NA	NA	NA
AC002310.11	NA	#NAME?	#NAME?	NA	NA	Inf	#NAME?	#NAME?	NA	NA	#NAME?	#NAME?	#NAME?	#NAME?	#NAME?	-10.482.258.615.243.600	-0.07083381231701673	-0.690071997716867	#NAME?	-1.178.001.967.943.380	0.6470267809665957	#NAME?	NA	NA	NA	NA	Inf	NA	Inf	NA
AC002310.12	0.7089056779519295	-12.679.460.370.317.500	-0.3575018482972282	11.765.033.917.978.200	-0.4200105133480641	0.13056502514315013	-0.6746075610959773	0.43129247449758473	0.8516637333873899	-0.9404470232106014	-0.1461130042170638	-0.23601951045880432	0.09434371692638362	0.030832883894905905	0.34290954423152137	0.6736356021224057	-0.014121167351426434	0.05875069226358533	-0.10439590359484904	-0.48874171429690644	-0.5450637076064688	0.007704738837910424	#NAME?	19.790.058.062.848.300	19.885.506.846.198.000	0.823914973305938	-0.19202502233201782	10.747.997.493.163.600	10.004.174.674.477.700	14.565.990.877.976.300
AC002310.13	NA	NA	NA	NA	NA	NA	NA	NA	NA	NA	NA	NA	NA	NA	NA	NA	NA	NA	NA	NA	NA	NA	#NAME?	#NAME?	#NAME?	#NAME?	#NAME?	#NAME?	#NAME?	#NAME?
AC002310.14	#NAME?	#NAME?	#NAME?	#NAME?	#NAME?	#NAME?	#NAME?	#NAME?	#NAME?	#NAME?	-1,05E+11	-0.010218311926245838	-0.12313261999599301	0.4390756315801327	0.08078143803391043	0.6781554072758564	0.5555973053453227	0.433652957095901	0.3202803884972957	-0.5398449929063369	0.11145400311106149	-0.6919377326492205	-0.5089651352891362	-0.17414960222142684	-0.7977747969945792	#NAME?	-14.303.974.812.831.200	-0.8183161901057472	-10.847.745.757.666.700	-0.7584183307915956
AC002310.17	NA	NA	NA	NA	NA	NA	NA	NA	NA	NA	NA	NA	NA	NA	NA	NA	NA	NA	NA	NA	NA	NA	NA	NA	NA	NA	NA	NA	NA	NA
AC002310.7	#NAME?	#NAME?	NA	#NAME?	#NAME?	#NAME?	0.32497494506057983	NA	#NAME?	#NAME?	#NAME?	#NAME?	0.3832563653747274	-0.3060962078549027	#NAME?	#NAME?	-0.7977459132667547	#NAME?	#NAME?	#NAME?	#NAME?	#NAME?	#NAME?	20.451.882.687.941.900	#NAME?	#NAME?	#NAME?	#NAME?	#NAME?	#NAME?
AC002366.3	NA	NA	NA	NA	#NAME?	NA	NA	NA	NA	#NAME?	NA	NA	NA	NA	NA	NA	NA	NA	NA	NA	NA	NA	NA	NA	NA	NA	NA	NA	NA	NA
AC002368.4	NA	NA	NA	NA	NA	NA	NA	NA	NA	NA	#NAME?	#NAME?	#NAME?	#NAME?	#NAME?	#NAME?	#NAME?	24.546.111.826.886.700	20.970.143.941.408.200	2.440.826.517.862.250	#NAME?	0.5636790248757401	NA	NA	NA	Inf	NA	NA	NA	NA
AC002383.2	NA	NA	NA	NA	NA	NA	NA	NA	NA	NA	NA	NA	NA	NA	NA	NA	NA	NA	NA	NA	NA	NA	NA	NA	NA	NA	NA	NA	NA	NA
AC002386.1	NA	NA	NA	NA	NA	NA	NA	NA	NA	NA	NA	NA	NA	NA	NA	NA	NA	NA	NA	NA	NA	NA	#NAME?	#NAME?	#NAME?	#NAME?	#NAME?	#NAME?	#NAME?	#NAME?
AC002398.11	#NAME?	NA	#NAME?	NA	#NAME?	#NAME?	NA	#NAME?	NA	#NAME?	NA	NA	Inf	NA	NA	NA	NA	NA	NA	NA	NA	NA	#NAME?	#NAME?	#NAME?	30.668.910.201.176.000	#NAME?	#NAME?	#NAME?	#NAME?
AC002398.12	NA	NA	NA	#NAME?	#NAME?	NA	NA	NA	#NAME?	#NAME?	#NAME?	#NAME?	#NAME?	#NAME?	#NAME?	#NAME?	#NAME?	#NAME?	#NAME?	#NAME?	#NAME?	#NAME?	#NAME?	#NAME?	#NAME?	#NAME?	#NAME?	#NAME?	#NAME?	#NAME?
AC002398.13	NA	NA	NA	NA	NA	NA	NA	NA	NA	NA	NA	NA	NA	NA	NA	NA	NA	NA	NA	NA	NA	NA	NA	NA	NA	NA	NA	NA	NA	NA
AC002398.9	0.5579395852206249	-0.8554522014987331	-0.1753173820951011	-1.136.541.673.635.950	-0.3155770479733625	-0.48256958335802225	-0.5749562934771884	0.1736621854184789	-0.20343445391258067	-15.868.055.556.244.100	-0.00784618493644526	0.2266731222760997	-0.0636853345092816	0.45114795572052757	0.20963091090648378	0.06220140603367979	0.04653055731674331	0.054395230192125624	0.1968729844444434	0.023303979625666466	-0.11763457114480474	0.29809063062341135	-0.04752626341798144	-0.29750523809673785	-0.25875469966817766	-11.236.622.347.019.000	-0.5293887842152717	-0.3413833803535705	-0.5658382793533652	-0.18846082094916805
AC002400.1	NA	NA	NA	NA	NA	NA	NA	NA	NA	NA	NA	Inf	NA	NA	NA	NA	NA	NA	NA	NA	NA	NA	NA	NA	NA	NA	NA	NA	NA	NA
AC002401.1	NA	NA	NA	NA	NA	NA	NA	NA	NA	NA	NA	NA	NA	NA	NA	NA	NA	NA	NA	NA	NA	NA	NA	NA	NA	NA	NA	NA	NA	NA
AC002407.3	NA	NA	NA	NA	NA	NA	NA	NA	NA	NA	NA	NA	Inf	Inf	NA	NA	NA	NA	NA	NA	NA	Inf	NA	NA	NA	NA	NA	NA	NA	NA
AC002429.4	NA	NA	NA	NA	NA	NA	NA	NA	NA	NA	NA	NA	NA	NA	NA	NA	NA	NA	NA	NA	NA	NA	NA	NA	NA	NA	NA	NA	NA	NA
AC002429.5	#NAME?	#NAME?	#NAME?	#NAME?	#NAME?	0.15964771733378721	-0.3770719624110535	#NAME?	0.25294591269878974	1.106.824.826.514.840	NA	NA	NA	NA	NA	NA	NA	NA	NA	NA	NA	NA	NA	NA	NA	NA	NA	NA	NA	NA
AC002451.3	#NAME?	#NAME?	-0.814504538919437	0.49372606371126687	0.016841961360360164	#NAME?	#NAME?	#NAME?	#NAME?	#NAME?	-0.030637988931656007	-0.8037489049780213	-0.6023432924500219	0.26403148536164295	-0.5709003916883078	-2.374.058.662.172.880	-0.008356973026248105	-28.832.965.286.936.300	-25.317.707.153.149.200	#NAME?	#NAME?	-1.287.591.302.673.140	#NAME?	#NAME?	#NAME?	#NAME?	3.651.873.714.678.780	28.510.677.600.904.500	#NAME?	2.792.620.919.979.640
AC002454.1	0.6989676697018182	0.8830615300533228	-0.46480363631948746	-0.11678298626074941	#NAME?	#NAME?	#NAME?	-0.6760099898739421	0.06153064814198304	-0.7801996004624357	-0.2692675434549895	-10.483.765.319.402.700	-13.423.481.059.231.100	-0.5872810403534091	-1.475.068.789.677.950	#NAME?	#NAME?	-11.000.786.227.672.900	#NAME?	-13.928.588.558.785.200	-24.051.473.362.170.400	-15.916.866.627.921.200	NA	Inf	NA	NA	NA	NA	NA	NA
AC002456.2	#NAME?	-0.6752351707486035	0.710830024849835	#NAME?	0.4139377966141856	#NAME?	0.7006518148928217	-0.02038168858448273	#NAME?	#NAME?	NA	NA	NA	NA	NA	NA	Inf	Inf	NA	NA	Inf	NA	NA	NA	NA	NA	NA	NA	NA	NA
AC002463.3	NA	NA	NA	NA	NA	NA	NA	NA	NA	NA	NA	NA	NA	NA	NA	NA	NA	NA	NA	NA	NA	NA	#NAME?	#NAME?	#NAME?	#NAME?	#NAME?	#NAME?	#NAME?	#NAME?
AC002465.2	NA	NA	NA	NA	NA	NA	NA	NA	NA	NA	NA	NA	NA	NA	NA	NA	NA	NA	NA	NA	NA	NA	NA	NA	NA	NA	NA	NA	NA	NA
AC002467.7	-0.2968343052507482	-0.3232423664346882	-0.43613494986424506	-0.6029088575056455	0.013025036765467938	-0.09662493072845157	-0.557807116283704	-0.7193458408360159	-0.6991569687833901	0.04030006174188797	-0.13183322175002732	0.22420477318402984	0.5317353810117322	0.09417787611639325	0.3512046707900812	0.11772723837303126	0.5336800022184496	0.06423737732789171	-0.06958818047147552	0.623988512656765	0.3362953489575008	0.529843319259919	-0.31348712073544693	-0.8435338136585189	-1.146.546.960.116.800	-13.101.475.865.156.000	-16.361.582.121.622.000	-11.131.533.559.482.500	-10.935.044.676.011.000	-22.538.417.037.811.100
AC002472.11	NA	NA	NA	NA	NA	NA	NA	NA	NA	NA	NA	NA	NA	NA	NA	NA	NA	NA	NA	NA	NA	NA	NA	NA	NA	NA	NA	NA	NA	NA
AC002472.16	NA	NA	NA	NA	NA	NA	NA	NA	NA	NA	NA	NA	NA	NA	NA	NA	NA	NA	NA	NA	NA	NA	NA	NA	NA	NA	NA	NA	NA	NA
AC002472.8	NA	#NAME?	NA	NA	NA	NA	#NAME?	NA	NA	NA	#NAME?	#NAME?	#NAME?	#NAME?	#NAME?	#NAME?	#NAME?	#NAME?	#NAME?	#NAME?	#NAME?	#NAME?	NA	NA	NA	NA	NA	NA	NA	NA
AC002480.2	NA	NA	NA	NA	NA	NA	NA	NA	NA	NA	NA	NA	NA	NA	NA	NA	NA	NA	NA	NA	NA	NA	NA	NA	NA	NA	NA	NA	NA	NA
AC002480.3	#NAME?	#NAME?	0.00914561279905953	#NAME?	2.031.312.599.129.600	#NAME?	0.18426866444016451	0.5672415962805168	11.221.048.375.141.200	18.301.912.805.616.300	NA	NA	NA	NA	NA	NA	NA	NA	NA	NA	NA	NA	NA	NA	NA	NA	NA	NA	NA	NA
AC002480.4	#NAME?	#NAME?	15.753.999.893.846.800	#NAME?	#NAME?	#NAME?	#NAME?	#NAME?	#NAME?	#NAME?	NA	NA	NA	NA	NA	NA	NA	NA	NA	NA	NA	NA	#NAME?	#NAME?	#NAME?	#NAME?	#NAME?	#NAME?	#NAME?	#NAME?
AC002480.5	NA	#NAME?	NA	#NAME?	#NAME?	NA	#NAME?	NA	#NAME?	#NAME?	NA	NA	NA	NA	NA	NA	NA	NA	NA	NA	NA	NA	NA	NA	NA	NA	NA	NA	NA	NA
AC002486.2	NA	NA	NA	NA	NA	NA	NA	NA	NA	NA	NA	NA	NA	NA	NA	NA	NA	NA	NA	NA	NA	NA	#NAME?	#NAME?	#NAME?	#NAME?	#NAME?	#NAME?	#NAME?	#NAME?
AC002486.3	NA	NA	NA	NA	NA	NA	NA	NA	NA	NA	NA	NA	NA	NA	NA	NA	NA	NA	NA	NA	NA	NA	NA	NA	NA	NA	NA	NA	NA	NA
AC002511.2	NA	NA	NA	NA	NA	NA	NA	NA	NA	NA	NA	NA	NA	NA	NA	NA	NA	NA	NA	NA	NA	NA	#NAME?	#NAME?	#NAME?	#NAME?	#NAME?	#NAME?	#NAME?	#NAME?
AC002511.3	NA	NA	NA	NA	NA	NA	NA	NA	NA	NA	NA	NA	NA	NA	NA	NA	NA	NA	NA	NA	NA	NA	NA	NA	NA	NA	NA	NA	NA	NA
AC002519.6	NA	NA	NA	NA	NA	NA	NA	NA	NA	NA	NA	NA	NA	NA	NA	NA	NA	NA	NA	NA	NA	NA	NA	NA	NA	NA	NA	NA	NA	NA
AC002519.8	NA	NA	NA	NA	NA	NA	NA	NA	NA	NA	NA	NA	NA	NA	NA	NA	NA	NA	NA	NA	NA	NA	NA	NA	NA	NA	NA	NA	NA	NA
AC002523.1	NA	NA	NA	NA	NA	NA	NA	NA	NA	NA	NA	NA	NA	NA	NA	NA	NA	NA	NA	NA	NA	NA	NA	NA	NA	NA	NA	NA	NA	NA
AC002539.1	NA	NA	NA	NA	NA	NA	NA	NA	NA	NA	NA	NA	NA	NA	NA	NA	NA	NA	NA	NA	NA	NA	NA	NA	NA	NA	NA	NA	NA	NA
AC002542.2	NA	NA	NA	NA	NA	NA	NA	NA	NA	NA	NA	NA	NA	NA	NA	NA	NA	NA	NA	NA	NA	NA	NA	NA	NA	NA	NA	NA	NA	NA
AC002543.2	NA	NA	NA	NA	NA	NA	NA	NA	NA	NA	NA	NA	NA	NA	NA	NA	NA	NA	NA	NA	NA	NA	NA	NA	NA	NA	NA	NA	NA	NA
AC002550.5	NA	#NAME?	NA	#NAME?	NA	NA	#NAME?	NA	#NAME?	NA	NA	NA	NA	NA	NA	NA	NA	NA	NA	NA	NA	NA	NA	NA	NA	NA	NA	NA	NA	NA
AC002550.6	#NAME?	#NAME?	#NAME?	#NAME?	#NAME?	#NAME?	#NAME?	#NAME?	#NAME?	#NAME?	-0.13034423238312162	0.5947532872757295	11.488.614.311.131.300	10.626.864.866.786.600	-0.016816495454042707	0.794425981142399	-0.06937988659091934	0.783773348037972	0.8549139936864707	-15.410.458.510.857.900	0.3972326876570534	1.061.794.252.314.250	-0.6709024945458838	-0.3288911978056737	#NAME?	#NAME?	#NAME?	#NAME?	#NAME?	#NAME?
AC002551.1	NA	#NAME?	NA	NA	NA	NA	#NAME?	NA	NA	NA	NA	NA	NA	NA	NA	NA	NA	NA	NA	NA	NA	NA	NA	NA	NA	NA	NA	NA	NA	NA
AC002553.4	NA	NA	NA	NA	NA	NA	NA	NA	NA	NA	NA	NA	NA	NA	NA	NA	NA	NA	NA	NA	NA	NA	NA	NA	NA	NA	NA	NA	NA	NA
AC002984.2	NA	NA	NA	NA	NA	NA	NA	NA	NA	NA	NA	NA	NA	NA	NA	NA	NA	NA	NA	NA	NA	NA	#NAME?	#NAME?	#NAME?	#NAME?	#NAME?	#NAME?	#NAME?	#NAME?
AC002985.3	#NAME?	0.4014130426114038	-0.37602422142137526	-0.7281292001610432	-12.309.559.206.552.300	#NAME?	-0.5683537595099951	0.4998684736018553	0.06612183265888978	-0.9149548428057331	-0.10616464276372403	-0.1721960010336876	-0.14292774356065197	0.26219520951157843	0.4120372039828037	0.3999149500642035	0.6523550920400957	0.8160448234430906	-0.7311533682632259	0.5527034716980761	-0.4172419396563415	0.7602531100378294	-0.0441338003294689	-0.3264501964652211	-12.786.547.162.721.600	-1.396.631.761.254.680	-0.7036124392965886	#NAME?	-1.204.849.914.210.670	-0.5903507995332449
AC003002.4	#NAME?	#NAME?	#NAME?	NA	#NAME?	#NAME?	#NAME?	#NAME?	NA	#NAME?	NA	NA	NA	NA	NA	NA	NA	NA	NA	NA	NA	NA	NA	NA	NA	NA	NA	NA	NA	NA
AC003002.6	-12.660.552.079.357.700	#NAME?	-14.847.655.482.593.900	#NAME?	#NAME?	#NAME?	#NAME?	#NAME?	-0.3973372447471714	#NAME?	-0.0058424076901277475	0.5503338465736212	0.02215048339594916	0.008448660540637046	-0.6131916188375217	0.35157769386229676	-0.6776348324302409	-0.5125146056026016	0.1506878775339898	-0.8956577236448622	-0.46004495560457637	-0.08051987311699961	-0.05907639746954654	-0.18709225342938526	#NAME?	#NAME?	#NAME?	0.7924833007430344	-1.192.975.112.833.120	0.15461212621320358
AC003005.2	NA	NA	NA	NA	#NAME?	NA	NA	NA	NA	#NAME?	#NAME?	#NAME?	#NAME?	#NAME?	#NAME?	12.626.296.441.945.500	10.860.848.054.842.400	#NAME?	#NAME?	#NAME?	0.3745481533018527	#NAME?	#NAME?	#NAME?	#NAME?	#NAME?	#NAME?	#NAME?	#NAME?	#NAME?
AC003005.4	NA	NA	NA	NA	#NAME?	NA	NA	NA	NA	#NAME?	#NAME?	0.9958506629404378	17.941.816.503.565.200	#NAME?	0.5988801754143211	12.574.591.141.513.300	#NAME?	10.311.407.693.373.900	0.422924758241069	#NAME?	#NAME?	0.7243971896470113	#NAME?	#NAME?	#NAME?	#NAME?	#NAME?	#NAME?	#NAME?	#NAME?
AC003006.7	#NAME?	#NAME?	0.3372703824336333	#NAME?	#NAME?	253.229.069.067.086	#NAME?	#NAME?	#NAME?	#NAME?	-0.007848409511644741	0.7864241987298359	0.5998529725065365	0.20055931231461469	-0.3380589733597378	0.4511411012947521	-0.2804730891591108	-0.15784994028533061	-15.760.903.126.564.800	-0.20684479782982648	0.20097342491145737	-0.09287152866241978	-0.01638963400728452	-10.806.058.843.795.300	0.19047535719840092	#NAME?	0.13183338803341224	-0.44490397028159434	-0.733673042090121	-0.4231578800885535
AC003009.1	NA	NA	NA	NA	NA	NA	NA	NA	NA	NA	NA	NA	NA	NA	NA	NA	NA	NA	NA	NA	NA	NA	#NAME?	#NAME?	#NAME?	#NAME?	#NAME?	#NAME?	#NAME?	#NAME?
AC003045.1	NA	NA	NA	NA	NA	NA	NA	NA	NA	NA	NA	NA	NA	NA	NA	NA	NA	NA	NA	NA	NA	NA	NA	NA	NA	NA	NA	NA	NA	NA
AC003075.4	19.515.866.890.891.100	#NAME?	-0.18059607846234868	-0.6242518752671031	-0.19081494541792107	1.770.127.158.616.310	#NAME?	#NAME?	-0.8926531299411666	-0.273525767230659	-0.19236568069757298	-0.21287858714605154	#NAME?	1.338.972.811.555.900	0.7211726258836201	10.266.604.448.024.100	0.5152365939406345	0.26358155814210626	0.735721130444752	0.7337943920081517	0.1607900438866141	13.762.347.568.630.100	#NAME?	#NAME?	#NAME?	#NAME?	#NAME?	#NAME?	#NAME?	#NAME?
AC003080.4	NA	#NAME?	NA	NA	NA	NA	#NAME?	NA	NA	NA	NA	NA	NA	NA	NA	NA	NA	NA	NA	NA	NA	NA	NA	NA	NA	NA	NA	NA	NA	NA
AC003084.2	NA	NA	NA	NA	NA	NA	NA	NA	NA	NA	NA	NA	NA	NA	NA	NA	NA	NA	NA	NA	NA	NA	NA	NA	NA	NA	NA	NA	NA	NA
AC003088.1	NA	NA	NA	NA	NA	NA	NA	NA	NA	NA	#NAME?	#NAME?	#NAME?	#NAME?	#NAME?	-0.3255239378033713	#NAME?	#NAME?	#NAME?	#NAME?	#NAME?	#NAME?	NA	NA	NA	NA	NA	NA	NA	NA
AC003090.1	NA	NA	NA	#NAME?	#NAME?	NA	NA	NA	#NAME?	#NAME?	#NAME?	11.097.328.297.442.900	#NAME?	#NAME?	0.2803070498423169	0.29357785901640143	#NAME?	#NAME?	#NAME?	0.1590236772926491	#NAME?	#NAME?	NA	NA	NA	NA	NA	NA	NA	NA
AC003092.1	13.204.880.997.172.700	0.05654518005252822	-0.7307594928516441	-0.3655521644283035	-0.7064529056813464	#NAME?	-0.5832858168129125	-0.1529960460234399	-0.23959260442190106	#NAME?	#NAME?	#NAME?	#NAME?	#NAME?	#NAME?	#NAME?	#NAME?	#NAME?	#NAME?	#NAME?	#NAME?	#NAME?	NA	NA	NA	NA	NA	NA	NA	NA
AC003092.2	NA	NA	NA	NA	NA	NA	NA	NA	NA	NA	NA	NA	NA	NA	NA	NA	NA	NA	NA	NA	NA	NA	NA	NA	NA	NA	NA	NA	NA	NA
AC003101.1	NA	NA	NA	NA	NA	NA	NA	NA	NA	NA	NA	NA	NA	NA	NA	NA	NA	NA	NA	NA	NA	NA	NA	NA	NA	NA	NA	NA	NA	NA
AC003104.1	#NAME?	#NAME?	#NAME?	NA	#NAME?	#NAME?	#NAME?	#NAME?	NA	#NAME?	NA	NA	NA	NA	NA	NA	NA	NA	NA	NA	NA	NA	NA	NA	NA	NA	NA	NA	NA	NA
AC003682.16	NA	NA	NA	NA	NA	NA	NA	NA	NA	NA	#NAME?	#NAME?	#NAME?	#NAME?	#NAME?	#NAME?	#NAME?	#NAME?	#NAME?	#NAME?	#NAME?	#NAME?	NA	NA	NA	NA	NA	NA	NA	NA
AC003956.1	NA	#NAME?	NA	NA	NA	NA	#NAME?	NA	NA	NA	-0.39018701704056963	#NAME?	#NAME?	#NAME?	#NAME?	#NAME?	#NAME?	#NAME?	-1.061.680.478.446.850	#NAME?	-0.054686967338946346	-0.7453069503935925	#NAME?	#NAME?	#NAME?	#NAME?	2.239.690.724.946.340	287.924.870.520.982	#NAME?	29.213.342.892.700.900
AC003958.2	NA	NA	NA	NA	NA	NA	NA	NA	NA	NA	NA	NA	NA	NA	NA	NA	NA	NA	NA	NA	NA	NA	NA	NA	NA	NA	NA	NA	NA	NA
AC003958.6	NA	NA	NA	NA	NA	NA	NA	NA	NA	NA	NA	NA	NA	NA	NA	NA	NA	NA	NA	NA	NA	NA	NA	NA	NA	NA	NA	NA	NA	NA
AC003973.3	#NAME?	#NAME?	NA	NA	#NAME?	#NAME?	#NAME?	NA	NA	#NAME?	NA	NA	NA	NA	NA	NA	NA	NA	NA	NA	NA	NA	#NAME?	#NAME?	#NAME?	#NAME?	#NAME?	#NAME?	0.9952197964976213	0.5457581676522244
AC003973.4	NA	NA	NA	NA	NA	NA	NA	NA	NA	NA	NA	NA	NA	NA	NA	NA	NA	NA	NA	NA	NA	NA	NA	NA	NA	NA	NA	NA	NA	NA
AC003973.5	NA	NA	NA	NA	NA	NA	NA	NA	NA	NA	NA	NA	NA	NA	NA	NA	NA	NA	NA	NA	NA	NA	NA	NA	NA	NA	NA	NA	NA	NA
AC003984.1	NA	NA	NA	NA	NA	NA	NA	NA	NA	NA	NA	NA	NA	NA	NA	NA	NA	NA	NA	NA	NA	NA	NA	NA	NA	NA	NA	NA	NA	NA
AC003985.1	NA	NA	NA	NA	NA	NA	NA	NA	NA	NA	NA	NA	NA	NA	NA	NA	NA	NA	NA	NA	NA	NA	NA	NA	NA	NA	NA	NA	NA	NA
AC003986.5	NA	NA	NA	#NAME?	NA	NA	NA	NA	#NAME?	NA	-0.012487528174985857	0.10936633596368117	16.342.986.513.608.900	0.7570829424041736	0.8385522136257807	0.9607085252257705	#NAME?	-0.7603820132104843	0.881629003280898	#NAME?	#NAME?	0.29606469615609876	#NAME?	245.259.797.671.953	#NAME?	24.370.071.690.656.100	#NAME?	#NAME?	#NAME?	#NAME?
AC003986.6	NA	NA	NA	NA	NA	NA	NA	NA	NA	NA	NA	NA	NA	NA	NA	NA	NA	Inf	NA	NA	NA	NA	-16.170.488.992.681.700	#NAME?	#NAME?	#NAME?	-27.498.643.036.285.800	#NAME?	#NAME?	#NAME?
AC003986.7	NA	#NAME?	#NAME?	NA	#NAME?	NA	#NAME?	#NAME?	NA	#NAME?	NA	NA	NA	NA	NA	NA	NA	NA	NA	Inf	Inf	NA	NA	NA	NA	NA	NA	NA	NA	NA
AC003988.1	NA	NA	NA	NA	#NAME?	NA	NA	NA	NA	#NAME?	NA	NA	NA	NA	NA	NA	NA	NA	NA	NA	NA	NA	NA	NA	NA	NA	NA	NA	NA	NA
AC003989.3	NA	NA	NA	NA	NA	NA	NA	NA	NA	NA	NA	NA	NA	NA	NA	NA	NA	NA	NA	NA	NA	NA	NA	NA	NA	NA	NA	NA	NA	NA
AC003989.4	NA	NA	NA	NA	NA	NA	NA	NA	NA	NA	NA	NA	NA	NA	NA	NA	NA	NA	NA	NA	NA	NA	NA	NA	NA	NA	NA	NA	NA	NA
AC003991.3	#NAME?	NA	#NAME?	#NAME?	#NAME?	#NAME?	NA	#NAME?	#NAME?	#NAME?	NA	NA	NA	NA	NA	NA	Inf	Inf	Inf	Inf	NA	NA	#NAME?	#NAME?	#NAME?	#NAME?	#NAME?	#NAME?	#NAME?	#NAME?
AC004004.2	NA	NA	NA	NA	NA	NA	NA	NA	NA	NA	NA	NA	NA	NA	NA	NA	NA	NA	NA	NA	NA	NA	NA	NA	NA	NA	NA	NA	NA	NA
AC004006.2	NA	NA	NA	NA	NA	NA	NA	NA	NA	NA	NA	NA	NA	NA	NA	NA	NA	NA	NA	NA	NA	NA	NA	NA	NA	NA	NA	NA	NA	NA
AC004009.1	NA	NA	NA	NA	NA	NA	NA	NA	NA	NA	#NAME?	#NAME?	#NAME?	#NAME?	#NAME?	#NAME?	#NAME?	#NAME?	#NAME?	#NAME?	#NAME?	#NAME?	NA	Inf	NA	NA	Inf	NA	NA	NA
AC004009.2	NA	NA	NA	NA	NA	NA	NA	NA	NA	NA	#NAME?	0.3075781338014019	0.8433116320553758	0.6758490994023072	0.7508051761471255	#NAME?	#NAME?	#NAME?	#NAME?	1.286.276.844.461.500	#NAME?	#NAME?	NA	Inf	Inf	Inf	NA	NA	NA	NA
AC004009.3	NA	NA	NA	NA	NA	NA	NA	NA	NA	NA	NA	NA	NA	NA	NA	NA	NA	NA	NA	Inf	NA	NA	#NAME?	#NAME?	#NAME?	#NAME?	#NAME?	#NAME?	#NAME?	#NAME?
AC004012.1	NA	NA	#NAME?	NA	#NAME?	NA	NA	#NAME?	NA	#NAME?	-0.19568195932540627	0.10475966836664484	0.34988249162354246	0.11295282193145859	0.29949681848724913	0.7975657536212237	0.5116543235237105	0.43930650750514527	15.497.513.594.303.400	15.746.060.759.560.700	11.619.614.408.347.100	-0.3795292116318834	-0.4670392441699106	-0.25936708168275685	-0.002440020304752877	0.6670849994107324	-0.1248943135391117	-0.14261154980522686	0.38652748369844986	0.5569438977289003
AC004014.3	NA	NA	NA	NA	NA	NA	NA	NA	NA	NA	NA	NA	NA	NA	NA	NA	NA	NA	NA	NA	NA	NA	NA	NA	NA	NA	NA	NA	NA	NA
AC004019.10	NA	NA	NA	NA	NA	NA	NA	NA	NA	NA	NA	NA	NA	NA	NA	NA	NA	NA	NA	NA	NA	NA	#NAME?	#NAME?	#NAME?	#NAME?	#NAME?	#NAME?	#NAME?	#NAME?
AC004019.13	NA	NA	NA	NA	NA	NA	NA	NA	NA	NA	-0.30518905197284746	#NAME?	#NAME?	#NAME?	0.14787296484804563	#NAME?	#NAME?	#NAME?	#NAME?	-0.6789687513809786	#NAME?	#NAME?	NA	NA	NA	NA	NA	NA	NA	NA
AC004022.7	NA	NA	NA	NA	NA	NA	NA	NA	NA	NA	NA	NA	NA	NA	NA	NA	NA	NA	NA	NA	NA	NA	#NAME?	#NAME?	#NAME?	#NAME?	#NAME?	#NAME?	#NAME?	#NAME?
AC004022.8	NA	NA	NA	NA	NA	NA	NA	NA	NA	NA	NA	NA	NA	NA	NA	NA	NA	NA	NA	Inf	NA	NA	#NAME?	#NAME?	0.5212243079129952	#NAME?	#NAME?	#NAME?	#NAME?	#NAME?
AC004051.2	NA	NA	NA	NA	#NAME?	NA	NA	NA	NA	#NAME?	-0.03306088143323327	15.052.961.226.629.200	19.127.941.623.190.900	0.7422633962145211	13.058.514.168.724.900	#NAME?	#NAME?	#NAME?	212.616.594.632.705	#NAME?	#NAME?	#NAME?	#NAME?	#NAME?	-0.8654706417965748	-0.36895038370676014	#NAME?	#NAME?	#NAME?	#NAME?
AC004054.1	NA	NA	NA	NA	NA	NA	NA	NA	NA	NA	NA	NA	NA	NA	NA	NA	NA	NA	NA	NA	NA	NA	NA	NA	NA	NA	NA	NA	NA	NA
AC004057.1	-0.08506791193287848	0.12342855566380644	0.3374850341521333	0.13339034590668566	0.4333945115940808	-0.1782709101843894	0.037354416723245465	0.8849381952791727	0.021472418856466478	-0.7494952293825968	-0.005306744963877404	0.19207604642997866	0.11011157326267192	0.0830344784935845	-0.08644978147811529	0.37730328814146763	0.18449786376182056	0.29815487521872086	0.28651700176055517	0.4279232348747788	0.17142095113479225	0.6926795066459723	-0.04214942103772343	0.15870759126304262	-0.047098135551883635	0.18899845828334078	0.0672258368853153	0.12065163124496034	0.2666064573265619	0.3794285603454799
AC004062.2	NA	NA	NA	NA	NA	NA	NA	NA	NA	NA	NA	NA	NA	NA	NA	NA	NA	NA	NA	NA	NA	NA	NA	NA	NA	NA	NA	NA	NA	NA
AC004063.1	NA	NA	NA	NA	NA	NA	NA	NA	NA	NA	NA	NA	NA	NA	NA	NA	NA	NA	NA	NA	NA	NA	NA	NA	NA	NA	NA	NA	NA	NA
AC004066.2	NA	NA	NA	NA	NA	NA	NA	NA	NA	NA	NA	NA	NA	NA	NA	NA	NA	NA	NA	NA	NA	NA	NA	NA	NA	NA	NA	NA	NA	NA
AC004066.3	NA	NA	NA	NA	NA	NA	NA	NA	NA	NA	NA	NA	NA	NA	NA	NA	NA	NA	NA	NA	NA	NA	#NAME?	#NAME?	#NAME?	#NAME?	#NAME?	#NAME?	#NAME?	#NAME?
AC004067.5	#NAME?	#NAME?	0.032696249354621454	#NAME?	#NAME?	#NAME?	#NAME?	#NAME?	13.507.778.571.070.500	#NAME?	#NAME?	0.807129501329254	#NAME?	#NAME?	#NAME?	0.668937054762109	#NAME?	0.4422659293782954	#NAME?	15.791.351.260.935.400	23.111.461.341.198.400	#NAME?	NA	NA	NA	NA	NA	NA	NA	NA
AC004069.1	NA	NA	NA	NA	NA	NA	NA	NA	NA	NA	NA	NA	NA	NA	NA	NA	Inf	NA	NA	NA	NA	NA	#NAME?	#NAME?	#NAME?	#NAME?	#NAME?	#NAME?	#NAME?	#NAME?
AC004069.2	0.058087478824929324	1.000.281.160.890.530	-0.5971745180542694	-0.7289694456761908	0.5480417838495444	0.6266674284145209	0.5055068847232213	-0.5502533770564917	-0.6878441681447506	-0.04946584972620737	-6,16E+11	0.2412575222419974	0.06522642628739664	-0.09580903263607501	0.05358489548826561	0.1553075016395108	0.17126628964689522	0.2782649286251737	0.40380236953225823	0.3832745914654815	0.12218685187892572	-0.08303056341707502	#NAME?	#NAME?	#NAME?	4.968.937.342.308.870	4.582.185.724.991.860	39.840.712.119.122.800	#NAME?	33.204.487.041.068.000
AC004070.1	NA	NA	NA	NA	NA	NA	NA	NA	NA	NA	NA	NA	NA	NA	NA	NA	NA	NA	NA	NA	NA	NA	#NAME?	#NAME?	#NAME?	#NAME?	#NAME?	#NAME?	#NAME?	#NAME?
AC004074.4	NA	NA	NA	NA	NA	NA	NA	NA	NA	NA	NA	NA	NA	NA	NA	NA	NA	NA	NA	NA	NA	NA	#NAME?	#NAME?	#NAME?	#NAME?	#NAME?	#NAME?	#NAME?	#NAME?
AC004076.5	#NAME?	-11.992.911.785.717.700	-0.8204778182879555	13.810.172.834.102.600	-15.828.794.844.536.600	#NAME?	-0.8304240777309598	0.16559377360124822	10.390.644.881.195.300	-0.6148246477636914	-0.026915697858982096	-0.07083243508109138	-0.3559781338285477	-0.063467500631274	-0.37731993781881124	-0.9669056415109143	-0.7490175778149333	-0.8675218688753948	-0.8137718833323613	-0.9028928906762179	-0.34951176877807993	-0.006220728293532533	-0.6889438096855908	-0.6702059084646032	-19.214.204.529.888.500	#NAME?	-0.9214297348651572	-0.7340936322523505	-0.24427907822026113	-0.9576012030650338
AC004076.7	NA	NA	NA	NA	#NAME?	NA	NA	NA	NA	#NAME?	NA	NA	NA	NA	NA	NA	NA	NA	NA	NA	NA	NA	NA	NA	NA	NA	NA	NA	NA	NA
AC004076.9	#NAME?	-0.7232830022472689	#NAME?	#NAME?	NA	#NAME?	#NAME?	#NAME?	#NAME?	NA	-0.2625115639797076	0.1688626100964211	0.25004750003520815	-0.3942582237952902	-0.23509912931549087	-0.7230922342876749	-0.010767563275672867	-0.1792101125665401	-0.9973231054196716	-0.6002913332020777	-0.9044015969232988	-0.29498494904052913	-0.01770964021143985	#NAME?	0.2124478915950956	0.03041482094247308	#NAME?	-11.064.689.365.200.000	#NAME?	-0.00791825673487817
AC004112.4	NA	NA	NA	NA	NA	NA	NA	NA	NA	NA	NA	NA	NA	NA	NA	NA	NA	NA	NA	NA	NA	NA	NA	NA	NA	NA	NA	NA	NA	NA
AC004129.7	NA	NA	NA	NA	NA	NA	NA	NA	NA	NA	NA	NA	NA	NA	NA	NA	NA	NA	NA	NA	NA	NA	NA	NA	NA	NA	NA	NA	NA	NA
AC004129.9	NA	NA	NA	NA	NA	NA	NA	NA	NA	NA	NA	NA	NA	NA	NA	NA	NA	NA	NA	NA	NA	NA	#NAME?	#NAME?	#NAME?	#NAME?	#NAME?	#NAME?	#NAME?	#NAME?
AC004156.3	0.6709280343273946	#NAME?	#NAME?	#NAME?	3.655.828.388.351.550	#NAME?	#NAME?	#NAME?	#NAME?	#NAME?	#NAME?	#NAME?	#NAME?	#NAME?	#NAME?	1.402.948.231.327.390	#NAME?	#NAME?	#NAME?	#NAME?	#NAME?	#NAME?	NA	NA	NA	NA	NA	NA	NA	NA
AC004158.3	NA	NA	NA	NA	NA	NA	NA	NA	NA	NA	#NAME?	#NAME?	#NAME?	#NAME?	#NAME?	#NAME?	#NAME?	#NAME?	#NAME?	#NAME?	#NAME?	#NAME?	#NAME?	#NAME?	#NAME?	#NAME?	#NAME?	#NAME?	#NAME?	#NAME?
AC004160.4	#NAME?	NA	NA	NA	NA	#NAME?	NA	NA	NA	NA	NA	NA	NA	NA	NA	NA	NA	NA	NA	NA	NA	NA	NA	NA	NA	NA	NA	NA	NA	NA
AC004221.2	NA	NA	NA	NA	NA	NA	NA	NA	NA	NA	NA	NA	NA	NA	NA	NA	NA	NA	NA	NA	NA	NA	NA	NA	NA	NA	NA	NA	NA	NA
AC004231.2	NA	NA	NA	NA	NA	NA	NA	NA	NA	NA	#NAME?	0.31396653913153116	#NAME?	#NAME?	0.332685639725532	#NAME?	#NAME?	0.80939724280214	#NAME?	#NAME?	#NAME?	0.41587024733810646	NA	NA	NA	NA	NA	NA	NA	Inf
AC004237.1	NA	NA	NA	NA	NA	NA	NA	NA	NA	NA	NA	NA	NA	NA	NA	NA	NA	NA	NA	NA	NA	NA	#NAME?	#NAME?	#NAME?	#NAME?	#NAME?	#NAME?	#NAME?	#NAME?
AC004257.1	NA	NA	#NAME?	NA	NA	NA	NA	#NAME?	NA	NA	NA	NA	NA	NA	NA	NA	NA	NA	NA	NA	NA	NA	#NAME?	#NAME?	#NAME?	#NAME?	#NAME?	#NAME?	#NAME?	#NAME?
AC004381.6	0.04646467702677325	-0.8758303588548058	-0.6100327564585282	-0.4343402798114563	-0.5480548588309713	-0.39123413898891324	-0.2008180416394921	-0.918453921353428	-0.2719286779490647	-0.4906160629808227	-0.0019121512653685752	0.18490237463104087	0.19296599382263416	0.11913624196545462	0.3881920068990613	0.4397299652509294	0.17164228857603805	0.20398185362898968	0.1311613405499909	0.02661944636231331	-0.18151150040448552	-0.3443534497776914	-0.09764789937297338	-0.2523249615964328	0.0962570754730961	-0.13183533075001747	-0.29960077203255575	-0.48838142086485825	-0.264028279257844	-0.3718353824521703
AC004381.7	NA	NA	NA	NA	#NAME?	NA	NA	NA	NA	#NAME?	NA	NA	NA	Inf	NA	NA	NA	NA	NA	NA	NA	NA	NA	NA	NA	NA	NA	NA	NA	NA
AC004381.8	NA	NA	NA	NA	NA	NA	NA	NA	NA	NA	NA	NA	NA	NA	NA	NA	NA	NA	NA	NA	NA	NA	NA	NA	NA	NA	NA	NA	NA	NA
AC004383.3	#NAME?	NA	NA	NA	#NAME?	#NAME?	NA	NA	NA	0.42459057700900266	#NAME?	-0.2935555836560439	-0.21684035681497726	-0.38375397827424096	-10.311.920.676.175.100	-189.854.006.980.358	#NAME?	-1.653.371.212.903.920	#NAME?	-0.4909493629878465	#NAME?	#NAME?	#NAME?	#NAME?	#NAME?	#NAME?	#NAME?	#NAME?	#NAME?	#NAME?
AC004386.3	NA	NA	NA	NA	NA	NA	NA	NA	NA	NA	NA	NA	NA	NA	NA	NA	NA	NA	NA	NA	NA	NA	NA	NA	NA	NA	NA	NA	NA	NA
AC004386.4	NA	NA	NA	NA	NA	NA	NA	NA	NA	NA	NA	NA	NA	NA	NA	NA	NA	NA	NA	NA	NA	NA	NA	NA	NA	NA	NA	NA	NA	NA
AC004448.5	#NAME?	#NAME?	Inf	NA	Inf	#NAME?	#NAME?	NA	NA	NA	#NAME?	#NAME?	#NAME?	#NAME?	#NAME?	#NAME?	#NAME?	#NAME?	#NAME?	#NAME?	#NAME?	#NAME?	NA	NA	NA	NA	NA	NA	NA	NA
AC004449.6	NA	#NAME?	NA	NA	NA	NA	#NAME?	NA	NA	NA	-0.0010603932435823415	-0.20742906335055983	-0.12576059162219305	-0.25664731957873904	0.17814879401540193	-0.5112695700589907	-0.0018851258826816653	-0.040957047472218094	-0.6805932761477435	-0.761770405362918	-12.294.620.538.482.100	-0.8569146086851452	#NAME?	#NAME?	#NAME?	0.011916969196923421	#NAME?	#NAME?	#NAME?	#NAME?
AC004453.8	#NAME?	#NAME?	NA	NA	#NAME?	#NAME?	#NAME?	NA	NA	#NAME?	NA	NA	NA	NA	NA	NA	NA	NA	NA	NA	NA	NA	#NAME?	-0.1657099766871294	#NAME?	#NAME?	#NAME?	#NAME?	#NAME?	#NAME?
AC004461.4	NA	NA	NA	NA	NA	NA	NA	NA	NA	NA	NA	NA	NA	NA	NA	NA	NA	NA	NA	NA	NA	NA	NA	NA	NA	NA	NA	NA	NA	NA
AC004471.10	NA	#NAME?	NA	NA	NA	NA	#NAME?	NA	NA	NA	-0.31445193787359715	#NAME?	-0.978472161792725	#NAME?	#NAME?	#NAME?	#NAME?	#NAME?	#NAME?	#NAME?	#NAME?	#NAME?	NA	NA	NA	NA	NA	NA	NA	NA
AC004471.9	NA	NA	NA	#NAME?	NA	NA	NA	NA	#NAME?	NA	NA	NA	NA	NA	NA	NA	NA	NA	NA	NA	NA	NA	NA	NA	NA	NA	NA	NA	NA	NA
AC004485.3	NA	NA	NA	NA	NA	NA	NA	NA	NA	NA	NA	NA	NA	NA	NA	NA	NA	NA	NA	NA	NA	NA	NA	NA	NA	NA	NA	NA	NA	NA
AC004490.1	NA	NA	NA	#NAME?	NA	NA	NA	NA	#NAME?	NA	-0.033096955914828086	#NAME?	#NAME?	#NAME?	#NAME?	#NAME?	#NAME?	#NAME?	#NAME?	#NAME?	#NAME?	#NAME?	NA	NA	NA	NA	NA	NA	NA	NA
AC004535.2	NA	NA	NA	NA	NA	NA	NA	NA	NA	NA	NA	NA	NA	NA	NA	NA	NA	NA	NA	NA	NA	NA	#NAME?	#NAME?	#NAME?	#NAME?	#NAME?	#NAME?	#NAME?	#NAME?
AC004538.3	#NAME?	NA	#NAME?	#NAME?	NA	0.1448555604904267	NA	#NAME?	4.251.210.228.578.930	NA	-0.008765558329301384	1.542.784.446.480.490	#NAME?	13.261.949.946.557.800	21.374.757.274.347.400	#NAME?	16.160.148.564.707.300	-17.729.218.647.310.700	11.630.986.041.992.700	0.770936216339636	#NAME?	-0.4668336580660463	#NAME?	#NAME?	#NAME?	#NAME?	#NAME?	#NAME?	#NAME?	#NAME?
AC004540.4	NA	NA	NA	NA	NA	NA	NA	NA	NA	NA	NA	NA	NA	NA	NA	Inf	NA	NA	NA	Inf	NA	NA	#NAME?	#NAME?	#NAME?	#NAME?	#NAME?	#NAME?	#NAME?	#NAME?
AC004540.5	13.281.866.641.436.900	-0.6901667420203919	-19.856.401.507.579.600	-0.9407234420557287	0.47244820534885235	-0.20487363736153164	-0.5892856372758042	-12.771.408.057.918.200	-0.596850616387696	0.01853420283625462	-0.0177668941319091	-10.259.323.877.224.200	-0.0033742788609807117	-18.866.368.322.351.300	-0.40396994235963485	-0.07855939842549825	-0.844298980426258	0.1773722029268209	-0.10143348454701004	-0.44311744123263896	0.7003768566118171	0.36181700884502604	#NAME?	#NAME?	#NAME?	#NAME?	18.807.039.230.349.900	#NAME?	15.366.286.997.399.400	0.46898303637453675
AC004543.2	NA	NA	NA	NA	NA	NA	NA	NA	NA	NA	NA	NA	NA	NA	NA	NA	NA	NA	NA	NA	NA	NA	NA	NA	NA	NA	NA	NA	NA	NA
AC004549.6	NA	NA	NA	#NAME?	#NAME?	NA	NA	NA	#NAME?	#NAME?	-0.14444640006197396	#NAME?	#NAME?	#NAME?	#NAME?	#NAME?	#NAME?	#NAME?	#NAME?	#NAME?	#NAME?	#NAME?	NA	NA	NA	NA	NA	NA	NA	NA
AC004556.1	0.2187916520735227	-0.01758553736396672	0.12599480922779308	-0.12428242685968763	-0.01520694913064178	0.27138198304684336	0.2049764147228892	0.09168152785423038	-0.1075725984694295	-0.40015877684853	NA	NA	NA	NA	NA	NA	NA	NA	NA	NA	NA	NA	#NAME?	#NAME?	#NAME?	#NAME?	12.812.145.577.199.200	3.758.461.291.313.800	#NAME?	#NAME?
AC004593.3	NA	NA	NA	NA	NA	NA	NA	NA	NA	NA	NA	NA	NA	NA	NA	NA	NA	NA	NA	NA	NA	NA	NA	NA	NA	NA	NA	NA	NA	NA
AC004623.2	NA	NA	NA	NA	NA	NA	NA	NA	NA	NA	NA	NA	NA	NA	NA	NA	NA	NA	NA	NA	NA	NA	NA	NA	NA	NA	NA	NA	NA	NA
AC004623.3	NA	NA	NA	NA	NA	NA	NA	NA	NA	NA	#NAME?	19.329.060.142.103.100	#NAME?	#NAME?	#NAME?	#NAME?	#NAME?	10.621.628.215.172.400	22.040.646.025.684.200	#NAME?	#NAME?	#NAME?	-17.704.344.267.992.500	#NAME?	#NAME?	#NAME?	#NAME?	-19.509.266.586.339.300	#NAME?	#NAME?
AC004637.1	NA	NA	NA	NA	NA	NA	NA	NA	NA	NA	NA	NA	NA	NA	NA	NA	NA	NA	NA	NA	NA	NA	NA	NA	NA	NA	NA	NA	NA	NA
AC004691.5	NA	NA	NA	NA	NA	NA	NA	NA	NA	NA	NA	NA	NA	NA	NA	NA	NA	NA	NA	NA	NA	NA	NA	NA	NA	NA	NA	NA	NA	NA
AC004692.4	NA	NA	NA	NA	NA	NA	NA	NA	NA	NA	NA	NA	NA	NA	NA	NA	NA	NA	NA	NA	NA	NA	NA	NA	NA	NA	NA	NA	NA	NA
AC004692.5	NA	NA	NA	NA	NA	NA	NA	NA	NA	NA	NA	NA	NA	NA	NA	NA	NA	NA	NA	NA	NA	NA	#NAME?	#NAME?	#NAME?	#NAME?	#NAME?	#NAME?	#NAME?	#NAME?
AC004702.2	NA	NA	NA	NA	NA	NA	NA	NA	NA	NA	NA	NA	NA	NA	NA	NA	NA	NA	NA	NA	NA	NA	NA	NA	NA	NA	NA	NA	NA	NA
AC004744.3	NA	NA	NA	NA	NA	NA	NA	NA	NA	NA	NA	NA	NA	NA	NA	NA	NA	NA	NA	NA	NA	NA	NA	NA	NA	NA	NA	NA	NA	NA
AC004754.3	15.331.116.154.144.000	#NAME?	11.713.431.805.446.100	#NAME?	0.26681983255222713	#NAME?	0.3936355556603205	0.7005806974422949	0.6057885573495673	0.7896236783107548	-2,69E+11	0.21673807374438797	0.1734093488371387	-0.07472238506004261	-0.48577516992058	-0.5586797171205644	-0.11883817409326818	-0.38369783366735993	0.05412001012196044	0.19580718763174754	-0.5805104507697362	-0.9499635345891092	#NAME?	0.19696386129525456	15.924.728.557.443.800	#NAME?	#NAME?	11.200.559.812.317.200	#NAME?	0.46956001067362296
AC004775.5	NA	#NAME?	NA	NA	NA	NA	#NAME?	NA	NA	NA	-0.09069501078353048	0.319048401512296	0.06157879037260944	11.236.748.708.823.100	0.4987641407116402	-0.4056693984933609	10.184.167.113.371.100	0.16105131990757726	0.3802785671768818	0.5046428632954106	-0.1031661896633859	0.42159764745896205	-0.1978518459755485	0.429139273172064	#NAME?	#NAME?	#NAME?	0.7965734862304642	#NAME?	0.09982537586541751
AC004792.1	NA	NA	NA	NA	NA	NA	NA	NA	NA	NA	#NAME?	#NAME?	#NAME?	#NAME?	#NAME?	#NAME?	#NAME?	#NAME?	#NAME?	#NAME?	#NAME?	#NAME?	NA	NA	NA	NA	NA	NA	NA	NA
AC004837.3	NA	#NAME?	NA	NA	NA	NA	#NAME?	NA	NA	NA	NA	NA	NA	NA	NA	NA	NA	NA	NA	NA	NA	NA	NA	NA	NA	NA	NA	NA	NA	NA
AC004837.4	NA	NA	NA	NA	NA	NA	NA	NA	NA	NA	NA	NA	NA	NA	NA	NA	NA	NA	NA	NA	NA	NA	NA	NA	NA	NA	NA	NA	NA	NA
AC004837.5	NA	NA	NA	NA	NA	NA	NA	NA	NA	NA	NA	NA	NA	NA	NA	NA	NA	NA	NA	NA	NA	NA	NA	NA	NA	NA	NA	NA	NA	NA
AC004840.8	NA	NA	NA	NA	#NAME?	NA	NA	NA	NA	#NAME?	#NAME?	#NAME?	#NAME?	#NAME?	1.748.106.097.329.680	#NAME?	#NAME?	#NAME?	#NAME?	#NAME?	#NAME?	#NAME?	#NAME?	#NAME?	#NAME?	#NAME?	#NAME?	#NAME?	#NAME?	#NAME?
AC004854.5	NA	NA	NA	NA	NA	NA	NA	NA	NA	NA	NA	NA	NA	NA	NA	NA	NA	NA	NA	NA	NA	NA	#NAME?	#NAME?	#NAME?	#NAME?	#NAME?	#NAME?	#NAME?	#NAME?
AC004862.6	NA	NA	NA	NA	NA	NA	NA	NA	NA	NA	NA	NA	NA	NA	NA	NA	NA	NA	NA	NA	NA	NA	NA	NA	NA	NA	NA	Inf	NA	NA
AC004866.1	NA	NA	NA	NA	NA	NA	NA	NA	NA	NA	NA	NA	NA	NA	NA	NA	NA	NA	NA	NA	NA	NA	NA	NA	NA	NA	NA	NA	NA	NA
AC004866.3	NA	NA	NA	NA	NA	NA	NA	NA	NA	NA	NA	NA	NA	NA	NA	NA	NA	NA	NA	NA	NA	NA	NA	NA	NA	NA	NA	NA	NA	NA
AC004869.2	NA	NA	NA	NA	NA	NA	NA	NA	NA	NA	NA	NA	NA	NA	NA	NA	NA	NA	NA	NA	NA	NA	NA	NA	NA	NA	NA	NA	NA	NA
AC004869.3	NA	NA	NA	NA	NA	NA	NA	NA	NA	NA	NA	NA	NA	NA	NA	NA	NA	NA	NA	NA	NA	NA	NA	NA	NA	NA	NA	NA	NA	NA
AC004870.3	NA	NA	NA	NA	NA	NA	NA	NA	NA	NA	NA	NA	NA	NA	NA	NA	NA	NA	NA	NA	NA	NA	#NAME?	#NAME?	#NAME?	#NAME?	#NAME?	#NAME?	#NAME?	#NAME?
AC004870.4	NA	NA	NA	NA	NA	NA	NA	NA	NA	NA	-0.04641815453428383	0.7311858252096561	#NAME?	0.8851631848224918	18.581.214.852.074.400	15.804.982.047.081.700	#NAME?	0.27406233769776556	#NAME?	0.5154736381096907	#NAME?	#NAME?	-0.05829496562494163	#NAME?	0.905240990151396	0.6068597438341808	0.48773155912860205	#NAME?	#NAME?	-17.377.882.291.810.800
AC004870.5	#NAME?	#NAME?	#NAME?	NA	#NAME?	#NAME?	#NAME?	#NAME?	NA	#NAME?	NA	NA	NA	NA	NA	NA	NA	NA	NA	NA	NA	NA	#NAME?	0.46911553995530586	#NAME?	#NAME?	#NAME?	#NAME?	#NAME?	#NAME?
AC004878.2	NA	NA	NA	NA	NA	NA	NA	NA	NA	NA	NA	NA	NA	NA	NA	NA	NA	NA	NA	NA	NA	NA	NA	NA	NA	NA	NA	NA	NA	NA
AC004878.8	NA	NA	NA	NA	NA	NA	NA	NA	NA	NA	NA	NA	NA	NA	NA	NA	NA	NA	NA	NA	NA	NA	NA	NA	NA	NA	NA	NA	NA	NA
AC004893.10	NA	NA	NA	NA	NA	NA	NA	NA	NA	NA	-0.012491794813359991	-11.835.218.686.285.100	0.003185220063041172	-0.03481170558555269	0.253701154668031	-0.7202698283567548	-0.1495510014988929	0.5452875470378605	0.9576669920062718	14.477.256.734.950.800	0.6749784947611919	-0.17804396691018104	#NAME?	#NAME?	#NAME?	4.081.406.679.540.470	#NAME?	#NAME?	#NAME?	#NAME?
AC004893.11	0.8439225804575304	-1.949.239.508.823.040	0.00652790664771716	-0.74350820560225	-0.6484789571500742	16.648.840.355.294.500	-0.7842074444707341	-0.2004595600818378	-0.11059260936792677	0.13082562770001005	-0.040972873867842013	0.4937780944628393	0.22545273791471437	0.4609909693273447	0.21048485679047624	-0.016351286109385264	-0.18248508429540736	0.0029097001847633863	0.20809700385212795	-0.3803205202434907	-0.18876245741592762	0.002980917392731819	-1,28E+09	0.6049726863904342	#NAME?	1.045.311.699.904.200	#NAME?	0.7161402151837588	#NAME?	0.5343318485242972
AC004895.4	NA	#NAME?	NA	NA	NA	NA	#NAME?	NA	NA	NA	NA	NA	NA	NA	NA	NA	NA	NA	NA	NA	NA	NA	#NAME?	#NAME?	#NAME?	#NAME?	#NAME?	#NAME?	#NAME?	#NAME?
AC004899.3	NA	NA	NA	NA	NA	NA	NA	NA	NA	NA	NA	NA	NA	NA	NA	NA	NA	NA	NA	NA	NA	NA	NA	NA	NA	NA	NA	NA	NA	NA
AC004901.1	NA	NA	NA	NA	NA	NA	NA	NA	NA	NA	NA	NA	NA	NA	NA	NA	NA	NA	NA	NA	NA	NA	#NAME?	#NAME?	#NAME?	#NAME?	#NAME?	#NAME?	#NAME?	#NAME?
AC004906.3	NA	NA	NA	NA	NA	NA	NA	NA	NA	NA	NA	NA	NA	NA	NA	NA	NA	NA	NA	NA	NA	NA	NA	NA	NA	NA	NA	NA	NA	NA
AC004911.2	NA	NA	NA	NA	NA	NA	NA	NA	NA	NA	NA	NA	NA	NA	NA	NA	NA	NA	NA	NA	NA	NA	#NAME?	#NAME?	#NAME?	#NAME?	#NAME?	#NAME?	#NAME?	#NAME?
AC004920.2	NA	NA	NA	NA	NA	NA	NA	NA	NA	NA	NA	NA	NA	NA	NA	NA	NA	NA	NA	NA	NA	NA	#NAME?	#NAME?	#NAME?	#NAME?	#NAME?	#NAME?	#NAME?	#NAME?
AC004920.3	NA	NA	NA	NA	NA	NA	NA	NA	NA	NA	NA	NA	NA	NA	NA	NA	NA	NA	NA	NA	NA	NA	NA	NA	NA	NA	NA	NA	NA	NA
AC004938.5	NA	NA	NA	NA	NA	NA	NA	NA	NA	NA	NA	NA	NA	NA	NA	NA	NA	NA	NA	NA	NA	NA	#NAME?	#NAME?	#NAME?	#NAME?	#NAME?	#NAME?	#NAME?	#NAME?
AC004941.3	NA	NA	NA	NA	NA	NA	NA	NA	NA	NA	NA	NA	NA	NA	NA	NA	NA	NA	NA	NA	NA	NA	#NAME?	#NAME?	#NAME?	#NAME?	-27.168.730.150.925.900	#NAME?	#NAME?	#NAME?
AC004941.5	NA	NA	NA	NA	NA	NA	NA	NA	NA	NA	NA	NA	NA	NA	NA	NA	NA	NA	NA	NA	NA	NA	NA	NA	NA	NA	NA	NA	NA	NA
AC004945.1	NA	NA	NA	NA	NA	NA	NA	NA	NA	NA	NA	NA	NA	NA	NA	NA	NA	NA	NA	NA	NA	NA	NA	NA	NA	NA	NA	NA	NA	NA
AC004947.2	NA	NA	NA	NA	NA	NA	NA	NA	NA	NA	NA	NA	NA	NA	NA	NA	NA	NA	Inf	NA	NA	NA	NA	NA	NA	NA	NA	NA	NA	NA
AC004951.5	#NAME?	#NAME?	#NAME?	#NAME?	#NAME?	#NAME?	#NAME?	#NAME?	#NAME?	#NAME?	-1,84E+12	-0.3921965747624417	0.2503521634781989	0.00983195712687926	0.36182903398331945	0.8587429734222047	-0.6447690935868883	0.46184436472873297	-0.5585270246991437	0.5222879190051364	0.37390939911982196	-0.32661862094291827	#NAME?	#NAME?	#NAME?	1.693.890.344.845.540	#NAME?	28.469.149.367.628.000	#NAME?	#NAME?
AC004951.6	#NAME?	#NAME?	#NAME?	#NAME?	NA	#NAME?	125.706.722.605.263	2.476.137.133.458.200	#NAME?	NA	-0.07260406183559506	-0.37663943904761515	0.08965095414259147	-0.7696592353480557	-13.831.442.390.910.300	#NAME?	-11.423.084.298.197.000	-0.4752062312198238	-0.8579588236391706	#NAME?	-0.7105704724400105	-0.24302589813843906	#NAME?	#NAME?	#NAME?	#NAME?	#NAME?	2.675.594.894.674.900	#NAME?	#NAME?
AC004967.7	-0.46270240048059996	-0.665056751794466	0.19440982762295228	0.07629955493699649	-1.210.570.353.674.810	0.3835029906540052	11.294.452.403.680.900	0.020801095408024606	0.1466321576473766	-0.70448347380501	-0.15955996164858882	0.6339214613639548	0.518579797364338	-0.8632454990241976	-0.6480077796571513	0.21813802318476871	0.006478989637539286	0.5833644646107486	-0.07594959754274946	0.1692439690722693	-0.5176857857095731	0.44165354344240904	#NAME?	#NAME?	#NAME?	#NAME?	#NAME?	31.032.853.353.131.400	2.098.221.481.630.990	#NAME?
AC004980.10	NA	#NAME?	10.970.475.491.890.200	#NAME?	#NAME?	NA	#NAME?	#NAME?	#NAME?	#NAME?	#NAME?	18.984.608.020.278.700	24.968.398.182.409.600	18.175.031.673.750.600	#NAME?	1.977.089.869.767.880	22.710.207.377.769.400	2.630.836.605.062.870	2.322.663.826.637.140	1.380.279.830.083.080	#NAME?	#NAME?	NA	NA	NA	NA	NA	NA	NA	NA
AC004980.7	0.06016152531319982	-0.3282432442840383	0.058228601158293904	-0.20581473798815883	-0.08593776879860698	0.33541806651376777	0.3984092978844372	-0.8617328721425008	-0.6918032396605723	-0.5327460906614254	-0.017573882360759754	0.2190890269279751	0.6157484320948938	0.24898540272495523	0.41687053141803004	0.2839505362615525	-0.14036621349504247	0.5167299765013156	0.20961642242207854	0.8122977568254748	0.053524987321348666	-0.19169022308387237	-0.05944754362938287	-10.609.936.209.969.700	#NAME?	#NAME?	-2.076.888.711.137.900	-0.8051973130188058	-1.973.224.563.157.730	-12.136.321.254.311.700
AC004980.8	NA	NA	NA	NA	NA	NA	NA	NA	NA	NA	NA	NA	NA	NA	NA	NA	NA	NA	NA	NA	NA	NA	NA	NA	NA	NA	NA	NA	NA	NA
AC004980.9	0.33732265047804866	0.46658592857723785	#NAME?	#NAME?	#NAME?	#NAME?	12.907.036.496.540.700	#NAME?	#NAME?	#NAME?	-0.0013365755711258615	0.2678658361570291	0.6930496652701086	-0.13077774976511586	0.1648458664504062	-0.17977098148911755	-0.5537770317435861	0.19453170860115448	-0.6125707903818082	-0.9304544577004875	-0.8676474313882647	-0.016856668284325825	NA	NA	NA	NA	NA	NA	NA	NA
AC004985.12	#NAME?	#NAME?	#NAME?	#NAME?	NA	#NAME?	#NAME?	#NAME?	#NAME?	NA	#NAME?	0.5510882579535366	0.8665395273220423	-0.3307231512214044	-0.990374723840223	-0.13967534576140184	0.417673759085425	0.2337251196048934	-0.6283450841097986	0.08091680764290848	-0.24689913314443462	-0.4737123319509801	NA	NA	NA	NA	NA	NA	NA	NA
AC004987.10	NA	NA	NA	NA	NA	NA	NA	NA	NA	NA	NA	NA	NA	NA	NA	NA	NA	NA	NA	NA	NA	NA	NA	NA	NA	NA	NA	NA	NA	NA
AC004987.9	#NAME?	NA	NA	#NAME?	NA	#NAME?	NA	NA	#NAME?	NA	NA	NA	Inf	NA	NA	NA	Inf	Inf	NA	NA	NA	NA	NA	NA	NA	NA	NA	NA	NA	NA
AC004988.1	NA	NA	#NAME?	#NAME?	#NAME?	NA	NA	#NAME?	#NAME?	#NAME?	NA	NA	NA	NA	NA	NA	NA	NA	NA	NA	NA	NA	#NAME?	#NAME?	#NAME?	#NAME?	#NAME?	#NAME?	-12.198.190.371.516.200	#NAME?
AC005008.2	NA	NA	NA	NA	NA	NA	NA	NA	NA	NA	NA	NA	NA	NA	NA	NA	NA	NA	NA	NA	NA	NA	NA	NA	NA	NA	NA	NA	NA	NA
AC005008.3	NA	NA	NA	NA	NA	NA	NA	NA	NA	NA	NA	NA	NA	NA	NA	NA	NA	NA	NA	NA	NA	NA	NA	NA	NA	NA	NA	NA	NA	NA
AC005009.1	NA	NA	NA	NA	NA	NA	NA	NA	NA	NA	-0.03629893963905653	0.577690268883075	0.57142616910142785	#NAME?	0.05126610560864957	#NAME?	#NAME?	#NAME?	#NAME?	#NAME?	#NAME?	0.9804587373471813	NA	NA	NA	NA	NA	NA	Inf	NA
AC005009.2	#NAME?	NA	NA	NA	NA	#NAME?	NA	NA	NA	NA	#NAME?	0.2878562680499826	#NAME?	#NAME?	#NAME?	12.053.382.311.620.400	0.9898649442142953	-0.16681223740683226	0.19236765272164266	0.4582991839564723	#NAME?	#NAME?	NA	NA	NA	NA	NA	NA	NA	NA
AC005013.5	NA	#NAME?	#NAME?	#NAME?	NA	NA	#NAME?	#NAME?	#NAME?	NA	NA	NA	NA	NA	NA	NA	NA	NA	NA	NA	NA	NA	NA	NA	NA	NA	NA	NA	NA	NA
AC005014.5	NA	NA	#NAME?	NA	#NAME?	NA	NA	#NAME?	NA	#NAME?	-0.0011764973917138405	-10.385.677.819.338.400	-0.4061152757953242	-0.18776899176331988	-0.8965201764990067	-0.3979816044499375	-19.621.224.329.896.300	#NAME?	#NAME?	#NAME?	-10.540.941.766.354.100	-0.14449881781944118	#NAME?	#NAME?	#NAME?	#NAME?	#NAME?	-13.909.108.060.141.100	#NAME?	#NAME?
AC005017.2	NA	NA	NA	NA	NA	NA	NA	NA	NA	NA	NA	NA	NA	NA	NA	NA	NA	NA	NA	NA	NA	NA	NA	NA	NA	NA	NA	NA	NA	NA
AC005019.2	NA	NA	NA	NA	NA	NA	NA	NA	NA	NA	NA	NA	NA	NA	NA	NA	NA	NA	NA	NA	NA	NA	NA	NA	NA	NA	NA	NA	NA	NA
AC005019.3	NA	NA	NA	NA	NA	NA	NA	NA	NA	NA	#NAME?	#NAME?	#NAME?	#NAME?	#NAME?	#NAME?	#NAME?	#NAME?	#NAME?	#NAME?	#NAME?	#NAME?	NA	NA	NA	NA	NA	NA	NA	NA
AC005033.6	NA	NA	NA	NA	NA	NA	NA	NA	NA	NA	NA	NA	NA	NA	NA	NA	NA	NA	NA	NA	NA	NA	NA	NA	NA	NA	NA	NA	NA	NA
AC005034.2	NA	NA	NA	NA	NA	NA	NA	NA	NA	NA	NA	NA	NA	NA	NA	NA	NA	NA	NA	NA	NA	NA	NA	NA	NA	NA	NA	NA	NA	NA
AC005037.3	#NAME?	0.7643930285275321	16.721.696.435.364.000	14.094.471.838.286.500	#NAME?	#NAME?	#NAME?	0.6766937947444179	-0.40446597349930796	17.499.703.159.645.000	-0.06565971271401091	#NAME?	#NAME?	-0.9638250626871173	-0.4245541463126992	-0.985374153381286	#NAME?	-0.6628958534402146	-1.392.958.809.968.510	#NAME?	-0.8887020356823359	-1.011.596.432.345.520	#NAME?	#NAME?	#NAME?	#NAME?	#NAME?	#NAME?	#NAME?	#NAME?
AC005040.3	NA	NA	NA	NA	NA	NA	NA	NA	NA	NA	NA	NA	NA	NA	NA	NA	NA	NA	NA	NA	NA	NA	NA	NA	NA	NA	NA	NA	NA	NA
AC005041.11	NA	NA	NA	#NAME?	NA	NA	NA	NA	#NAME?	NA	NA	NA	NA	NA	NA	NA	NA	NA	NA	NA	NA	NA	NA	NA	NA	NA	NA	NA	NA	NA
AC005042.2	#NAME?	#NAME?	NA	NA	NA	#NAME?	#NAME?	NA	NA	NA	NA	NA	NA	NA	NA	NA	NA	NA	NA	NA	NA	NA	#NAME?	#NAME?	#NAME?	#NAME?	#NAME?	#NAME?	#NAME?	#NAME?
AC005042.3	NA	NA	NA	NA	NA	NA	NA	NA	NA	NA	NA	NA	NA	NA	NA	NA	NA	NA	NA	NA	NA	NA	NA	NA	NA	NA	NA	NA	NA	NA
AC005042.5	NA	NA	NA	NA	NA	NA	NA	NA	NA	NA	NA	NA	NA	NA	NA	NA	NA	NA	NA	NA	NA	NA	NA	NA	NA	NA	NA	NA	NA	NA
AC005062.2	-0.03781890247924633	0.03511117431132963	-0.18503931337722426	-0.6776592031557712	-0.9231005735226561	0.7285763172445583	0.004638848426263646	0.45258101186561306	-0.46227535239888995	-0.11461568968646922	-0.016752300311253757	-0.30531612590344004	-0.723810832266577	#NAME?	#NAME?	-0.5142032341018079	-0.4236159964678696	#NAME?	#NAME?	#NAME?	-135.165.065.799.702	#NAME?	NA	NA	NA	NA	NA	NA	NA	NA
AC005076.5	-0.940027917316782	#NAME?	268.955.473.538.312	0.1734240084662322	#NAME?	-0.21970714106906145	-0.6996930808370465	#NAME?	-11.045.348.130.315.400	-0.3562384847051587	-0.012646293376444726	0.5667154303442727	0.7655494763481192	0.2927540916085041	-0.1785671569144402	0.8172086551668565	10.647.166.900.575.500	0.48305224577926686	0.5657057053407996	0.47777963855444444	-0.5007730370382566	0.5874222362039018	-0.00886694353261154	0.14982078261158613	0.15724421147224857	-0.24333875639431188	-0.11217381254835983	-0.223900247475967	0.3921527035101703	-0.15837960952322744
AC005077.14	-0.11811136827548989	-14.376.542.236.537.500	-2.495.830.545.455.650	-0.6898589089088858	0.2773977466203282	-0.032992471165409126	-0.9133795220013962	-12.171.053.111.718.400	-0.9790549865676963	0.07613238842871065	-0.023894603372599507	0.19506384005917882	0.35306500437208954	0.4490023330621752	0.34615384166962265	0.3291523913667646	-0.4081874569875524	-0.08912656660732095	0.17386954168602448	-0.3070647688378824	-0.15957855589043068	-0.05037031246901458	-0.028042680279757648	0.3870418336364545	-0.7357308612287385	13.935.646.105.695.800	#NAME?	-0.3415966991255131	0.170007935399627	0.8475080503652318
AC005077.5	NA	NA	NA	NA	NA	NA	NA	NA	NA	NA	NA	NA	NA	NA	NA	NA	NA	NA	NA	NA	NA	NA	NA	NA	NA	NA	NA	NA	NA	NA
AC005077.7	NA	NA	NA	NA	NA	NA	NA	NA	NA	NA	-0.06191691478332312	-0.99789494092442	-1.386.188.337.140.980	-1.773.216.341.809.250	-0.5441843632978555	-20.135.941.420.473.800	-13.667.032.553.746.700	#NAME?	-13.891.659.904.952.300	#NAME?	#NAME?	#NAME?	#NAME?	#NAME?	#NAME?	#NAME?	#NAME?	#NAME?	#NAME?	#NAME?
AC005077.8	NA	NA	NA	NA	NA	NA	NA	NA	NA	NA	#NAME?	#NAME?	#NAME?	#NAME?	#NAME?	#NAME?	#NAME?	#NAME?	#NAME?	#NAME?	#NAME?	#NAME?	NA	NA	NA	NA	NA	NA	NA	NA
AC005082.12	#NAME?	#NAME?	0.25405027775490774	-15.227.854.755.201.500	-0.2790957306033044	0.8533220831486863	#NAME?	-0.5913530299586798	-0.3456861023738021	0.27325567228660297	-0.23758233841796889	-0.7757799384983558	-0.7528007429615111	-0.6304591136857439	-13.402.213.545.901.200	#NAME?	#NAME?	-0.6463952124483141	#NAME?	-1.307.847.506.455.330	-0.7892794053622764	-13.817.017.206.684.200	-13.016.746.809.222.300	-1.748.196.761.591.230	-18.745.150.239.408.300	#NAME?	-3.097.850.142.650.480	#NAME?	-1.756.640.294.153.750	#NAME?
AC005083.1	#NAME?	NA	NA	NA	NA	#NAME?	NA	NA	NA	NA	NA	NA	NA	NA	NA	Inf	NA	NA	NA	NA	NA	NA	#NAME?	#NAME?	#NAME?	2.318.150.019.575.050	#NAME?	#NAME?	14.965.708.877.823.500	#NAME?
AC005086.1	NA	NA	NA	NA	NA	NA	NA	NA	NA	NA	NA	NA	NA	NA	NA	NA	NA	NA	NA	NA	NA	NA	#NAME?	#NAME?	#NAME?	#NAME?	#NAME?	#NAME?	#NAME?	#NAME?
AC005086.2	NA	NA	NA	NA	NA	NA	NA	NA	NA	NA	NA	NA	NA	NA	NA	NA	NA	NA	NA	NA	NA	NA	NA	NA	NA	NA	NA	NA	NA	NA
AC005086.3	NA	NA	NA	NA	NA	NA	NA	NA	NA	NA	NA	NA	NA	NA	NA	NA	NA	NA	NA	NA	NA	NA	NA	NA	NA	NA	NA	NA	NA	NA
AC005094.2	NA	NA	NA	NA	NA	NA	NA	NA	NA	NA	NA	NA	NA	NA	NA	NA	NA	NA	NA	NA	NA	NA	NA	NA	NA	NA	NA	NA	NA	NA
AC005102.1	NA	NA	NA	NA	NA	NA	NA	NA	NA	NA	NA	NA	NA	NA	NA	NA	NA	NA	NA	NA	NA	NA	#NAME?	#NAME?	#NAME?	#NAME?	-0.600973074015549	#NAME?	#NAME?	#NAME?
AC005104.3	NA	NA	NA	NA	NA	NA	NA	NA	NA	NA	NA	NA	NA	NA	NA	NA	NA	NA	NA	NA	NA	NA	NA	NA	NA	NA	NA	NA	NA	NA
AC005105.2	NA	NA	NA	NA	NA	NA	NA	NA	NA	NA	NA	NA	NA	NA	NA	NA	NA	NA	NA	NA	NA	NA	#NAME?	#NAME?	#NAME?	#NAME?	#NAME?	#NAME?	#NAME?	#NAME?
AC005150.1	NA	NA	NA	NA	NA	NA	NA	NA	NA	NA	NA	NA	NA	NA	NA	NA	NA	NA	NA	NA	NA	NA	NA	NA	NA	NA	NA	NA	NA	NA
AC005154.6	-0.08750492344562918	-0.3211697302472124	-0.37647554803803973	-0.5069361228471232	-0.3439898606787731	0.40548300827843053	-0.3187332654430163	0.1017898749821679	0.07752155813614486	-0.006401869643113391	-0.017929598168911043	0.03188501505190891	0.15007300096378656	0.022248295695432675	0.04737724469587552	0.2889993378871475	0.13471482906349622	-0.17274302607689307	-0.10120866568414014	-0.5427783890974005	-0.792354431217557	0.19722642991918962	-0.1863327713973028	0.2630608844043114	0.3555523743564476	-0.03095334302256117	-0.5313157769781074	-0.5199408433121896	-0.8443265549740505	-0.38964578397274185
AC005154.7	NA	NA	NA	NA	NA	NA	NA	NA	NA	NA	NA	NA	NA	NA	NA	NA	NA	NA	NA	NA	NA	NA	NA	NA	NA	NA	NA	NA	NA	NA
AC005154.8	NA	NA	NA	NA	NA	NA	NA	NA	NA	NA	-0.03422756235222371	13.722.248.770.358.700	#NAME?	0.16607095498928662	#NAME?	#NAME?	-0.03656988136985681	#NAME?	0.8765185355650993	16.637.050.668.845.600	0.6146171992970964	#NAME?	#NAME?	#NAME?	#NAME?	#NAME?	#NAME?	#NAME?	#NAME?	#NAME?
AC005160.3	NA	NA	NA	NA	NA	NA	NA	NA	NA	NA	NA	NA	NA	NA	NA	NA	NA	NA	NA	NA	NA	NA	NA	NA	NA	NA	NA	NA	NA	NA
AC005162.4	NA	NA	NA	NA	NA	NA	NA	NA	NA	NA	NA	NA	NA	NA	NA	NA	NA	NA	NA	NA	NA	NA	NA	NA	NA	NA	NA	NA	NA	NA
AC005162.5	#NAME?	NA	NA	NA	#NAME?	#NAME?	NA	NA	NA	#NAME?	NA	NA	NA	NA	NA	NA	NA	NA	NA	NA	NA	NA	NA	NA	NA	NA	NA	NA	NA	NA
AC005176.1	NA	NA	NA	NA	NA	NA	NA	NA	NA	NA	NA	NA	NA	NA	NA	NA	NA	NA	NA	NA	NA	NA	NA	NA	NA	NA	NA	NA	NA	NA
AC005176.2	NA	NA	NA	NA	NA	NA	NA	NA	NA	NA	NA	NA	NA	NA	NA	NA	NA	NA	NA	NA	NA	NA	NA	NA	NA	NA	NA	NA	NA	NA
AC005178.1	NA	NA	NA	NA	NA	NA	NA	NA	NA	NA	NA	NA	NA	NA	NA	NA	NA	NA	NA	NA	NA	NA	NA	NA	NA	NA	NA	NA	NA	NA
AC005189.6	NA	NA	NA	NA	NA	NA	NA	NA	NA	NA	-0.02553932038025064	#NAME?	#NAME?	#NAME?	#NAME?	#NAME?	#NAME?	-0.11894511537119012	#NAME?	#NAME?	#NAME?	#NAME?	NA	NA	NA	NA	NA	NA	NA	NA
AC005197.2	NA	NA	NA	NA	NA	NA	NA	NA	NA	NA	#NAME?	#NAME?	#NAME?	#NAME?	#NAME?	#NAME?	#NAME?	#NAME?	#NAME?	#NAME?	#NAME?	#NAME?	NA	NA	NA	NA	NA	NA	NA	NA
AC005220.3	NA	NA	NA	NA	#NAME?	NA	NA	NA	NA	#NAME?	#NAME?	0.1459390156388455	0.30502063619352265	#NAME?	0.5065873690485606	12.000.065.339.699.900	#NAME?	#NAME?	0.5491691186419562	#NAME?	#NAME?	0.8005556451012663	#NAME?	#NAME?	#NAME?	#NAME?	#NAME?	#NAME?	#NAME?	#NAME?
AC005224.2	NA	#NAME?	#NAME?	#NAME?	NA	NA	#NAME?	#NAME?	#NAME?	NA	-0.003960167651757392	-0.44114771501768757	0.25607732949006956	#NAME?	-0.17930536012240225	#NAME?	-1.028.746.082.046.190	#NAME?	-0.4447775486025901	#NAME?	#NAME?	#NAME?	#NAME?	10.807.357.994.676.900	#NAME?	#NAME?	0.961909338966139	#NAME?	#NAME?	#NAME?
AC005229.5	NA	NA	NA	NA	NA	NA	NA	NA	NA	NA	NA	NA	NA	NA	NA	NA	NA	NA	NA	NA	NA	NA	NA	NA	NA	NA	NA	NA	NA	NA
AC005229.7	NA	NA	NA	NA	NA	NA	NA	NA	NA	NA	NA	NA	NA	NA	NA	NA	NA	NA	NA	NA	NA	NA	#NAME?	#NAME?	#NAME?	#NAME?	#NAME?	#NAME?	#NAME?	#NAME?
AC005237.2	NA	NA	NA	NA	NA	NA	NA	NA	NA	NA	NA	NA	NA	NA	NA	NA	NA	NA	NA	NA	NA	NA	NA	NA	NA	NA	NA	NA	NA	NA
AC005237.4	NA	NA	#NAME?	NA	NA	NA	NA	#NAME?	NA	NA	NA	NA	NA	NA	NA	NA	NA	NA	NA	NA	NA	NA	NA	NA	NA	NA	NA	NA	NA	NA
AC005253.2	NA	#NAME?	NA	NA	#NAME?	NA	#NAME?	NA	NA	#NAME?	#NAME?	#NAME?	#NAME?	#NAME?	#NAME?	#NAME?	#NAME?	#NAME?	#NAME?	#NAME?	0.7994200706145664	#NAME?	NA	NA	NA	NA	NA	NA	NA	NA
AC005253.4	#NAME?	NA	#NAME?	#NAME?	#NAME?	#NAME?	NA	#NAME?	#NAME?	#NAME?	NA	NA	NA	NA	NA	NA	NA	NA	NA	NA	NA	NA	NA	NA	NA	NA	NA	NA	NA	NA
AC005255.3	0.6397797243889596	#NAME?	13.165.481.116.819.100	#NAME?	#NAME?	#NAME?	0.4918799457258189	1.878.749.974.061.090	0.07425854523628406	0.6834288719008145	-0.004301656225900494	17.599.617.583.235.300	1.549.035.474.391.830	10.353.219.143.112.600	146.848.757.409.803	13.111.917.753.798.800	18.262.756.647.338.800	21.474.890.574.381.500	11.108.224.083.700.600	14.480.718.431.717.700	1.687.414.801.545.040	2.188.158.309.718.450	#NAME?	#NAME?	#NAME?	#NAME?	#NAME?	#NAME?	#NAME?	#NAME?
AC005256.1	NA	NA	NA	NA	NA	NA	NA	NA	NA	NA	NA	NA	NA	NA	NA	NA	NA	NA	NA	NA	NA	NA	NA	NA	NA	NA	NA	NA	NA	NA
AC005262.2	NA	NA	NA	#NAME?	NA	NA	NA	NA	#NAME?	NA	NA	NA	NA	NA	NA	NA	NA	NA	NA	NA	NA	NA	NA	NA	NA	NA	NA	NA	NA	NA
AC005262.3	#NAME?	NA	#NAME?	NA	NA	#NAME?	NA	#NAME?	NA	NA	NA	NA	NA	NA	NA	NA	NA	NA	NA	NA	NA	NA	NA	NA	NA	NA	NA	NA	NA	NA
AC005262.4	NA	NA	NA	NA	NA	NA	NA	NA	NA	NA	NA	NA	NA	NA	NA	NA	NA	NA	NA	NA	NA	NA	NA	NA	NA	NA	NA	NA	NA	NA
AC005264.2	#NAME?	#NAME?	#NAME?	NA	NA	#NAME?	#NAME?	#NAME?	NA	NA	NA	NA	NA	NA	NA	NA	NA	NA	NA	NA	NA	NA	NA	NA	NA	NA	NA	NA	NA	NA
AC005276.1	#NAME?	NA	NA	#NAME?	NA	#NAME?	NA	NA	#NAME?	NA	NA	Inf	NA	Inf	Inf	Inf	NA	Inf	Inf	Inf	Inf	Inf	NA	NA	NA	NA	NA	NA	NA	NA
AC005281.1	NA	NA	NA	NA	NA	NA	NA	NA	NA	NA	#NAME?	#NAME?	#NAME?	#NAME?	#NAME?	#NAME?	#NAME?	#NAME?	#NAME?	#NAME?	#NAME?	13.319.994.179.643.300	NA	NA	NA	NA	NA	NA	NA	NA
AC005281.2	NA	NA	NA	NA	NA	NA	NA	NA	NA	NA	NA	NA	NA	NA	NA	NA	NA	NA	NA	NA	NA	NA	#NAME?	#NAME?	#NAME?	#NAME?	#NAME?	#NAME?	#NAME?	#NAME?
AC005300.5	NA	NA	NA	NA	NA	NA	NA	NA	NA	NA	NA	NA	NA	NA	NA	NA	NA	NA	NA	NA	NA	NA	NA	NA	NA	NA	NA	NA	NA	NA
AC005301.9	0.2421435612212922	-0.3317991229150266	-0.25095520835003843	-0.311529288283538	-0.921129313200256	0.3780608757290871	0.028580296454551273	-0.37073900328511145	-0.038703682903394446	-0.2780703384545842	-0.0031551367196379146	0.24055778102625575	0.301235356343938	0.18959726316862818	0.2588155018655881	0.39161501371492513	0.051807119877902194	0.3237117314769405	0.6288143535247659	0.811790971423322	0.9083215386779124	0.4683394142144096	-0.88492497483982	-16.801.632.692.005.700	-0.5404651182406747	-0.9338143173853652	-13.063.628.528.360.000	-0.653789316130925	-26.558.888.797.584.000	-19.536.258.081.231.600
AC005304.1	NA	#NAME?	NA	NA	NA	NA	#NAME?	NA	NA	NA	NA	NA	NA	NA	NA	NA	NA	NA	NA	NA	NA	NA	NA	NA	NA	NA	NA	NA	NA	NA
AC005306.3	-0.27069332361356085	NA	#NAME?	NA	#NAME?	#NAME?	NA	#NAME?	NA	#NAME?	NA	NA	NA	Inf	Inf	NA	Inf	NA	Inf	NA	Inf	NA	#NAME?	#NAME?	#NAME?	#NAME?	#NAME?	#NAME?	#NAME?	#NAME?
AC005307.1	NA	NA	NA	NA	NA	NA	NA	NA	NA	NA	NA	NA	NA	NA	NA	NA	NA	NA	Inf	NA	NA	NA	NA	NA	NA	NA	NA	NA	NA	NA
AC005307.3	#NAME?	#NAME?	NA	#NAME?	#NAME?	#NAME?	#NAME?	NA	0.13356376547517643	#NAME?	-0.057495782661255185	0.17346136675551838	-0.17416941629789848	-0.17706179724796983	-0.2856526273139276	-0.7046567032191298	0.12686658393497263	-12.836.749.732.130.900	-0.24450103414056454	-0.14292837731941008	-0.4378003718755898	-0.005094552130814195	-0.0032009592028946904	0.2982617376864347	-0.32575962598700364	-0.24816928165470137	-10.312.538.512.163.200	-0.9566938061130182	-0.17927526848709305	-0.7096628282974807
AC005307.4	NA	NA	NA	#NAME?	NA	NA	NA	NA	#NAME?	NA	-0.19489452346158193	-0.08684584401441392	-0.6135233500396051	-0.7993332449217099	-0.44174582910505406	-1.503.249.377.384.170	-0.006145434533679585	-1.473.209.732.825.830	-10.646.379.309.377.900	#NAME?	-17.030.136.790.328.700	-19.302.285.432.333.100	#NAME?	#NAME?	#NAME?	11.560.992.287.552.900	#NAME?	#NAME?	2.202.976.209.954.840	0.7302758378913787
AC005307.5	#NAME?	#NAME?	#NAME?	#NAME?	NA	#NAME?	#NAME?	#NAME?	#NAME?	NA	-0.0017775779442424228	-0.20934941819150138	0.06691276178428256	-0.18822121240099302	-0.011911552032717695	0.3920646451195381	-0.11061919840278622	0.06466891869471696	-0.45052315927250375	-1.353.731.655.028.370	-16.625.967.874.675.600	0.23633036562812745	-0.028785176179385807	-0.4013802887840105	-1.126.593.291.823.860	#NAME?	-0.023286157994671486	0.42434832461221733	-0.1943809949810368	0.17767968051979321
AC005324.6	NA	NA	NA	NA	NA	NA	NA	NA	NA	NA	NA	NA	NA	NA	NA	NA	NA	NA	NA	NA	NA	NA	#NAME?	#NAME?	#NAME?	#NAME?	#NAME?	#NAME?	#NAME?	#NAME?
AC005324.7	NA	NA	NA	NA	NA	NA	NA	NA	NA	NA	NA	NA	NA	NA	NA	NA	NA	NA	NA	NA	NA	NA	NA	NA	NA	NA	NA	NA	NA	NA
AC005324.8	#NAME?	-0.5535480498544698	Inf	-0.4175287728461431	#NAME?	#NAME?	#NAME?	Inf	#NAME?	#NAME?	#NAME?	24.049.355.142.415.200	1.066.541.102.400.930	#NAME?	14.856.262.915.054.500	#NAME?	#NAME?	108.742.499.421.545	16.952.109.628.870.500	15.646.483.787.231.900	#NAME?	0.9412502081292352	#NAME?	#NAME?	#NAME?	3.159.484.943.709.520	#NAME?	#NAME?	31.877.620.733.303.400	#NAME?
AC005329.7	#NAME?	#NAME?	NA	0.8217093439337919	#NAME?	#NAME?	#NAME?	NA	#NAME?	0.3586787544016337	-0.006716912258110774	0.06609190553595992	-0.004121723866411752	-0.14947890221209006	-0.2632888648941759	-0.3553057593050719	-0.6574219820898803	-0.511155567502022	-0.10394719485130498	-1.216.789.871.997.230	-0.8424263454919532	0.02932602911827173	-0.020804965536115133	-2.439.157.618.300.150	#NAME?	-10.265.657.685.780.100	-15.125.980.565.261.700	-13.539.310.494.895.300	#NAME?	-0.9028235986337978
AC005330.2	NA	NA	NA	NA	NA	NA	NA	NA	NA	NA	NA	NA	NA	NA	NA	NA	NA	NA	NA	NA	NA	NA	NA	NA	NA	NA	NA	NA	NA	NA
AC005336.4	NA	NA	NA	NA	NA	NA	NA	NA	NA	NA	NA	NA	NA	NA	NA	NA	NA	NA	NA	NA	NA	NA	NA	NA	NA	NA	NA	NA	NA	NA
AC005336.5	NA	NA	NA	NA	NA	NA	NA	NA	NA	NA	NA	NA	NA	NA	NA	NA	NA	NA	NA	NA	NA	NA	NA	NA	NA	NA	NA	NA	NA	NA
AC005339.2	NA	#NAME?	NA	NA	NA	NA	#NAME?	NA	NA	NA	NA	NA	NA	NA	NA	NA	NA	NA	NA	NA	NA	NA	NA	NA	NA	NA	NA	NA	NA	NA
AC005351.1	NA	NA	NA	NA	NA	NA	NA	NA	NA	NA	NA	NA	NA	NA	NA	NA	NA	NA	NA	NA	NA	NA	NA	NA	NA	NA	NA	NA	NA	NA
AC005355.1	NA	NA	NA	NA	NA	NA	NA	NA	NA	NA	NA	NA	NA	NA	NA	NA	NA	NA	NA	NA	NA	NA	NA	NA	NA	NA	NA	NA	NA	NA
AC005355.3	NA	NA	NA	NA	#NAME?	NA	NA	NA	NA	#NAME?	-0.033384830326815274	-0.287637810894067	-0.23844770394235243	0.2269021025252293	-0.12883758765408762	0.08471494348866987	0.04830770610847118	0.4193690031904759	#NAME?	-0.9587028533348074	-0.025001668637420177	0.17881451465106957	-0.6952222260320744	0.4183028859127613	0.4424738292891969	14.025.631.575.080.700	-0.7658221665274189	0.3016698329818518	#NAME?	-0.09521395526362092
AC005357.1	NA	NA	NA	NA	NA	NA	NA	NA	NA	NA	NA	NA	NA	NA	NA	NA	NA	NA	NA	NA	NA	NA	NA	NA	NA	NA	NA	NA	NA	NA
AC005358.3	NA	NA	NA	NA	NA	NA	NA	NA	NA	NA	NA	NA	NA	NA	NA	NA	NA	NA	NA	NA	NA	NA	NA	NA	NA	NA	NA	NA	NA	NA
AC005363.11	NA	NA	NA	NA	NA	NA	NA	NA	NA	NA	#NAME?	0.4474729365580409	#NAME?	#NAME?	#NAME?	#NAME?	#NAME?	#NAME?	#NAME?	0.4615244863775928	#NAME?	0.8512526844093039	NA	NA	NA	NA	NA	Inf	NA	NA
AC005363.9	NA	NA	#NAME?	NA	NA	NA	NA	#NAME?	NA	NA	#NAME?	#NAME?	#NAME?	#NAME?	#NAME?	#NAME?	23.263.888.410.844.100	#NAME?	#NAME?	#NAME?	#NAME?	#NAME?	#NAME?	#NAME?	#NAME?	23.844.127.754.089.900	#NAME?	#NAME?	26.336.898.687.203.400	#NAME?
AC005387.2	NA	NA	NA	NA	NA	NA	NA	NA	NA	NA	NA	NA	NA	NA	NA	NA	NA	NA	NA	NA	NA	NA	NA	NA	NA	NA	NA	NA	NA	NA
AC005387.3	NA	NA	NA	NA	NA	NA	NA	NA	NA	NA	NA	NA	NA	NA	NA	NA	NA	NA	NA	NA	NA	NA	NA	NA	NA	NA	NA	NA	NA	NA
AC005391.2	NA	NA	NA	NA	NA	NA	NA	NA	NA	NA	NA	NA	NA	NA	NA	NA	NA	NA	NA	NA	NA	NA	#NAME?	#NAME?	#NAME?	#NAME?	#NAME?	#NAME?	#NAME?	#NAME?
AC005392.13	NA	NA	NA	NA	NA	NA	NA	NA	NA	NA	-0.31672810293996806	-0.017545136367275393	-0.25785940240747796	-0.3331741849427862	-10.216.237.168.793.900	-0.12063134411314552	-0.8913753278715801	-0.34904613144483987	#NAME?	#NAME?	#NAME?	-0.43846982112683774	#NAME?	#NAME?	#NAME?	#NAME?	#NAME?	#NAME?	10.753.788.504.097.000	#NAME?
AC005394.1	NA	NA	NA	NA	NA	NA	NA	NA	NA	NA	NA	NA	NA	NA	NA	NA	NA	NA	NA	NA	NA	NA	NA	NA	NA	NA	NA	NA	NA	NA
AC005481.5	NA	NA	#NAME?	NA	#NAME?	NA	NA	#NAME?	NA	#NAME?	NA	NA	NA	NA	NA	NA	NA	NA	NA	NA	NA	NA	NA	NA	NA	NA	NA	NA	NA	NA
AC005487.2	NA	NA	NA	NA	NA	NA	NA	NA	NA	NA	NA	NA	NA	NA	NA	NA	NA	NA	NA	NA	NA	NA	NA	NA	NA	NA	NA	NA	NA	NA
AC005488.11	NA	NA	NA	NA	NA	NA	NA	NA	NA	NA	NA	NA	NA	NA	NA	NA	NA	NA	NA	NA	NA	NA	NA	NA	NA	NA	NA	NA	NA	NA
AC005498.3	#NAME?	26.548.595.634.028.100	10.686.067.011.819.200	#NAME?	#NAME?	#NAME?	#NAME?	1.822.217.510.499.560	#NAME?	#NAME?	-0.1470171208602637	-0.07065158141928353	-0.17541639413552365	-0.9243739222951264	0.17019844493575975	-0.2941561726654605	-0.8267774138359902	0.07670860240022646	0.7267553267807212	-0.5920739670312559	-0.046170515846619103	0.1842592839560423	-0.7105860076377544	#NAME?	11.225.185.784.244.400	#NAME?	#NAME?	#NAME?	#NAME?	1.784.695.695.796.520
AC005498.4	NA	#NAME?	#NAME?	#NAME?	#NAME?	NA	#NAME?	#NAME?	#NAME?	#NAME?	-0.012212049627976604	#NAME?	-0.34732165871284276	#NAME?	#NAME?	#NAME?	#NAME?	#NAME?	#NAME?	#NAME?	#NAME?	#NAME?	NA	NA	NA	NA	NA	NA	NA	NA
AC005514.2	NA	NA	NA	NA	NA	NA	NA	NA	NA	NA	NA	NA	NA	NA	NA	NA	NA	NA	NA	NA	NA	NA	NA	NA	NA	NA	NA	NA	NA	NA
AC005517.3	NA	NA	NA	NA	NA	NA	NA	NA	NA	NA	NA	NA	NA	NA	NA	NA	NA	NA	NA	NA	NA	NA	NA	NA	NA	NA	NA	NA	NA	NA
AC005518.2	NA	NA	NA	#NAME?	NA	NA	NA	NA	#NAME?	NA	#NAME?	#NAME?	#NAME?	#NAME?	#NAME?	#NAME?	#NAME?	#NAME?	#NAME?	#NAME?	#NAME?	#NAME?	NA	NA	NA	NA	NA	NA	NA	NA
AC005519.4	NA	NA	#NAME?	NA	#NAME?	NA	NA	#NAME?	NA	#NAME?	#NAME?	#NAME?	11.147.607.840.064.500	#NAME?	0.6754857711008964	#NAME?	10.664.428.942.689.000	#NAME?	#NAME?	0.2148491538964982	#NAME?	#NAME?	-0.19464630406909594	#NAME?	#NAME?	#NAME?	#NAME?	#NAME?	#NAME?	#NAME?
AC005522.6	NA	NA	NA	NA	NA	NA	NA	NA	NA	NA	NA	NA	NA	NA	NA	NA	NA	NA	NA	NA	NA	NA	NA	NA	NA	NA	NA	NA	NA	NA
AC005522.7	NA	NA	NA	NA	NA	NA	NA	NA	NA	NA	NA	NA	NA	NA	NA	NA	NA	NA	NA	NA	NA	NA	NA	NA	NA	NA	NA	NA	NA	NA
AC005523.2	0.6212567075241329	#NAME?	0.1790052025179928	#NAME?	17.956.741.316.760.000	0.023752288626766354	1.678.216.170.677.310	#NAME?	#NAME?	#NAME?	-0.2171804996611661	13.977.702.652.220.900	#NAME?	#NAME?	18.266.212.480.805.600	#NAME?	24.314.578.790.882.200	#NAME?	#NAME?	11.648.789.541.667.400	#NAME?	#NAME?	-13.833.548.760.294.100	#NAME?	1.286.473.284.758.070	#NAME?	0.7023813831969778	-1.243.263.220.883.350	#NAME?	#NAME?
AC005523.3	NA	#NAME?	#NAME?	NA	#NAME?	NA	#NAME?	#NAME?	NA	#NAME?	#NAME?	#NAME?	14.389.003.543.571.100	#NAME?	19.851.060.451.750.200	1.700.608.286.402.850	#NAME?	#NAME?	#NAME?	#NAME?	0.6618526967829743	0.22818149142724972	#NAME?	#NAME?	#NAME?	#NAME?	28.860.164.273.187.700	#NAME?	#NAME?	#NAME?
AC005532.5	#NAME?	NA	NA	#NAME?	#NAME?	#NAME?	NA	NA	#NAME?	#NAME?	NA	NA	Inf	NA	NA	NA	NA	NA	NA	NA	NA	NA	NA	NA	NA	NA	NA	NA	NA	NA
AC005534.6	NA	NA	NA	NA	NA	NA	NA	NA	NA	NA	NA	NA	NA	NA	NA	NA	NA	NA	NA	NA	NA	NA	NA	NA	NA	NA	NA	NA	NA	NA
AC005534.8	NA	#NAME?	#NAME?	#NAME?	NA	NA	#NAME?	#NAME?	#NAME?	NA	#NAME?	#NAME?	#NAME?	#NAME?	0.9578439152134632	#NAME?	#NAME?	#NAME?	#NAME?	#NAME?	#NAME?	#NAME?	NA	NA	NA	NA	NA	NA	NA	NA
AC005537.2	NA	NA	NA	NA	NA	NA	NA	NA	NA	NA	-0.0075819900386838585	0.38228245139759787	0.5408366146414778	-0.21177718810671153	0.45335979751725086	0.6439690390639217	0.5779634332094767	0.8576016945762663	0.5305003145489786	0.832457910556117	0.7360470558527639	0.30130677557544316	#NAME?	1.625.629.557.042.600	#NAME?	#NAME?	#NAME?	#NAME?	#NAME?	0.8181851294990351
AC005538.3	NA	NA	#NAME?	#NAME?	NA	NA	NA	#NAME?	#NAME?	NA	NA	NA	NA	NA	NA	NA	NA	NA	NA	NA	NA	NA	-0.6204348179656425	#NAME?	#NAME?	#NAME?	-0.732404294877913	#NAME?	#NAME?	#NAME?
AC005538.5	NA	NA	NA	NA	NA	NA	NA	NA	NA	NA	NA	NA	NA	NA	NA	NA	NA	NA	NA	NA	NA	NA	NA	NA	NA	NA	NA	NA	NA	NA
AC005539.2	NA	NA	NA	NA	NA	NA	NA	NA	NA	NA	NA	NA	NA	NA	NA	NA	NA	NA	NA	NA	NA	NA	NA	NA	NA	NA	Inf	NA	NA	NA
AC005540.3	-1.049.553.663.553.680	-0.1437831946217654	-21.211.034.593.273.000	#NAME?	#NAME?	-0.6116868295707701	0.6726051905683095	#NAME?	-13.591.510.552.358.400	0.055267260375462035	-0.032946273018893135	0.37851381405429757	11.658.054.916.468.500	#NAME?	0.5263759910010282	#NAME?	-0.19164804645415212	13.038.836.198.729.200	152.490.498.956.562	11.993.739.039.760.600	0.9937096346335617	#NAME?	#NAME?	#NAME?	#NAME?	#NAME?	#NAME?	#NAME?	#NAME?	205.390.434.173.752
AC005546.2	NA	NA	NA	NA	NA	NA	NA	NA	NA	NA	NA	NA	NA	NA	NA	NA	NA	NA	NA	NA	NA	NA	NA	NA	NA	NA	NA	NA	NA	NA
AC005550.3	NA	#NAME?	#NAME?	NA	NA	NA	#NAME?	#NAME?	NA	NA	NA	NA	NA	NA	NA	NA	NA	NA	NA	NA	NA	NA	NA	NA	NA	NA	NA	NA	NA	NA
AC005550.5	NA	NA	NA	NA	NA	NA	NA	NA	NA	NA	NA	NA	NA	NA	NA	NA	NA	NA	NA	NA	NA	NA	NA	NA	NA	NA	NA	NA	NA	NA
AC005559.3	NA	NA	NA	NA	NA	NA	NA	NA	NA	NA	NA	NA	NA	NA	NA	NA	NA	NA	NA	NA	NA	NA	#NAME?	#NAME?	#NAME?	#NAME?	#NAME?	#NAME?	#NAME?	#NAME?
AC005562.1	0.25604859358575205	-0.17889201276741176	-0.4378177863258344	-0.031204303763801247	0.11819295575344556	-0.6828556053599244	-0.09628911484686356	-0.3655137035617775	-0.18852115530087593	0.2675118904663557	-0.03901770068527838	0.021610370701736846	0.03953519558944259	0.058806483770312556	0.0147922303550416	-0.11824668564722585	0.006918324912415373	-0.02254068690195626	0.10565956147366454	0.05657863898836024	-0.17310808847342116	0.24587064275815038	-0.03950378838237226	-0.4313175054605914	-0.4368710384432834	0.1279442288777279	-0.17260056682222294	0.12129730263059868	-0.10540065292793599	-0.24988729400582224
AC005578.3	NA	#NAME?	NA	NA	NA	NA	#NAME?	NA	NA	NA	-0.042373857133116366	-0.3539060662869792	#NAME?	0.02295859193971944	-0.44804812456222964	0.58634442414687	-0.14269432347015143	0.11322467609145154	0.14444704033942254	-0.23282457754967442	-0.7965106229470228	-0.02819783096965517	#NAME?	#NAME?	#NAME?	32.078.157.861.666.600	#NAME?	19.770.735.479.898.100	20.898.850.515.002.500	0.9636795488827237
AC005588.2	NA	NA	NA	NA	NA	NA	NA	NA	NA	NA	NA	NA	NA	NA	NA	NA	NA	NA	NA	NA	NA	NA	NA	NA	NA	NA	NA	NA	NA	NA
AC005592.2	#NAME?	-0.158641217983786	-10.840.499.699.953.900	0.7043538525271738	0.9201101085008795	20.454.918.068.491.300	#NAME?	#NAME?	0.9931910817961351	0.37178046016774063	-4,49E+11	0.44060814985233143	0.06638735090274708	-0.7679212667108741	0.4951974176417116	#NAME?	#NAME?	-1.067.803.856.032.370	-0.3961133023102745	0.25015617807101387	0.7217597399740421	#NAME?	NA	NA	NA	NA	Inf	NA	NA	NA
AC005592.3	NA	#NAME?	NA	NA	#NAME?	NA	#NAME?	NA	NA	#NAME?	NA	NA	NA	NA	NA	NA	NA	NA	NA	NA	NA	NA	#NAME?	-0.9431303971649718	#NAME?	#NAME?	#NAME?	#NAME?	#NAME?	#NAME?
AC005593.2	NA	NA	NA	NA	NA	NA	NA	NA	NA	NA	-0.07583646521390194	0.5737752592482459	0.8776793193590091	0.342942796821555	0.8272763721272225	0.0403629670125194	0.05554566777173903	0.6004086303087717	0.9556682828799	-0.2310571563604908	0.458996808715817	-0.06451032090687464	-0.18558277119237915	-0.166972186435822	#NAME?	#NAME?	#NAME?	0.10703536143289981	-0.1611739575213867	-0.8961787354535288
AC005597.1	NA	NA	NA	NA	NA	NA	NA	NA	NA	NA	#NAME?	#NAME?	#NAME?	#NAME?	#NAME?	#NAME?	#NAME?	#NAME?	#NAME?	#NAME?	12.787.807.131.602.900	#NAME?	NA	NA	NA	NA	NA	NA	NA	NA
AC005606.14	NA	#NAME?	NA	NA	NA	NA	#NAME?	NA	NA	NA	NA	NA	NA	NA	NA	NA	NA	NA	NA	Inf	NA	NA	NA	NA	Inf	NA	NA	NA	Inf	NA
AC005606.15	NA	NA	NA	#NAME?	NA	NA	NA	NA	#NAME?	NA	NA	NA	NA	NA	NA	NA	NA	NA	NA	NA	NA	NA	-0.6992302121045372	#NAME?	#NAME?	#NAME?	#NAME?	#NAME?	#NAME?	#NAME?
AC005609.16	NA	NA	NA	NA	NA	NA	NA	NA	NA	NA	-0.0033698343522567745	-1.636.741.870.064.470	-0.033627872146902604	-0.01926592103752664	-0.5931457021063645	-1.803.161.219.314.630	#NAME?	#NAME?	-12.517.230.501.879.600	#NAME?	#NAME?	-0.26256065145913843	#NAME?	#NAME?	#NAME?	#NAME?	#NAME?	#NAME?	#NAME?	#NAME?
AC005609.17	NA	NA	NA	NA	NA	NA	NA	NA	NA	NA	#NAME?	#NAME?	#NAME?	#NAME?	#NAME?	#NAME?	#NAME?	#NAME?	#NAME?	#NAME?	#NAME?	#NAME?	NA	NA	NA	NA	NA	NA	NA	NA
AC005609.18	NA	NA	NA	NA	NA	NA	NA	NA	NA	NA	#NAME?	#NAME?	18.474.562.606.109.000	#NAME?	#NAME?	#NAME?	#NAME?	#NAME?	#NAME?	#NAME?	#NAME?	#NAME?	NA	NA	NA	NA	NA	NA	NA	NA
AC005609.19	NA	NA	NA	NA	NA	NA	NA	NA	NA	NA	#NAME?	#NAME?	#NAME?	#NAME?	#NAME?	#NAME?	#NAME?	#NAME?	#NAME?	19.088.587.106.155.400	#NAME?	#NAME?	#NAME?	#NAME?	#NAME?	#NAME?	#NAME?	#NAME?	#NAME?	#NAME?
AC005609.2	NA	NA	NA	NA	NA	NA	NA	NA	NA	NA	NA	NA	NA	NA	NA	NA	NA	NA	NA	NA	NA	NA	NA	NA	NA	NA	NA	NA	NA	NA
AC005609.20	NA	NA	NA	NA	NA	NA	NA	NA	NA	NA	NA	Inf	NA	NA	Inf	NA	Inf	NA	NA	NA	NA	Inf	NA	NA	NA	NA	NA	NA	NA	NA
AC005614.3	#NAME?	NA	#NAME?	#NAME?	NA	#NAME?	NA	#NAME?	#NAME?	NA	-0.03311339010135747	0.29831218927158926	-0.3126178144708123	0.30928061027609677	0.7324364940563117	0.91803888938264	0.563184826239448	0.33034608349865474	#NAME?	-10.281.639.937.716.800	0.7503583760312	0.060799056034432364	-0.7498304789732287	-0.05427138982142221	0.6699177706950212	-0.5831515199308112	-0.9098529064655794	-0.1982333005626245	#NAME?	#NAME?
AC005614.5	#NAME?	#NAME?	NA	NA	NA	#NAME?	#NAME?	NA	NA	NA	#NAME?	12.222.054.805.720.600	19.133.911.091.555.700	#NAME?	16.514.460.561.347.500	#NAME?	19.753.207.315.297.900	16.558.344.410.777.000	15.913.199.223.062.400	0.29234667573748974	20.138.253.685.885.900	#NAME?	-0.06215208279961673	0.5946265188057893	0.42908953433890307	#NAME?	0.5850131342954701	-0.14404793928896809	0.2073659199532653	0.44295086337563316
AC005616.1	NA	NA	NA	NA	#NAME?	NA	NA	NA	NA	#NAME?	NA	NA	NA	NA	NA	NA	NA	NA	NA	NA	NA	NA	NA	NA	NA	NA	NA	NA	NA	NA
AC005616.2	NA	NA	NA	NA	NA	NA	NA	NA	NA	NA	NA	NA	NA	NA	NA	NA	NA	NA	NA	NA	NA	NA	#NAME?	#NAME?	#NAME?	#NAME?	#NAME?	#NAME?	#NAME?	#NAME?
AC005618.6	#NAME?	#NAME?	0.8834323394384722	NA	0.41547220122651085	#NAME?	#NAME?	#NAME?	NA	0.7351479587439096	-0.0011756123319998195	0.6426762520031719	129.050.187.923.313	0.9075424440374311	1.045.071.279.011.270	-0.2868216433088907	-0.0714497501953299	-0.5019603903124042	0.04308297154827351	-14.608.998.809.673.900	-0.33561113093216605	0.16293251117140653	-0.12771139406000787	-0.7382124825007645	-0.6004769822506164	-0.8186131102451921	-13.511.920.349.946.400	-13.177.845.598.470.900	-113.901.275.483.919	-16.612.875.139.874.200
AC005618.8	NA	NA	NA	NA	NA	NA	NA	NA	NA	NA	NA	NA	NA	NA	NA	NA	NA	NA	NA	NA	NA	NA	NA	NA	NA	NA	NA	NA	NA	NA
AC005618.9	#NAME?	#NAME?	#NAME?	#NAME?	#NAME?	#NAME?	#NAME?	#NAME?	#NAME?	#NAME?	NA	NA	NA	NA	NA	NA	NA	NA	NA	NA	NA	NA	NA	NA	NA	NA	NA	NA	NA	NA
AC005625.1	NA	NA	NA	NA	NA	NA	NA	NA	NA	NA	NA	NA	NA	NA	NA	NA	NA	NA	NA	NA	NA	NA	NA	NA	NA	NA	NA	NA	NA	NA
AC005626.3	NA	NA	NA	NA	NA	NA	NA	NA	NA	NA	NA	NA	NA	NA	NA	NA	NA	NA	NA	NA	NA	NA	NA	NA	NA	NA	NA	NA	NA	NA
AC005682.5	-0.3985390387360752	-1.112.083.025.643.770	0.22201984136937006	-0.602170824907679	-1.389.494.540.638.390	0.14589695677310233	0.4568661440857235	0.13469386935185312	-0.09209895809976285	-0.40823752625227616	-0.013179307515835403	-0.7303185762355435	0.480269941306785	-0.45962449466985555	0.02852155187423655	-20.116.081.732.195.900	-0.883803650425851	10.863.391.293.754.800	#NAME?	11.079.586.381.355.500	11.216.981.121.746.400	0.17035182103433166	NA	NA	NA	NA	Inf	NA	NA	NA
AC005682.6	NA	NA	NA	NA	NA	NA	NA	NA	NA	NA	NA	NA	NA	NA	NA	NA	NA	NA	NA	NA	NA	NA	NA	NA	NA	NA	NA	NA	NA	NA
AC005703.2	NA	NA	NA	NA	NA	NA	NA	NA	NA	NA	NA	NA	NA	NA	NA	NA	NA	NA	NA	NA	NA	NA	NA	NA	NA	NA	NA	NA	NA	NA
AC005703.3	NA	NA	NA	NA	NA	NA	NA	NA	NA	NA	NA	NA	NA	NA	NA	NA	NA	NA	NA	NA	NA	NA	#NAME?	#NAME?	#NAME?	#NAME?	#NAME?	#NAME?	#NAME?	#NAME?
AC005722.4	NA	NA	NA	NA	NA	NA	NA	NA	NA	NA	NA	NA	NA	NA	NA	NA	NA	NA	NA	NA	NA	NA	NA	NA	NA	NA	NA	NA	NA	NA
AC005730.2	NA	NA	NA	NA	NA	NA	NA	NA	NA	NA	NA	NA	NA	NA	NA	NA	NA	NA	NA	NA	NA	NA	NA	NA	NA	NA	NA	NA	NA	NA
AC005740.3	NA	NA	NA	NA	NA	NA	NA	NA	NA	NA	NA	NA	NA	NA	NA	NA	NA	NA	NA	NA	NA	NA	NA	NA	NA	NA	NA	NA	NA	NA
AC005740.4	NA	NA	NA	NA	NA	NA	NA	NA	NA	NA	NA	NA	NA	NA	NA	NA	NA	NA	NA	NA	NA	NA	NA	NA	NA	NA	NA	NA	NA	NA
AC005740.5	NA	NA	NA	NA	NA	NA	NA	NA	NA	NA	NA	NA	NA	NA	NA	NA	NA	NA	NA	NA	NA	NA	NA	NA	NA	NA	NA	NA	NA	NA
AC005740.6	#NAME?	NA	#NAME?	NA	#NAME?	#NAME?	NA	#NAME?	NA	11.664.406.507.129.600	-0.06639129920264994	0.4724084605688528	0.47378484907015594	0.35335602292603835	0.22979022667031868	-0.49602645448007293	-0.47973009362198904	-0.1069876866434692	-0.6882130216170326	-0.01420137219709588	0.3304183902277361	-0.34504448501984364	#NAME?	447.120.375.557.637	#NAME?	39.769.964.509.662.600	#NAME?	#NAME?	38.072.875.425.018.900	4.636.111.986.898.820
AC005741.2	NA	NA	NA	NA	NA	NA	NA	NA	NA	NA	NA	NA	NA	NA	NA	NA	NA	NA	NA	NA	NA	NA	#NAME?	#NAME?	#NAME?	#NAME?	#NAME?	#NAME?	#NAME?	#NAME?
AC005752.10	NA	NA	NA	NA	NA	NA	NA	NA	NA	NA	NA	NA	NA	NA	NA	NA	NA	NA	NA	NA	NA	NA	NA	NA	NA	NA	NA	NA	NA	NA
AC005753.1	#NAME?	NA	#NAME?	NA	#NAME?	#NAME?	NA	#NAME?	NA	#NAME?	-1,03E+12	0.7004775945946616	0.6557578626223883	0.19652281885348424	0.5614053761873586	#NAME?	-0.7934209808457818	-10.408.920.328.302.200	-0.6884641895145852	#NAME?	#NAME?	#NAME?	#NAME?	#NAME?	#NAME?	12.104.719.078.881.900	0.646392685542747	#NAME?	#NAME?	#NAME?
AC005754.7	NA	NA	NA	NA	NA	NA	NA	NA	NA	NA	#NAME?	#NAME?	1.675.220.553.513.110	0.8071108856891753	0.4400483634334	#NAME?	#NAME?	#NAME?	#NAME?	#NAME?	#NAME?	#NAME?	#NAME?	#NAME?	#NAME?	#NAME?	#NAME?	#NAME?	#NAME?	#NAME?
AC005754.8	NA	NA	#NAME?	#NAME?	#NAME?	NA	NA	#NAME?	#NAME?	#NAME?	-0.01246267898612341	-0.4859289137538666	-0.3667405679316725	-0.8759697267606591	-0.6616585318316709	-15.401.171.872.385.100	-0.35825935417305715	-0.6753449966254771	-16.184.854.184.455.500	-16.292.990.514.107.100	-1.403.248.309.287.830	-14.954.739.542.401.400	#NAME?	-0.36338021821917077	#NAME?	#NAME?	-1.796.948.616.292.940	#NAME?	#NAME?	#NAME?
AC005757.6	NA	NA	NA	NA	NA	NA	NA	NA	NA	NA	NA	NA	NA	NA	NA	NA	NA	NA	NA	NA	NA	NA	NA	NA	NA	NA	NA	NA	NA	NA
AC005758.1	NA	NA	NA	NA	NA	NA	NA	NA	NA	NA	#NAME?	0.9253930432815823	#NAME?	#NAME?	#NAME?	#NAME?	#NAME?	#NAME?	#NAME?	#NAME?	#NAME?	#NAME?	NA	NA	NA	NA	NA	NA	NA	NA
AC005772.2	NA	NA	NA	NA	NA	NA	NA	NA	NA	NA	NA	NA	NA	NA	NA	NA	NA	NA	NA	NA	NA	NA	NA	NA	NA	NA	NA	NA	NA	NA
AC005775.2	#NAME?	#NAME?	0.38963144277885897	-0.2939138994449737	-0.28820734004125004	#NAME?	0.451091866845331	#NAME?	-18.724.897.115.679.600	-0.4198080095866748	-6,86E+11	-0.01559715475886949	-0.87517469252819	#NAME?	#NAME?	0.16194226458806216	#NAME?	0.31523204132115856	#NAME?	-0.5358760705483274	#NAME?	#NAME?	NA	NA	NA	NA	NA	NA	NA	NA
AC005776.1	NA	NA	NA	NA	NA	NA	NA	NA	NA	NA	-0.07520269693915677	#NAME?	#NAME?	0.15599663551308407	#NAME?	#NAME?	-0.08464736599575101	13.399.320.808.992.700	0.8478576710812454	11.600.100.166.489.100	12.554.174.924.790.500	-0.35205366200959026	-0.6461755114692291	#NAME?	#NAME?	11.809.815.105.280.900	#NAME?	#NAME?	-0.5331402803126548	#NAME?
AC005777.3	NA	NA	NA	NA	NA	NA	NA	NA	NA	NA	NA	NA	NA	NA	NA	NA	NA	NA	NA	NA	NA	NA	NA	NA	NA	NA	NA	NA	NA	NA
AC005779.2	NA	NA	#NAME?	NA	NA	NA	NA	#NAME?	NA	NA	#NAME?	0.5010126726537948	#NAME?	#NAME?	#NAME?	#NAME?	#NAME?	-0.5228607236679346	#NAME?	-0.17430026954324654	#NAME?	0.5289662851293606	NA	NA	NA	NA	NA	NA	NA	NA
AC005780.1	NA	NA	NA	NA	NA	NA	NA	NA	NA	NA	NA	NA	NA	NA	NA	NA	NA	NA	NA	NA	NA	NA	NA	NA	NA	NA	NA	NA	NA	NA
AC005785.2	#NAME?	#NAME?	-0.3740779248269301	0.9377215270114228	0.27220678929477743	#NAME?	#NAME?	#NAME?	11.783.462.823.638.300	#NAME?	-1,07E+12	#NAME?	1.754.735.682.187.390	-0.31633071328152007	#NAME?	#NAME?	#NAME?	#NAME?	22.039.129.548.107.200	#NAME?	0.10985867557433063	#NAME?	NA	NA	NA	NA	NA	NA	NA	NA
AC005785.5	NA	NA	#NAME?	NA	NA	NA	NA	#NAME?	NA	NA	NA	NA	NA	NA	NA	NA	NA	NA	NA	NA	NA	NA	NA	NA	NA	NA	NA	NA	NA	NA
AC005786.3	NA	NA	NA	NA	NA	NA	NA	NA	NA	NA	NA	NA	NA	NA	NA	NA	NA	NA	NA	NA	NA	NA	NA	NA	NA	NA	NA	NA	NA	NA
AC005786.5	NA	NA	NA	NA	NA	NA	NA	NA	NA	NA	NA	NA	NA	NA	NA	NA	NA	NA	NA	NA	NA	NA	NA	NA	NA	NA	NA	NA	NA	NA
AC005786.6	NA	NA	NA	NA	NA	NA	NA	NA	NA	NA	NA	NA	NA	NA	NA	NA	NA	NA	NA	NA	NA	NA	NA	NA	NA	NA	NA	NA	NA	NA
AC005786.7	#NAME?	#NAME?	NA	NA	#NAME?	#NAME?	#NAME?	Inf	NA	#NAME?	#NAME?	#NAME?	23.771.424.467.760.100	#NAME?	#NAME?	#NAME?	#NAME?	#NAME?	21.070.647.280.597.400	#NAME?	#NAME?	#NAME?	NA	NA	NA	NA	NA	NA	NA	NA
AC005789.9	NA	#NAME?	NA	NA	NA	NA	#NAME?	NA	NA	NA	NA	NA	NA	NA	NA	NA	NA	NA	NA	NA	NA	NA	NA	NA	NA	NA	NA	NA	NA	NA
AC005794.1	NA	NA	NA	NA	NA	NA	NA	NA	NA	NA	NA	NA	NA	NA	NA	NA	NA	NA	NA	NA	NA	NA	NA	NA	NA	NA	NA	NA	NA	NA
AC005795.1	NA	NA	NA	NA	NA	NA	NA	NA	NA	NA	NA	NA	NA	NA	NA	NA	NA	NA	NA	NA	NA	NA	#NAME?	#NAME?	#NAME?	#NAME?	#NAME?	#NAME?	#NAME?	#NAME?
AC005796.2	NA	NA	NA	NA	NA	NA	NA	NA	NA	NA	NA	NA	NA	NA	NA	NA	NA	NA	NA	NA	NA	NA	NA	NA	NA	NA	NA	NA	NA	NA
AC005808.3	NA	NA	NA	NA	NA	NA	NA	NA	NA	NA	NA	NA	NA	NA	NA	NA	NA	NA	NA	NA	NA	NA	NA	NA	NA	NA	NA	NA	NA	NA
AC005822.1	#NAME?	#NAME?	#NAME?	NA	NA	#NAME?	#NAME?	#NAME?	NA	NA	-7,99E+11	0.4209183355991716	0.2499440258221725	0.5253833006609867	-0.7921230686912696	-13.649.608.207.350.300	#NAME?	-0.08900988158785024	#NAME?	#NAME?	0.03875527512010586	#NAME?	-0.36407871174730816	#NAME?	#NAME?	#NAME?	-0.9778801765303569	#NAME?	#NAME?	#NAME?
AC005838.2	NA	NA	NA	NA	NA	NA	NA	NA	NA	NA	NA	NA	NA	NA	Inf	Inf	NA	NA	NA	NA	NA	NA	NA	NA	NA	NA	NA	NA	NA	NA
AC005863.1	NA	NA	NA	NA	NA	NA	NA	NA	NA	NA	NA	NA	NA	NA	NA	NA	NA	NA	NA	NA	NA	NA	NA	NA	NA	NA	NA	NA	NA	NA
AC005915.1	NA	NA	NA	NA	NA	NA	NA	NA	NA	NA	-0.079190326362442	17.510.952.477.582.800	10.666.336.890.152.800	0.896509566032175	-0.3133258584831844	#NAME?	10.750.980.858.235.200	1.380.515.066.808.170	0.7298872104475148	#NAME?	-0.7622941053421388	-0.35477282810306154	#NAME?	-0.20176896749869633	#NAME?	0.616082113809433	-0.712432301417445	-0.30407796798146897	#NAME?	#NAME?
AC005932.1	0.7088758500449696	-0.66419838313927	-0.9878951002966422	-0.1413265956881665	#NAME?	#NAME?	#NAME?	-11.816.852.885.577.100	-0.8754317543297248	#NAME?	-0.03288489144273313	#NAME?	#NAME?	#NAME?	#NAME?	#NAME?	#NAME?	#NAME?	#NAME?	1.694.710.332.678.310	#NAME?	#NAME?	NA	NA	NA	NA	NA	NA	NA	NA
AC005943.2	-0.34244797650239256	0.21349460038028567	-0.950660182449758	0.24784285586422483	-0.35561322667122397	-0.7789558468759057	0.021154979024680536	0.20755883063286917	0.4147999728609092	-10.278.760.636.869.000	-3,40E+10	0.6166416658170819	0.3558538389649673	0.40121188708344474	0.35975732441097186	0.3990491251808706	0.27597274495461777	0.2107230080050151	0.3851194751705721	0.31935620968964396	0.10210542268468333	0.5657171998536652	-0.2887348689871146	-0.7018634176239702	-0.5787531796550753	-0.6180777588365316	-0.6384410222458595	-0.31872608244129147	-0.8181730651528585	-0.8412187076835234
AC005943.6	NA	NA	#NAME?	NA	NA	NA	NA	#NAME?	NA	NA	-0.03684890216015094	#NAME?	#NAME?	#NAME?	#NAME?	#NAME?	#NAME?	#NAME?	#NAME?	#NAME?	#NAME?	#NAME?	NA	NA	NA	NA	NA	NA	NA	NA
AC005944.2	NA	NA	NA	NA	NA	NA	NA	NA	NA	NA	NA	NA	NA	NA	NA	NA	NA	NA	NA	NA	NA	NA	NA	NA	NA	NA	NA	NA	NA	NA
AC005954.3	NA	NA	NA	NA	NA	NA	NA	NA	NA	NA	NA	NA	NA	NA	NA	NA	NA	NA	NA	NA	NA	NA	NA	NA	NA	NA	NA	NA	NA	NA
AC005954.4	NA	NA	NA	NA	NA	NA	NA	NA	NA	NA	NA	NA	NA	NA	NA	NA	NA	NA	NA	NA	NA	NA	#NAME?	#NAME?	#NAME?	#NAME?	#NAME?	#NAME?	#NAME?	#NAME?
AC006000.5	NA	NA	NA	NA	NA	NA	NA	NA	NA	NA	NA	NA	NA	NA	NA	NA	NA	NA	NA	NA	NA	NA	NA	NA	NA	NA	NA	NA	NA	NA
AC006003.3	NA	NA	NA	NA	NA	NA	NA	NA	NA	NA	NA	NA	NA	NA	NA	NA	NA	NA	NA	NA	NA	NA	NA	NA	NA	NA	NA	NA	NA	NA
AC006004.1	NA	NA	NA	NA	NA	NA	NA	NA	NA	NA	NA	NA	NA	NA	NA	NA	NA	NA	NA	NA	NA	NA	NA	NA	NA	NA	NA	NA	NA	NA
AC006007.1	NA	NA	NA	NA	NA	NA	NA	NA	NA	NA	NA	NA	NA	NA	NA	NA	NA	NA	NA	NA	NA	NA	NA	NA	NA	NA	NA	NA	NA	NA
AC006011.4	#NAME?	#NAME?	#NAME?	0.1550309294452723	-0.17861405830002908	#NAME?	#NAME?	#NAME?	#NAME?	#NAME?	-0.0051867337987713605	14.270.967.261.549.200	1.995.273.203.007.370	1.612.121.754.202.670	2.501.694.031.101.630	2.444.090.474.143.990	0.7413718961577482	15.562.096.658.226.900	16.386.556.748.803.100	12.572.230.575.174.900	22.612.763.865.802.100	20.304.593.127.898.200	-0.21932059783174745	-0.22750218117117213	-0.7274174122665173	#NAME?	0.008515955952576315	-0.4582850825056787	-0.842442180716023	-0.39145376164792517
AC006014.7	#NAME?	0.23868808152169882	0.9861929296922229	-0.9223220397613511	-11.678.413.997.825.900	#NAME?	0.13332507402618501	0.19250141603853985	-0.7971644586263341	-0.2785727074589315	-0.010064038809814463	0.4579218217052229	-0.3410652580345589	-0.04685840706763522	0.9917259475754857	0.5441385842168139	-0.28831247762897	-0.561046159932771	-0.018561114483633564	0.8604544119165645	-0.5585204912944761	#NAME?	#NAME?	#NAME?	#NAME?	#NAME?	#NAME?	2.240.523.263.364.050	18.750.788.663.886.300	22.135.426.039.119.200
AC006014.8	NA	NA	NA	NA	NA	NA	NA	NA	NA	NA	#NAME?	#NAME?	#NAME?	#NAME?	#NAME?	#NAME?	#NAME?	#NAME?	#NAME?	#NAME?	#NAME?	#NAME?	NA	NA	NA	NA	NA	NA	NA	NA
AC006019.3	NA	NA	NA	NA	NA	NA	NA	NA	NA	NA	NA	NA	NA	NA	NA	NA	NA	NA	NA	NA	NA	NA	NA	NA	NA	NA	NA	NA	NA	NA
AC006019.4	NA	NA	NA	NA	NA	NA	NA	NA	NA	NA	NA	NA	NA	NA	NA	NA	NA	NA	NA	NA	NA	NA	NA	NA	NA	NA	NA	NA	NA	NA
AC006022.4	NA	NA	NA	NA	NA	NA	NA	NA	NA	NA	NA	NA	NA	NA	NA	NA	NA	NA	NA	NA	NA	NA	NA	NA	NA	NA	NA	NA	NA	NA
AC006026.12	NA	NA	NA	NA	NA	NA	NA	NA	NA	NA	NA	NA	NA	NA	NA	NA	NA	NA	NA	NA	NA	NA	#NAME?	#NAME?	#NAME?	#NAME?	#NAME?	#NAME?	#NAME?	#NAME?
AC006026.13	NA	NA	NA	NA	NA	NA	NA	NA	NA	NA	NA	NA	NA	NA	NA	NA	NA	NA	NA	NA	NA	NA	NA	NA	NA	NA	NA	NA	NA	NA
AC006026.9	#NAME?	NA	NA	NA	NA	#NAME?	NA	NA	NA	NA	NA	NA	NA	NA	NA	NA	NA	NA	NA	NA	NA	NA	#NAME?	#NAME?	#NAME?	#NAME?	#NAME?	#NAME?	#NAME?	#NAME?
AC006028.11	NA	NA	NA	NA	NA	NA	NA	NA	NA	NA	NA	NA	NA	NA	NA	NA	NA	NA	NA	NA	NA	NA	NA	NA	NA	NA	NA	NA	NA	NA
AC006033.22	NA	#NAME?	NA	#NAME?	NA	NA	#NAME?	NA	#NAME?	NA	-0.0028221243794696524	0.1606446068404203	0.6529931918323796	-0.5004175729069762	0.32305528038234604	-0.2198489451209604	-0.11491108860790383	0.0921810317458959	-0.20796654696642197	-0.2980801809182196	-0.10439778349099671	0.010105739153049437	-0.004167316694363189	0.09098964001366643	#NAME?	0.6215433100570076	0.025274209737158937	-0.4236152591665405	0.8441514156583235	1.297.035.082.457.700
AC006037.2	NA	NA	NA	NA	NA	NA	NA	NA	NA	NA	NA	NA	NA	NA	NA	NA	NA	NA	NA	NA	NA	NA	NA	NA	NA	NA	NA	NA	NA	NA
AC006041.1	NA	NA	NA	NA	NA	NA	NA	NA	NA	NA	NA	NA	NA	NA	NA	NA	NA	NA	NA	NA	NA	NA	#NAME?	#NAME?	#NAME?	#NAME?	#NAME?	#NAME?	#NAME?	#NAME?
AC006042.6	NA	NA	NA	NA	NA	NA	NA	NA	NA	NA	NA	NA	NA	NA	NA	NA	NA	NA	NA	NA	NA	NA	NA	NA	NA	NA	NA	NA	NA	NA
AC006042.7	NA	NA	NA	NA	NA	NA	NA	NA	NA	NA	NA	NA	NA	NA	NA	Inf	NA	NA	NA	NA	NA	NA	NA	NA	NA	NA	NA	NA	NA	NA
AC006042.8	NA	NA	NA	NA	#NAME?	NA	NA	NA	NA	#NAME?	NA	NA	NA	NA	NA	NA	NA	NA	NA	NA	NA	NA	NA	NA	NA	NA	NA	NA	NA	NA
AC006050.2	NA	NA	NA	NA	NA	NA	NA	NA	NA	NA	#NAME?	#NAME?	#NAME?	#NAME?	#NAME?	#NAME?	#NAME?	#NAME?	#NAME?	#NAME?	#NAME?	#NAME?	NA	NA	NA	NA	NA	NA	NA	NA
AC006070.12	NA	NA	NA	NA	NA	NA	NA	NA	NA	NA	NA	NA	NA	NA	NA	NA	NA	NA	NA	NA	NA	NA	NA	NA	NA	NA	NA	NA	NA	NA
AC006076.1	NA	NA	NA	NA	NA	NA	NA	NA	NA	NA	NA	NA	NA	NA	NA	NA	NA	NA	NA	NA	NA	NA	NA	NA	NA	NA	NA	NA	NA	NA
AC006077.3	#NAME?	NA	NA	#NAME?	#NAME?	#NAME?	NA	NA	#NAME?	#NAME?	-0.019160203509337975	0.5063307629477396	10.266.295.363.253.900	0.37089849499128286	0.43830365241556946	0.4898905173490796	0.13175940366936556	#NAME?	0.35921601775609746	0.14052280447712745	-0.3607859253537449	0.2590183244772863	#NAME?	#NAME?	#NAME?	#NAME?	#NAME?	#NAME?	#NAME?	#NAME?
AC006077.4	NA	NA	NA	NA	NA	NA	NA	NA	NA	NA	NA	NA	NA	NA	NA	NA	NA	NA	NA	NA	NA	NA	NA	NA	NA	NA	NA	NA	NA	NA
AC006115.6	NA	NA	NA	NA	NA	NA	NA	NA	NA	NA	NA	NA	NA	NA	NA	NA	NA	NA	NA	NA	NA	NA	NA	NA	NA	NA	NA	NA	NA	NA
AC006116.12	NA	NA	#NAME?	NA	NA	NA	NA	#NAME?	NA	NA	NA	NA	NA	NA	NA	NA	NA	NA	NA	NA	NA	NA	NA	NA	NA	NA	NA	NA	NA	NA
AC006116.13	NA	NA	NA	NA	NA	NA	NA	NA	NA	NA	NA	NA	NA	NA	NA	NA	NA	NA	NA	NA	NA	NA	NA	NA	NA	NA	NA	NA	NA	NA
AC006116.14	NA	NA	NA	NA	NA	NA	NA	NA	NA	NA	NA	NA	NA	NA	NA	NA	NA	NA	NA	NA	NA	NA	NA	NA	NA	NA	NA	NA	NA	NA
AC006116.15	NA	NA	NA	NA	#NAME?	NA	NA	NA	NA	#NAME?	NA	NA	NA	NA	NA	NA	NA	NA	NA	NA	NA	NA	NA	NA	NA	NA	NA	NA	NA	NA
AC006116.17	#NAME?	#NAME?	-0.024275998007488284	#NAME?	#NAME?	#NAME?	#NAME?	#NAME?	#NAME?	#NAME?	-0.03564945513612927	#NAME?	0.8849000632357956	#NAME?	12.877.941.437.754.400	10.252.453.839.889.100	0.43644994152077954	#NAME?	0.7794548769711465	-0.7905048641665086	-0.0600230773266742	1.060.616.722.015.470	#NAME?	#NAME?	#NAME?	#NAME?	#NAME?	#NAME?	3.519.008.269.740.900	25.581.512.263.599.100
AC006116.19	NA	NA	#NAME?	#NAME?	NA	NA	NA	#NAME?	#NAME?	NA	-0.022249690095232103	#NAME?	-0.7883850333527629	#NAME?	-11.734.688.024.908.900	#NAME?	-0.027113315286978502	#NAME?	-0.3569481302008642	-0.43492983559780396	-0.30498917895590794	-10.920.621.488.119.700	-0.13365740473674514	#NAME?	0.2979691515786607	-0.04405019935252996	#NAME?	#NAME?	#NAME?	#NAME?
AC006116.20	#NAME?	0.32720561847824364	-110.483.777.167.707	-0.25462617109302027	-0.29258383109735886	#NAME?	-0.4733592509806794	#NAME?	#NAME?	-0.7275418628484839	NA	NA	NA	NA	NA	NA	NA	NA	NA	NA	NA	NA	NA	NA	NA	NA	NA	NA	NA	NA
AC006116.21	NA	NA	NA	NA	NA	NA	NA	NA	NA	NA	#NAME?	-0.9326533383547724	-0.8937839257098183	#NAME?	#NAME?	#NAME?	#NAME?	#NAME?	#NAME?	#NAME?	#NAME?	#NAME?	NA	NA	NA	NA	NA	NA	NA	NA
AC006116.22	NA	NA	NA	NA	NA	NA	NA	NA	NA	NA	NA	NA	NA	NA	NA	NA	NA	NA	NA	NA	NA	NA	NA	NA	NA	NA	NA	NA	NA	NA
AC006116.24	NA	NA	NA	#NAME?	NA	NA	NA	NA	#NAME?	NA	NA	NA	NA	NA	NA	NA	NA	NA	NA	NA	NA	NA	NA	NA	NA	NA	NA	NA	NA	NA
AC006116.27	#NAME?	NA	#NAME?	#NAME?	#NAME?	#NAME?	NA	#NAME?	#NAME?	#NAME?	#NAME?	#NAME?	#NAME?	#NAME?	#NAME?	#NAME?	#NAME?	#NAME?	#NAME?	#NAME?	#NAME?	#NAME?	NA	NA	NA	NA	NA	NA	NA	NA
AC006126.3	NA	NA	NA	NA	NA	NA	NA	NA	NA	NA	NA	NA	NA	NA	NA	NA	NA	NA	NA	Inf	NA	NA	#NAME?	#NAME?	#NAME?	#NAME?	#NAME?	#NAME?	#NAME?	#NAME?
AC006128.2	NA	NA	NA	NA	NA	NA	NA	NA	NA	NA	#NAME?	#NAME?	#NAME?	#NAME?	#NAME?	#NAME?	#NAME?	#NAME?	#NAME?	#NAME?	#NAME?	#NAME?	#NAME?	#NAME?	#NAME?	#NAME?	-0.7094301373188167	#NAME?	#NAME?	#NAME?
AC006129.1	NA	NA	NA	#NAME?	#NAME?	NA	NA	NA	#NAME?	#NAME?	NA	NA	NA	NA	NA	NA	NA	NA	NA	NA	NA	NA	NA	NA	NA	NA	NA	NA	NA	NA
AC006129.2	#NAME?	0.6951053979109576	0.48136033224869507	15.092.135.582.639.700	-0.35034468538817787	19.935.724.460.317.200	#NAME?	#NAME?	0.701007268640054	0.5737070728220456	NA	NA	NA	NA	NA	NA	NA	NA	NA	NA	NA	NA	NA	NA	NA	NA	NA	NA	NA	NA
AC006129.3	NA	NA	NA	NA	NA	NA	NA	NA	NA	NA	NA	NA	NA	NA	NA	NA	NA	NA	NA	NA	NA	NA	#NAME?	#NAME?	#NAME?	#NAME?	29.646.784.309.981.800	#NAME?	#NAME?	#NAME?
AC006130.3	NA	NA	NA	NA	NA	NA	NA	NA	NA	NA	NA	NA	NA	NA	NA	NA	NA	NA	NA	NA	NA	NA	NA	NA	NA	NA	NA	NA	NA	NA
AC006130.4	NA	NA	NA	NA	NA	NA	NA	NA	NA	NA	NA	NA	NA	NA	NA	NA	NA	NA	NA	NA	NA	NA	NA	NA	NA	NA	NA	NA	NA	NA
AC006133.7	NA	NA	NA	NA	NA	NA	NA	NA	NA	NA	NA	NA	NA	NA	NA	NA	NA	NA	NA	NA	NA	NA	NA	NA	NA	NA	NA	NA	NA	NA
AC006145.4	NA	NA	NA	NA	NA	NA	NA	NA	NA	NA	NA	NA	NA	NA	NA	NA	NA	NA	NA	NA	NA	NA	NA	NA	NA	NA	NA	NA	NA	NA
AC006150.1	NA	NA	NA	NA	NA	NA	NA	NA	NA	NA	NA	NA	NA	NA	NA	NA	NA	NA	NA	NA	NA	NA	NA	NA	NA	NA	NA	NA	NA	NA
AC006153.3	NA	NA	NA	NA	NA	NA	NA	NA	NA	NA	-0.053927262034172696	#NAME?	#NAME?	#NAME?	#NAME?	#NAME?	#NAME?	#NAME?	#NAME?	#NAME?	0.790083629395461	#NAME?	#NAME?	#NAME?	#NAME?	#NAME?	#NAME?	#NAME?	#NAME?	#NAME?
AC006159.4	#NAME?	#NAME?	NA	NA	NA	#NAME?	#NAME?	NA	NA	NA	NA	NA	NA	NA	NA	NA	NA	NA	NA	NA	NA	NA	NA	NA	NA	NA	NA	NA	NA	NA
AC006159.5	NA	NA	NA	NA	NA	NA	NA	NA	NA	NA	NA	NA	NA	NA	NA	NA	NA	NA	NA	NA	NA	NA	NA	NA	NA	NA	NA	NA	NA	NA
AC006160.5	NA	NA	NA	NA	#NAME?	NA	NA	NA	NA	#NAME?	#NAME?	#NAME?	#NAME?	#NAME?	#NAME?	-0.2605136943106633	0.13427164980439749	#NAME?	0.520805911813123	#NAME?	-0.0049250877588525865	-0.0927173939184011	#NAME?	#NAME?	#NAME?	#NAME?	#NAME?	#NAME?	#NAME?	#NAME?
AC006160.8	NA	NA	NA	NA	NA	NA	NA	NA	NA	NA	NA	NA	NA	NA	NA	NA	NA	NA	NA	NA	NA	NA	NA	NA	NA	NA	NA	NA	NA	NA
AC006195.2	NA	NA	NA	NA	NA	NA	NA	NA	NA	NA	NA	NA	NA	NA	NA	Inf	NA	NA	NA	NA	NA	NA	NA	NA	NA	NA	NA	NA	NA	NA
AC006262.10	NA	NA	NA	NA	NA	NA	NA	NA	NA	NA	NA	NA	NA	NA	NA	NA	NA	NA	NA	NA	NA	NA	NA	NA	NA	NA	NA	NA	NA	NA
AC006262.11	NA	NA	NA	NA	NA	NA	NA	NA	NA	NA	NA	NA	NA	NA	NA	NA	NA	NA	NA	NA	NA	NA	NA	NA	NA	NA	NA	NA	NA	NA
AC006262.4	NA	#NAME?	#NAME?	#NAME?	NA	NA	#NAME?	#NAME?	#NAME?	NA	-0.029006660147110647	-0.437437729767484	0.7346097116949863	-1.429.592.578.614.620	-0.007354304418918045	-0.46597513033284615	-0.7454739454946553	-0.17912858888495783	0.34375483463129763	0.7480119523700974	0.4310745671538394	0.563249869880867	NA	NA	NA	NA	NA	NA	NA	NA
AC006262.6	-1.151.401.077.504.430	#NAME?	-0.6519398635626763	#NAME?	#NAME?	-0.40045868110716115	#NAME?	-0.04247247061209858	29.284.324.304.601.400	#NAME?	-0.06453127210180187	-0.10104760589513628	-0.06205380428006575	-0.30718861665099895	-0.40953200516024096	-0.6477766002831613	-0.8224017337120678	-0.3631767114213924	-0.5405096346966675	-0.5275214899843217	-14.807.563.697.878.900	-0.17905985016814907	-0.13984865092636367	#NAME?	-0.8198456311517357	-0.6685210782825073	-0.7463718550554654	-19.107.731.881.279.900	#NAME?	#NAME?
AC006272.2	NA	NA	NA	NA	NA	NA	NA	NA	NA	NA	NA	NA	NA	NA	NA	NA	NA	NA	NA	NA	NA	NA	NA	NA	NA	NA	NA	NA	NA	NA
AC006273.4	#NAME?	0.13339158575872384	#NAME?	#NAME?	#NAME?	#NAME?	0.7119348596803305	#NAME?	#NAME?	12.306.296.118.398.900	NA	NA	NA	NA	NA	NA	NA	NA	NA	NA	NA	NA	#NAME?	#NAME?	#NAME?	#NAME?	#NAME?	#NAME?	#NAME?	#NAME?
AC006277.2	#NAME?	NA	NA	NA	#NAME?	#NAME?	NA	NA	NA	#NAME?	#NAME?	#NAME?	#NAME?	#NAME?	#NAME?	#NAME?	10.539.868.521.399.800	#NAME?	#NAME?	#NAME?	#NAME?	#NAME?	-0.6763580442648248	#NAME?	#NAME?	#NAME?	#NAME?	#NAME?	#NAME?	#NAME?
AC006277.3	NA	NA	NA	NA	NA	NA	NA	NA	NA	NA	NA	NA	NA	NA	NA	NA	NA	NA	NA	NA	NA	NA	NA	NA	NA	NA	Inf	Inf	NA	NA
AC006296.1	NA	NA	NA	NA	NA	NA	NA	NA	NA	NA	NA	NA	NA	NA	NA	NA	NA	NA	NA	NA	NA	NA	NA	NA	NA	NA	NA	NA	NA	NA
AC006296.2	NA	NA	NA	NA	NA	NA	NA	NA	NA	NA	NA	NA	NA	NA	NA	NA	NA	NA	NA	NA	NA	NA	NA	NA	NA	NA	NA	NA	NA	NA
AC006326.3	NA	NA	NA	NA	NA	NA	NA	NA	NA	NA	NA	NA	NA	NA	NA	NA	NA	NA	NA	NA	NA	NA	NA	NA	NA	NA	NA	NA	NA	NA
AC006328.9	NA	NA	NA	NA	NA	NA	NA	NA	NA	NA	NA	NA	NA	NA	NA	NA	NA	NA	NA	NA	NA	NA	NA	NA	NA	NA	NA	NA	NA	NA
AC006335.10	NA	NA	NA	NA	NA	NA	NA	NA	NA	NA	NA	NA	NA	NA	NA	NA	NA	NA	NA	NA	NA	NA	NA	NA	NA	NA	NA	NA	NA	NA
AC006335.11	NA	NA	NA	NA	NA	NA	NA	NA	NA	NA	NA	NA	NA	NA	NA	NA	NA	NA	NA	NA	NA	NA	NA	NA	NA	NA	NA	NA	NA	NA
AC006335.2	NA	NA	NA	NA	NA	NA	NA	NA	NA	NA	NA	NA	NA	NA	NA	NA	NA	NA	NA	NA	NA	NA	NA	NA	NA	NA	NA	NA	NA	NA
AC006335.6	NA	NA	NA	NA	NA	NA	NA	NA	NA	NA	NA	NA	NA	NA	NA	NA	NA	NA	NA	NA	NA	NA	NA	NA	NA	NA	NA	NA	NA	NA
AC006355.3	NA	NA	NA	NA	NA	NA	NA	NA	NA	NA	NA	NA	NA	NA	NA	NA	NA	NA	NA	NA	NA	NA	#NAME?	#NAME?	#NAME?	#NAME?	#NAME?	#NAME?	#NAME?	#NAME?
AC006366.3	NA	NA	NA	NA	NA	NA	NA	NA	NA	NA	NA	NA	NA	NA	NA	NA	NA	NA	NA	NA	NA	NA	NA	NA	NA	NA	NA	NA	NA	NA
AC006369.2	NA	NA	NA	NA	#NAME?	NA	NA	NA	NA	#NAME?	NA	NA	NA	NA	NA	NA	NA	NA	NA	NA	NA	NA	#NAME?	#NAME?	#NAME?	#NAME?	#NAME?	#NAME?	#NAME?	13.345.920.429.434.800
AC006369.3	NA	NA	NA	NA	NA	NA	NA	NA	NA	NA	NA	NA	NA	NA	NA	NA	NA	NA	NA	NA	NA	NA	NA	NA	NA	NA	NA	NA	NA	NA
AC006372.4	NA	NA	NA	NA	NA	NA	NA	NA	NA	NA	-0.016099680104688874	#NAME?	#NAME?	#NAME?	#NAME?	#NAME?	-0.4898028143579256	#NAME?	#NAME?	#NAME?	#NAME?	#NAME?	NA	NA	NA	NA	NA	NA	NA	NA
AC006372.5	NA	NA	NA	NA	NA	NA	NA	NA	NA	NA	NA	NA	NA	NA	NA	NA	NA	NA	NA	NA	NA	NA	NA	NA	NA	NA	NA	NA	NA	NA
AC006372.6	NA	NA	NA	NA	NA	NA	NA	NA	NA	NA	NA	NA	NA	NA	NA	NA	NA	NA	NA	NA	NA	NA	NA	NA	NA	NA	NA	NA	NA	NA
AC006373.1	#NAME?	#NAME?	#NAME?	#NAME?	NA	#NAME?	#NAME?	#NAME?	17.536.940.620.691.800	Inf	-0.0039599373331689475	0.36087497137544655	0.23892437422401624	0.3608232677493482	0.34775803643559355	-0.31611692625582377	0.041641223643230474	0.16546483711170845	0.5183148841027312	0.934495237914744	2.115.118.649.094.180	21.447.821.995.276.200	-0.2487536440707045	0.37196058673837745	0.0842263669776318	0.1959205037423013	-0.14978729768325819	-0.563978063703924	-0.8616374705255658	-0.6748241367511487
AC006378.2	NA	NA	NA	NA	NA	NA	NA	NA	NA	NA	NA	NA	NA	NA	NA	NA	NA	NA	NA	NA	NA	NA	NA	NA	NA	NA	NA	NA	NA	NA
AC006380.3	NA	NA	NA	NA	NA	NA	NA	NA	NA	NA	NA	NA	NA	NA	NA	NA	NA	NA	NA	NA	NA	NA	NA	NA	NA	NA	NA	NA	NA	NA
AC006390.4	NA	NA	NA	NA	NA	NA	NA	NA	NA	NA	NA	NA	NA	NA	NA	NA	NA	NA	NA	NA	NA	NA	#NAME?	#NAME?	#NAME?	#NAME?	#NAME?	#NAME?	#NAME?	#NAME?
AC006427.2	NA	NA	NA	NA	NA	NA	NA	NA	NA	NA	NA	NA	NA	NA	NA	NA	NA	NA	NA	NA	NA	NA	NA	NA	NA	NA	NA	NA	NA	NA
AC006445.6	NA	NA	NA	NA	NA	NA	NA	NA	NA	NA	NA	NA	NA	NA	NA	NA	NA	NA	NA	NA	NA	NA	NA	NA	NA	NA	NA	NA	NA	NA
AC006445.7	NA	NA	NA	NA	NA	NA	NA	NA	NA	NA	NA	NA	NA	NA	NA	NA	NA	NA	NA	NA	NA	NA	NA	NA	NA	NA	NA	NA	NA	NA
AC006458.3	NA	NA	NA	NA	NA	NA	NA	NA	NA	NA	NA	NA	NA	NA	NA	NA	NA	NA	NA	NA	NA	NA	NA	NA	NA	NA	NA	NA	NA	NA
AC006460.2	#NAME?	NA	#NAME?	NA	#NAME?	#NAME?	NA	#NAME?	NA	#NAME?	NA	NA	NA	NA	NA	NA	NA	NA	NA	NA	NA	NA	NA	NA	NA	NA	NA	NA	NA	NA
AC006461.2	NA	NA	NA	NA	NA	NA	NA	NA	NA	NA	NA	NA	NA	NA	NA	NA	NA	NA	NA	NA	NA	NA	NA	NA	NA	NA	NA	NA	NA	NA
AC006466.5	NA	NA	NA	NA	NA	NA	NA	NA	NA	NA	NA	NA	NA	NA	NA	NA	NA	NA	NA	NA	NA	NA	NA	NA	NA	NA	NA	NA	NA	NA
AC006482.1	NA	NA	NA	NA	NA	NA	NA	NA	NA	NA	NA	NA	NA	NA	NA	NA	NA	NA	NA	NA	NA	NA	#NAME?	#NAME?	#NAME?	#NAME?	#NAME?	#NAME?	#NAME?	#NAME?
AC006483.5	NA	NA	NA	NA	NA	NA	NA	NA	NA	NA	NA	NA	NA	NA	NA	NA	NA	NA	NA	NA	NA	NA	NA	NA	NA	NA	NA	NA	NA	NA
AC006486.10	#NAME?	#NAME?	#NAME?	-11.744.012.615.661.500	0.8096266966663463	#NAME?	#NAME?	#NAME?	#NAME?	0.3352716506386892	-3,97E+11	0.2997550562140847	0.4627119905987698	0.5070187190085191	0.21094092796727745	-0.1466692258715635	-0.3595335851928019	-0.045223551382090464	-0.054388717061820205	0.03573032191997845	0.5091521028918243	0.41061889639010424	-0.32715294931828015	-13.620.099.361.309.900	-0.5981578016005612	-0.4726815185435739	-12.689.347.454.762.500	-0.6040617380976461	-0.5761054321593978	-0.41556685706016055
AC006486.9	0.7244000762083428	16.779.864.488.050.900	0.4400578307453691	#NAME?	19.568.449.494.932.000	#NAME?	11.326.296.463.814.700	0.04039023660018102	-0.2426855324409781	#NAME?	-0.014117751940772374	0.29752379033154985	0.44168055328148575	0.04023250101921902	0.7342271860181441	0.3616398768781007	0.5078377035895544	0.45579744559618685	0.3040161981367009	0.42087281391203746	0.37934899601569666	0.7207546203007993	#NAME?	#NAME?	#NAME?	#NAME?	#NAME?	#NAME?	#NAME?	#NAME?
AC006499.1	NA	NA	NA	NA	NA	NA	NA	NA	NA	NA	NA	NA	NA	NA	NA	NA	NA	NA	NA	NA	NA	NA	NA	NA	NA	NA	NA	NA	NA	NA
AC006499.2	NA	NA	NA	NA	NA	NA	NA	NA	NA	NA	NA	NA	NA	NA	NA	NA	NA	NA	NA	NA	NA	NA	NA	NA	NA	NA	NA	NA	NA	NA
AC006499.3	NA	NA	NA	NA	NA	NA	NA	NA	NA	NA	NA	NA	NA	NA	NA	NA	NA	NA	NA	NA	NA	NA	NA	NA	Inf	NA	NA	NA	NA	NA
AC006499.4	NA	NA	NA	NA	NA	NA	NA	NA	NA	NA	NA	NA	NA	NA	NA	NA	NA	NA	NA	NA	NA	NA	NA	NA	NA	NA	NA	NA	NA	NA
AC006499.5	NA	NA	NA	NA	NA	NA	NA	NA	NA	NA	NA	NA	NA	NA	NA	NA	NA	NA	NA	NA	NA	NA	NA	NA	NA	NA	NA	NA	NA	NA
AC006499.6	NA	NA	NA	NA	NA	NA	NA	NA	NA	NA	NA	NA	NA	NA	NA	NA	NA	NA	NA	NA	NA	NA	#NAME?	#NAME?	-1.050.635.121.017.160	#NAME?	#NAME?	-16.616.913.220.378.200	#NAME?	#NAME?
AC006499.7	NA	NA	NA	NA	NA	NA	NA	NA	NA	NA	NA	NA	NA	NA	NA	NA	NA	NA	NA	NA	NA	NA	#NAME?	#NAME?	#NAME?	#NAME?	#NAME?	#NAME?	#NAME?	#NAME?
AC006499.9	NA	NA	NA	NA	NA	NA	NA	NA	NA	NA	NA	NA	NA	NA	NA	NA	NA	NA	NA	NA	NA	NA	NA	NA	NA	NA	NA	NA	NA	NA
AC006509.4	NA	NA	NA	NA	NA	NA	NA	NA	NA	NA	NA	NA	NA	NA	NA	NA	NA	NA	NA	NA	NA	NA	NA	NA	NA	NA	NA	NA	NA	NA
AC006509.7	NA	NA	NA	NA	NA	NA	NA	NA	NA	NA	NA	NA	NA	NA	NA	NA	NA	NA	NA	NA	NA	NA	#NAME?	#NAME?	#NAME?	#NAME?	-1.148.602.835.068.720	#NAME?	#NAME?	#NAME?
AC006538.1	1.458.919.955.899.080	#NAME?	0.8417974222535959	-14.106.589.021.846.600	#NAME?	#NAME?	#NAME?	0.6351226114143897	-15.270.147.179.089.100	0.7154267308349576	-0.007191387251337042	0.1892685528630881	0.19564306002343965	0.3560888834764775	0.17942265262522522	0.26395426094810476	-0.2544373405264331	0.016705043645448642	0.008792197431505278	-0.3372502514305368	-0.6493605405778896	0.6796179318702458	#NAME?	1.231.044.654.902.540	#NAME?	12.349.198.907.059.100	1.225.914.312.213.720	0.6470588000224101	13.383.161.563.430.900	0.857777715244509
AC006538.4	-0.11560499226158528	-0.3326800853394915	#NAME?	NA	#NAME?	-0.30983497492028816	-0.438928926659455	-10.307.603.557.851.100	NA	#NAME?	#NAME?	#NAME?	0.298048530196156	#NAME?	#NAME?	#NAME?	-0.12149672605670969	#NAME?	#NAME?	#NAME?	#NAME?	#NAME?	#NAME?	13.731.847.961.817.800	24.335.626.055.946.800	14.222.457.069.525.000	20.684.083.446.692.000	#NAME?	19.602.572.499.543.000	18.862.929.580.828.300
AC006538.8	NA	NA	NA	NA	NA	NA	NA	NA	NA	NA	#NAME?	#NAME?	#NAME?	#NAME?	#NAME?	#NAME?	#NAME?	#NAME?	#NAME?	#NAME?	#NAME?	#NAME?	NA	NA	NA	NA	NA	NA	NA	NA
AC006539.2	NA	NA	NA	NA	NA	NA	NA	NA	NA	NA	NA	NA	NA	NA	NA	NA	NA	NA	NA	NA	NA	NA	NA	NA	NA	NA	NA	NA	NA	NA
AC006539.3	NA	NA	NA	NA	NA	NA	NA	NA	NA	NA	NA	NA	NA	NA	NA	NA	NA	NA	NA	NA	NA	NA	NA	NA	NA	NA	NA	NA	NA	NA
AC006539.6	NA	NA	NA	NA	NA	NA	NA	NA	NA	NA	NA	NA	NA	NA	NA	NA	NA	NA	NA	NA	NA	NA	NA	NA	NA	NA	NA	NA	NA	NA
AC006547.13	NA	NA	NA	NA	#NAME?	NA	NA	NA	NA	#NAME?	#NAME?	#NAME?	#NAME?	#NAME?	#NAME?	#NAME?	#NAME?	#NAME?	#NAME?	#NAME?	#NAME?	#NAME?	NA	NA	NA	NA	NA	NA	NA	NA
AC006547.15	NA	NA	NA	NA	NA	NA	NA	NA	NA	NA	NA	NA	NA	NA	NA	NA	NA	NA	NA	NA	NA	NA	NA	NA	NA	NA	NA	NA	NA	NA
AC006547.8	NA	NA	NA	#NAME?	NA	NA	NA	NA	#NAME?	NA	NA	NA	NA	NA	NA	NA	NA	NA	NA	NA	NA	NA	NA	NA	NA	NA	Inf	NA	NA	NA
AC006548.19	NA	NA	NA	NA	#NAME?	NA	NA	NA	NA	#NAME?	#NAME?	#NAME?	#NAME?	#NAME?	#NAME?	#NAME?	#NAME?	#NAME?	#NAME?	#NAME?	#NAME?	#NAME?	NA	NA	NA	NA	NA	NA	NA	NA
AC006548.26	NA	NA	NA	NA	NA	NA	NA	NA	NA	NA	NA	NA	NA	NA	NA	NA	NA	NA	NA	NA	NA	NA	NA	NA	NA	NA	NA	NA	NA	NA
AC006548.28	#NAME?	#NAME?	#NAME?	#NAME?	#NAME?	#NAME?	#NAME?	#NAME?	#NAME?	#NAME?	-0.03817761106943088	-0.09143846787951285	0.09764021621556998	-0.48997649237576446	0.03734916648961098	-15.531.784.532.277.300	-15.736.433.515.022.000	-11.053.605.109.954.400	-0.8159935086733195	0.12467054491275256	-0.06807429405970736	-0.20199199010851512	-34.348.893.045.395.900	-2.440.303.844.089.030	-199.782.660.553.004	-2.574.482.620.523.980	-28.568.630.945.987.200	-25.724.141.880.224.800	-5.690.728.190.417.460	-5.358.927.392.593.560
AC006552.1	#NAME?	NA	NA	NA	NA	#NAME?	NA	NA	NA	NA	NA	NA	NA	NA	NA	NA	NA	NA	NA	NA	NA	Inf	NA	NA	NA	NA	NA	NA	NA	NA
AC006840.1	NA	NA	NA	NA	NA	NA	NA	NA	NA	NA	NA	NA	NA	NA	NA	NA	NA	NA	NA	NA	NA	NA	NA	NA	NA	NA	NA	NA	NA	NA
AC006942.4	#NAME?	#NAME?	0.8400363772831405	0.22591365773297206	11.760.304.995.284.100	#NAME?	#NAME?	#NAME?	#NAME?	0.012681482364949944	-0.043401943482211075	0.8318924470888811	0.7696573814371173	0.030420636992948002	-0.3168511376911678	#NAME?	-12.238.634.552.845.300	#NAME?	0.015123869308580201	-0.07143491429681362	#NAME?	0.6967432711127927	-0.9429696553859725	-0.9260342106904031	#NAME?	#NAME?	#NAME?	#NAME?	#NAME?	-22.347.484.798.609.700
AC006946.12	NA	NA	NA	NA	NA	NA	NA	NA	NA	NA	NA	NA	NA	NA	NA	NA	NA	NA	NA	NA	NA	NA	NA	NA	NA	NA	NA	NA	NA	NA
AC006946.16	-0.012824087739685852	0.3497446596192173	#NAME?	-2.003.608.534.351.460	-0.7739079458586309	#NAME?	0.1852542992400157	0.5443778522882318	-13.710.565.776.340.100	0.21889971495306268	-0.1589665178850303	-10.354.542.653.035.100	#NAME?	0.7689503134032099	0.484090708864948	0.9737419207614236	0.41862422791924947	#NAME?	-0.05753167052835409	#NAME?	#NAME?	-0.1413920860059572	-18.968.786.199.453.000	-218.733.914.546.636	#NAME?	#NAME?	#NAME?	-170.994.494.068.493	#NAME?	#NAME?
AC006946.17	#NAME?	#NAME?	NA	NA	#NAME?	#NAME?	#NAME?	NA	NA	#NAME?	NA	NA	NA	NA	NA	NA	NA	NA	NA	NA	NA	NA	#NAME?	#NAME?	#NAME?	#NAME?	#NAME?	#NAME?	#NAME?	#NAME?
AC006947.1	NA	NA	NA	NA	NA	NA	NA	NA	NA	NA	NA	NA	NA	NA	NA	NA	NA	NA	NA	NA	NA	NA	NA	NA	NA	NA	NA	NA	NA	NA
AC006960.5	NA	NA	NA	NA	NA	NA	NA	NA	NA	NA	NA	NA	NA	NA	NA	NA	NA	NA	NA	NA	NA	NA	NA	NA	NA	NA	NA	NA	NA	NA
AC006960.7	NA	NA	NA	NA	NA	NA	NA	NA	NA	NA	NA	NA	NA	NA	NA	NA	NA	NA	NA	NA	NA	NA	NA	NA	NA	NA	NA	NA	NA	NA
AC006978.6	#NAME?	-0.7545963812969211	-0.4573116569627066	-0.7354168193684375	-106.842.810.857.417	-0.517605360288337	0.4149612359901677	-0.2692862931795652	0.1926892863286327	-0.4261909834400012	-5,75E+11	-0.05123023537624963	-0.0431218455556579	0.07449307107103038	-0.29268495062940814	-0.171093456435223	0.08360590277270588	-0.1122968334957215	-0.20464118048750773	-0.6084095908609509	-0.21737982591580057	0.1244262354562872	-0.0399885218198954	0.5940685054788923	#NAME?	0.9264349273803145	0.26110959475500706	0.2687941324541685	-0.18799682076782265	-0.1399869205418261
AC006987.4	NA	NA	NA	NA	NA	NA	NA	NA	NA	NA	NA	NA	NA	NA	NA	NA	NA	NA	NA	NA	NA	NA	#NAME?	#NAME?	#NAME?	#NAME?	#NAME?	#NAME?	#NAME?	#NAME?
AC006987.5	NA	NA	NA	NA	NA	NA	NA	NA	NA	NA	NA	NA	NA	NA	NA	NA	NA	NA	NA	NA	NA	NA	NA	NA	NA	NA	NA	NA	NA	NA
AC006987.6	NA	NA	NA	NA	#NAME?	NA	NA	NA	NA	#NAME?	#NAME?	0.9251315765619209	2.763.308.160.965.580	13.049.280.685.248.900	1.874.306.607.345.810	12.945.883.640.089.900	#NAME?	23.552.716.205.824.300	#NAME?	2.704.541.592.174.290	27.332.176.574.001.100	31.143.302.673.041.300	NA	Inf	NA	NA	NA	NA	NA	NA
AC006989.2	NA	NA	NA	NA	NA	NA	NA	NA	NA	NA	NA	NA	NA	NA	NA	NA	NA	NA	NA	NA	NA	NA	NA	NA	NA	NA	NA	NA	NA	NA
AC006994.1	NA	NA	NA	NA	NA	NA	NA	NA	NA	NA	#NAME?	#NAME?	#NAME?	#NAME?	#NAME?	#NAME?	#NAME?	#NAME?	#NAME?	#NAME?	#NAME?	#NAME?	NA	NA	NA	NA	NA	NA	NA	NA
AC006994.2	#NAME?	#NAME?	#NAME?	#NAME?	0.12062916349937247	#NAME?	#NAME?	#NAME?	#NAME?	#NAME?	-0.45661883376411716	#NAME?	-0.2889338821901177	#NAME?	#NAME?	#NAME?	#NAME?	#NAME?	#NAME?	#NAME?	#NAME?	#NAME?	#NAME?	#NAME?	#NAME?	#NAME?	#NAME?	#NAME?	#NAME?	#NAME?
AC007000.10	NA	NA	NA	NA	NA	NA	NA	NA	NA	NA	NA	NA	NA	NA	NA	NA	NA	NA	NA	NA	Inf	NA	#NAME?	#NAME?	#NAME?	#NAME?	#NAME?	#NAME?	#NAME?	#NAME?
AC007003.1	NA	NA	NA	NA	NA	NA	NA	NA	NA	NA	NA	NA	NA	NA	NA	NA	NA	NA	NA	NA	NA	NA	NA	NA	NA	NA	NA	NA	NA	NA
AC007009.1	NA	#NAME?	#NAME?	NA	#NAME?	NA	#NAME?	#NAME?	NA	#NAME?	-0.029694260333181816	0.08338710532189517	#NAME?	#NAME?	#NAME?	-0.4508188567206658	-0.05042988826727507	#NAME?	#NAME?	0.45179137942372344	#NAME?	-0.009596039193520534	NA	NA	NA	NA	NA	NA	NA	NA
AC007016.3	NA	NA	NA	NA	NA	NA	NA	NA	NA	NA	NA	NA	NA	Inf	NA	NA	NA	NA	NA	NA	NA	Inf	#NAME?	#NAME?	#NAME?	#NAME?	#NAME?	#NAME?	#NAME?	#NAME?
AC007036.4	NA	NA	NA	NA	NA	NA	NA	NA	NA	NA	NA	NA	NA	NA	NA	NA	NA	NA	NA	NA	NA	NA	NA	NA	NA	NA	NA	NA	NA	NA
AC007036.5	0.27974631230005087	0.6465314147235656	-0.8504052612577543	-0.051519116626249056	-0.3496638911927945	-0.12152750310257464	13.670.189.524.833.400	-15.286.650.877.996.900	-0.06083273278006276	-0.03583658108450609	-7,39E+10	0.24605815460819136	0.6133349215951254	0.12178921366432924	0.19766381600854913	0.40349739114064287	-0.19007292178548751	-10.436.282.972.968.900	-0.030859523953574053	0.5912083586082459	0.7951519801474275	0.09647261548483105	#NAME?	#NAME?	#NAME?	#NAME?	#NAME?	#NAME?	#NAME?	-0.5115488137486878
AC007036.6	#NAME?	#NAME?	NA	NA	#NAME?	#NAME?	#NAME?	NA	NA	#NAME?	-5,10E+10	#NAME?	-0.19424358750377207	#NAME?	#NAME?	-0.007673465473432839	0.9587775608469364	13.002.456.948.314.000	0.5065869569550796	#NAME?	#NAME?	-0.13550418623984667	-0.27095729033390387	-0.0395888315050929	-0.8495046091264142	#NAME?	-0.833262741738269	-0.8753129342135623	-1.784.241.805.706.980	-1.477.563.058.917.750
AC007038.7	#NAME?	#NAME?	#NAME?	#NAME?	#NAME?	#NAME?	#NAME?	#NAME?	#NAME?	#NAME?	-0.06610634613092953	0.37708492760674583	-0.6680590233409678	-0.5966718742870731	-0.9374164373105669	-0.5782956157849072	-0.39774578971545804	-10.037.173.876.012.800	-13.374.806.210.704.700	-0.5142085128691751	-0.11071893614739975	-0.06841877862911173	#NAME?	#NAME?	#NAME?	#NAME?	-0.32798685336194017	#NAME?	#NAME?	-0.13952545430869293
AC007040.11	#NAME?	#NAME?	4.171.126.405.522.420	#NAME?	#NAME?	#NAME?	#NAME?	#NAME?	#NAME?	#NAME?	#NAME?	#NAME?	#NAME?	#NAME?	#NAME?	0.2168194263322586	-17.180.262.787.719.600	#NAME?	0.83625980119892	#NAME?	#NAME?	#NAME?	#NAME?	#NAME?	#NAME?	#NAME?	#NAME?	#NAME?	#NAME?	#NAME?
AC007040.6	NA	NA	NA	NA	NA	NA	NA	NA	NA	NA	NA	NA	NA	NA	NA	NA	NA	NA	NA	NA	NA	NA	NA	NA	NA	NA	NA	NA	NA	NA
AC007040.8	NA	NA	#NAME?	#NAME?	NA	NA	NA	#NAME?	#NAME?	NA	NA	NA	NA	NA	NA	NA	NA	NA	NA	NA	NA	NA	NA	NA	NA	NA	NA	NA	NA	NA
AC007041.2	NA	NA	NA	#NAME?	#NAME?	NA	NA	NA	#NAME?	#NAME?	-0.02042597106974678	0.43066851189137545	-0.003910333973899505	-0.07208923634067503	0.018668188214835672	-0.6144392246636008	-10.513.329.419.400.200	-0.16027082834627376	-0.35609940658534184	-0.7289131310624564	0.13404417681470232	-0.21415687571355335	#NAME?	0.15762308321723564	12.890.860.141.505.800	#NAME?	#NAME?	#NAME?	#NAME?	-11.097.604.431.780.400
AC007050.17	NA	NA	NA	NA	NA	NA	NA	NA	NA	NA	#NAME?	#NAME?	#NAME?	#NAME?	#NAME?	#NAME?	#NAME?	#NAME?	#NAME?	#NAME?	#NAME?	#NAME?	NA	NA	NA	NA	NA	NA	NA	NA
AC007064.22	NA	NA	NA	NA	NA	NA	NA	NA	NA	NA	NA	NA	NA	NA	NA	NA	NA	NA	NA	NA	NA	NA	#NAME?	#NAME?	#NAME?	#NAME?	#NAME?	#NAME?	#NAME?	#NAME?
AC007064.24	NA	NA	NA	NA	NA	NA	NA	NA	NA	NA	#NAME?	#NAME?	#NAME?	#NAME?	#NAME?	#NAME?	#NAME?	#NAME?	#NAME?	#NAME?	#NAME?	#NAME?	NA	NA	NA	NA	NA	NA	NA	NA
AC007064.25	NA	NA	NA	NA	NA	NA	NA	NA	NA	NA	NA	NA	NA	NA	NA	NA	NA	NA	NA	NA	NA	NA	NA	NA	NA	NA	NA	NA	NA	NA
AC007064.29	NA	NA	NA	NA	NA	NA	NA	NA	NA	NA	NA	NA	NA	NA	NA	NA	NA	NA	NA	NA	NA	NA	NA	NA	NA	NA	NA	NA	NA	NA
AC007078.4	NA	NA	NA	NA	NA	NA	NA	NA	NA	NA	NA	NA	NA	NA	NA	NA	NA	NA	NA	NA	NA	NA	NA	NA	NA	NA	NA	NA	NA	NA
AC007091.1	NA	NA	NA	NA	NA	NA	NA	NA	NA	NA	-0.033085737043865304	#NAME?	#NAME?	#NAME?	1.321.987.132.769.480	0.9492215139938266	0.4665924598990708	1.511.190.104.177.000	#NAME?	#NAME?	0.094131348534288	-0.021847272117221234	#NAME?	2.541.497.036.292.210	26.421.617.989.870.500	#NAME?	2.433.064.714.514.160	#NAME?	24.566.127.102.139.900	#NAME?
AC007098.1	NA	NA	NA	NA	NA	NA	NA	NA	NA	NA	NA	NA	NA	NA	NA	NA	NA	NA	NA	NA	NA	NA	NA	NA	NA	NA	NA	NA	NA	NA
AC007099.1	NA	NA	NA	NA	NA	NA	NA	NA	NA	NA	#NAME?	-0.21887457057449672	#NAME?	0.3006520666632558	#NAME?	#NAME?	#NAME?	-11.801.623.871.495.900	#NAME?	#NAME?	#NAME?	-0.3242909546382971	#NAME?	#NAME?	#NAME?	#NAME?	#NAME?	#NAME?	#NAME?	#NAME?
AC007099.2	NA	NA	NA	NA	NA	NA	NA	NA	NA	NA	NA	NA	NA	NA	NA	NA	NA	NA	NA	NA	NA	NA	NA	NA	NA	NA	NA	NA	NA	NA
AC007106.1	NA	NA	NA	NA	NA	NA	NA	NA	NA	NA	NA	NA	NA	NA	NA	NA	NA	NA	NA	NA	NA	NA	NA	NA	NA	NA	NA	NA	NA	NA
AC007115.3	NA	NA	NA	NA	NA	NA	NA	NA	NA	NA	NA	NA	NA	NA	NA	NA	NA	NA	NA	NA	NA	NA	#NAME?	#NAME?	#NAME?	#NAME?	#NAME?	#NAME?	#NAME?	#NAME?
AC007126.1	#NAME?	NA	NA	#NAME?	NA	#NAME?	NA	NA	#NAME?	NA	#NAME?	#NAME?	14.565.139.627.079.600	2.288.128.912.022.190	#NAME?	#NAME?	18.104.331.850.420.100	15.665.207.963.563.300	#NAME?	#NAME?	24.176.337.850.513.500	17.555.752.197.383.600	-21.386.570.498.864.300	-2.995.829.133.702.320	#NAME?	-15.639.485.770.736.800	-29.428.036.821.099.800	-2.533.008.356.475.270	#NAME?	#NAME?
AC007128.1	NA	NA	NA	NA	NA	NA	NA	NA	NA	NA	#NAME?	#NAME?	#NAME?	#NAME?	#NAME?	#NAME?	#NAME?	#NAME?	#NAME?	#NAME?	#NAME?	#NAME?	#NAME?	#NAME?	#NAME?	#NAME?	#NAME?	#NAME?	#NAME?	#NAME?
AC007131.2	NA	NA	NA	NA	NA	NA	NA	NA	NA	NA	NA	NA	NA	NA	NA	Inf	Inf	NA	NA	NA	NA	NA	NA	NA	NA	NA	NA	NA	NA	NA
AC007136.1	NA	NA	NA	NA	NA	NA	NA	NA	NA	NA	NA	NA	NA	NA	NA	NA	NA	NA	NA	NA	NA	NA	NA	NA	NA	NA	NA	NA	NA	NA
AC007161.5	NA	NA	NA	NA	NA	NA	NA	NA	NA	NA	NA	NA	NA	NA	NA	NA	NA	NA	NA	NA	NA	NA	NA	NA	NA	NA	NA	NA	NA	NA
AC007163.6	#NAME?	NA	Inf	#NAME?	NA	#NAME?	NA	NA	#NAME?	NA	#NAME?	#NAME?	#NAME?	#NAME?	#NAME?	#NAME?	#NAME?	#NAME?	#NAME?	#NAME?	#NAME?	#NAME?	NA	NA	NA	NA	NA	NA	NA	NA
AC007179.1	NA	NA	NA	NA	NA	NA	NA	NA	NA	NA	NA	NA	NA	NA	NA	NA	NA	NA	NA	NA	NA	NA	NA	NA	NA	NA	NA	NA	NA	NA
AC007182.6	17.752.623.511.070.400	#NAME?	1.061.598.218.055.860	#NAME?	NA	#NAME?	#NAME?	#NAME?	#NAME?	NA	NA	NA	NA	NA	NA	NA	NA	NA	NA	NA	NA	NA	NA	NA	NA	NA	NA	NA	NA	NA
AC007191.4	0.35681290273232946	0.18567318233514882	-0.8225440030987806	0.23428359002402396	-0.2716608273255414	-0.4022862959110975	0.14736980958345014	-0.17724289723551973	-0.586489806921605	0.19832469001675224	-0.0028728854279505	0.41793085896223015	0.9703892532192288	10.629.147.815.497.100	0.9528353769373281	12.665.808.213.353.900	10.583.743.549.024.200	13.588.728.463.871.900	13.455.495.991.596.800	10.508.088.646.269.900	0.20411807733470733	-0.9335958396391942	#NAME?	#NAME?	#NAME?	#NAME?	#NAME?	#NAME?	#NAME?	-14.143.082.207.664.900
AC007192.4	NA	#NAME?	#NAME?	NA	NA	NA	#NAME?	#NAME?	NA	NA	-0.25215907899015366	0.09199403949639862	0.7491029459786991	0.7210384311121714	0.5942229147638809	0.905980391081116	-0.12519062010319743	0.3425590277793067	0.10485226892441026	0.709682500795112	0.36538260542253254	0.48131894199330105	NA	NA	NA	NA	NA	NA	NA	NA
AC007192.6	NA	NA	NA	#NAME?	#NAME?	NA	NA	NA	#NAME?	#NAME?	#NAME?	#NAME?	18.261.937.649.371.200	#NAME?	15.854.593.249.450.200	#NAME?	#NAME?	#NAME?	#NAME?	#NAME?	#NAME?	#NAME?	NA	NA	NA	NA	NA	NA	NA	NA
AC007193.10	NA	NA	NA	NA	NA	NA	NA	NA	NA	NA	NA	NA	NA	NA	NA	NA	NA	NA	NA	NA	NA	NA	NA	NA	NA	NA	NA	NA	NA	NA
AC007193.6	NA	NA	NA	NA	NA	NA	NA	NA	NA	NA	-0.0019968150645530078	6,49E+10	-0.2996518153330694	0.5821650857196236	-0.08543354879498535	0.5777604107268975	-0.9114256903877855	-0.3596536988415626	-0.2812411181176584	-0.28705016837634084	-16.154.607.223.519.700	-0.5541058057859234	#NAME?	#NAME?	#NAME?	#NAME?	#NAME?	#NAME?	#NAME?	11.394.206.725.225.600
AC007193.8	NA	NA	NA	NA	NA	NA	NA	NA	NA	NA	NA	NA	NA	NA	NA	NA	NA	NA	NA	NA	NA	NA	NA	NA	NA	NA	NA	NA	NA	NA
AC007193.9	NA	NA	NA	NA	NA	NA	NA	NA	NA	NA	NA	NA	NA	NA	NA	NA	NA	NA	NA	NA	NA	NA	NA	NA	NA	NA	NA	NA	NA	NA
AC007204.2	#NAME?	#NAME?	NA	NA	NA	#NAME?	#NAME?	NA	NA	NA	NA	NA	NA	NA	NA	NA	NA	NA	NA	NA	NA	NA	NA	NA	NA	NA	NA	NA	NA	NA
AC007204.3	NA	NA	NA	NA	NA	NA	NA	NA	NA	NA	NA	NA	NA	NA	NA	NA	NA	NA	NA	NA	NA	NA	NA	NA	NA	NA	NA	NA	NA	NA
AC007228.11	#NAME?	-0.5930670376971855	-14.859.555.009.492.300	-0.308576460767885	#NAME?	-0.3741278658678959	#NAME?	-0.9809557161073571	#NAME?	0.006052525513442615	NA	NA	NA	NA	NA	NA	NA	NA	NA	NA	NA	NA	#NAME?	#NAME?	#NAME?	#NAME?	#NAME?	#NAME?	#NAME?	#NAME?
AC007228.5	NA	NA	NA	NA	NA	NA	NA	NA	NA	NA	NA	NA	NA	NA	NA	NA	NA	NA	NA	NA	NA	NA	NA	NA	NA	NA	NA	NA	NA	NA
AC007228.8	NA	NA	NA	NA	NA	NA	NA	NA	NA	NA	#NAME?	#NAME?	#NAME?	#NAME?	#NAME?	#NAME?	#NAME?	#NAME?	#NAME?	#NAME?	#NAME?	#NAME?	NA	NA	NA	NA	NA	NA	NA	NA
AC007228.9	17.384.670.449.125.100	-0.638804202699845	-0.6406112420845187	-22.099.750.801.993.900	-0.7581762837746043	0.7995768205149628	-0.14889206529350993	-0.5108289403732925	-0.07465199563676782	0.009443826969612178	-8,73E+10	0.32741496846499807	-0.7110686661449255	-0.32008315813495225	0.08886796614104346	0.1963958463154523	12.507.614.955.695.300	14.684.971.503.820.500	0.8739998814197689	0.5920978164764553	0.09718512119158768	-0.02556772061632223	-0.730266938760114	#NAME?	-11.267.818.838.848.300	#NAME?	-16.993.175.775.557.200	-1.331.758.974.289.780	-18.897.310.172.925.800	-2.063.273.799.425.710
AC007229.3	NA	#NAME?	#NAME?	#NAME?	NA	NA	#NAME?	#NAME?	#NAME?	NA	#NAME?	#NAME?	-0.5007505765404275	#NAME?	#NAME?	#NAME?	#NAME?	#NAME?	#NAME?	#NAME?	#NAME?	-0.5360675429497719	NA	NA	NA	NA	NA	NA	NA	NA
AC007237.2	NA	NA	NA	NA	NA	NA	NA	NA	NA	NA	NA	NA	NA	NA	NA	NA	NA	NA	NA	NA	NA	NA	NA	NA	NA	NA	NA	NA	NA	NA
AC007238.1	NA	NA	NA	NA	NA	NA	NA	NA	NA	NA	#NAME?	#NAME?	#NAME?	#NAME?	#NAME?	#NAME?	#NAME?	#NAME?	#NAME?	#NAME?	#NAME?	#NAME?	#NAME?	#NAME?	-0.21781410812716795	#NAME?	#NAME?	#NAME?	-0.1521683988579008	#NAME?
AC007246.3	0.0011737674165321667	-0.6244002585473261	-0.5303330128191126	-0.6788638788386742	-0.6214500527101673	0.20838619128846944	-0.32660494946841656	-0.4067249506234205	-0.15507468064340998	0.20420407207328292	-0.003591035131657788	-0.14434650119771955	0.012130857212926671	-0.06083455641182336	-0.12015337396971222	-0.050015388621976214	-0.14391327598821974	-0.011526091570656018	-0.3670203676775826	-0.7398902355947552	-0.6432427181623888	0.3250912408717991	-0.1203762774558213	0.12778759375039622	-0.5937281674108845	-0.22419496025800204	-0.18227148524730383	-0.20195384642043152	-0.5576786465446565	-0.5683622179922452
AC007249.3	NA	NA	#NAME?	NA	NA	NA	NA	#NAME?	NA	NA	NA	NA	NA	NA	NA	NA	NA	NA	NA	NA	NA	NA	NA	NA	NA	NA	NA	NA	NA	NA
AC007253.1	NA	NA	NA	NA	NA	NA	NA	NA	NA	NA	NA	NA	NA	NA	NA	NA	NA	NA	NA	NA	NA	NA	NA	NA	NA	NA	NA	NA	NA	NA
AC007255.8	-0.3813678061131361	-14.664.537.737.123.800	0.3272151290320398	-0.7067254558493843	0.3559961271979143	-0.11119982530924237	#NAME?	0.5010529578715405	0.15567561041219324	0.9325808132122637	-7,99E+09	0.09934759922699174	-0.1111993677573006	-0.06642545592494438	-0.02625842145980742	0.07235882726234939	-0.18717786919199264	-0.5459233591059363	-0.628015777463298	-0.8649318465209604	-10.480.373.196.279.600	0.12259488264566963	-0.1021435536386534	-0.5091057290777985	-0.39959125333496454	-0.7573151037854982	-13.741.336.071.762.700	-17.925.786.409.197.100	-18.667.548.190.427.600	-15.061.090.854.229.900
AC007256.5	0.34256442936798837	#NAME?	#NAME?	NA	NA	#NAME?	#NAME?	#NAME?	NA	NA	NA	NA	NA	NA	NA	NA	NA	NA	NA	NA	Inf	NA	NA	NA	NA	NA	NA	NA	NA	NA
AC007271.3	NA	NA	NA	NA	NA	NA	NA	NA	NA	NA	NA	NA	NA	NA	NA	NA	NA	NA	NA	NA	NA	NA	NA	NA	NA	NA	NA	NA	NA	NA
AC007274.2	NA	NA	NA	NA	NA	NA	NA	NA	NA	NA	NA	NA	NA	NA	NA	NA	NA	NA	NA	NA	NA	NA	NA	NA	NA	NA	NA	NA	NA	NA
AC007274.5	NA	NA	NA	NA	NA	NA	NA	NA	NA	NA	NA	NA	NA	NA	NA	NA	NA	NA	NA	NA	NA	NA	NA	NA	NA	NA	NA	NA	NA	NA
AC007277.3	#NAME?	NA	NA	NA	#NAME?	#NAME?	NA	NA	NA	#NAME?	-0.010082280806037944	-0.04689637498550245	-0.4930124716893438	0.32243829259557344	0.4285445029092527	0.008823971897948202	0.05036099429372837	-0.31468939026253695	-0.8704471951565966	-0.8907412477456645	-18.736.512.982.395.900	0.3745192901853047	#NAME?	#NAME?	#NAME?	#NAME?	0.9518350849516954	#NAME?	-0.09277191289452066	0.5018870507939028
AC007278.2	NA	NA	NA	NA	NA	NA	NA	NA	NA	NA	NA	NA	NA	NA	NA	NA	NA	NA	NA	NA	NA	NA	NA	NA	NA	NA	NA	NA	NA	NA
AC007278.3	NA	NA	NA	NA	NA	NA	NA	NA	NA	NA	NA	NA	NA	NA	NA	NA	NA	NA	NA	NA	NA	NA	NA	NA	NA	NA	NA	NA	NA	NA
AC007279.2	NA	NA	NA	NA	NA	NA	NA	NA	NA	NA	NA	NA	NA	NA	NA	NA	NA	NA	NA	NA	NA	NA	NA	NA	NA	NA	NA	NA	NA	NA
AC007283.4	NA	NA	NA	NA	NA	NA	NA	NA	NA	NA	NA	NA	NA	NA	NA	NA	NA	NA	NA	NA	NA	NA	NA	NA	NA	NA	NA	NA	NA	NA
AC007283.5	NA	#NAME?	NA	#NAME?	#NAME?	NA	#NAME?	NA	#NAME?	#NAME?	NA	NA	NA	NA	NA	NA	NA	NA	NA	NA	NA	NA	NA	NA	NA	Inf	NA	NA	NA	NA
AC007285.6	#NAME?	#NAME?	#NAME?	#NAME?	0.9479576581484808	#NAME?	#NAME?	#NAME?	-0.5000406996560971	#NAME?	#NAME?	#NAME?	#NAME?	#NAME?	#NAME?	#NAME?	#NAME?	19.809.678.796.919.300	#NAME?	17.245.024.663.385.500	#NAME?	27.960.021.323.884.600	NA	NA	NA	NA	NA	NA	NA	NA
AC007285.7	NA	NA	NA	NA	NA	NA	NA	NA	NA	NA	NA	NA	NA	NA	NA	NA	NA	NA	NA	NA	NA	NA	NA	NA	NA	NA	NA	NA	NA	NA
AC007292.3	#NAME?	-0.5819807782081099	-12.028.308.834.886.900	#NAME?	-0.5752350226736159	#NAME?	-0.15737010594016096	-0.05883362126631442	#NAME?	#NAME?	-0.007686970659135206	-0.14982796389139266	-0.07502242843469178	0.10252026617695037	-0.506871538521123	-0.24687538195135028	-0.7877240625871806	-0.15034134491879284	-0.10532075336279065	-0.4724235589379667	-0.06023318740047166	0.2945946601538876	-0.027908545509541083	#NAME?	0.04194423494100999	0.8240776187761405	0.2069936294856935	#NAME?	0.09587277102798092	-0.5782619878905859
AC007292.4	NA	#NAME?	NA	NA	NA	NA	#NAME?	NA	NA	NA	#NAME?	#NAME?	#NAME?	#NAME?	#NAME?	#NAME?	#NAME?	#NAME?	#NAME?	#NAME?	#NAME?	#NAME?	#NAME?	#NAME?	#NAME?	#NAME?	#NAME?	#NAME?	#NAME?	#NAME?
AC007292.6	#NAME?	#NAME?	#NAME?	#NAME?	#NAME?	#NAME?	#NAME?	#NAME?	#NAME?	#NAME?	-0.35578546289824964	0.12938598926180989	#NAME?	-0.3795742254772465	0.3081322244550033	#NAME?	-0.1085625802768628	#NAME?	#NAME?	#NAME?	-0.4113268605698114	0.21984052001696128	#NAME?	#NAME?	2.126.118.975.941.260	#NAME?	0.5422488142854299	#NAME?	0.40256453289970334	#NAME?
AC007292.7	NA	NA	NA	NA	#NAME?	NA	NA	NA	NA	#NAME?	#NAME?	#NAME?	#NAME?	#NAME?	#NAME?	-0.7653364926387491	#NAME?	#NAME?	#NAME?	0.04518705893398184	#NAME?	#NAME?	#NAME?	#NAME?	#NAME?	#NAME?	2.447.030.896.704.280	#NAME?	#NAME?	#NAME?
AC007308.7	NA	NA	NA	NA	NA	NA	NA	NA	NA	NA	NA	NA	NA	NA	NA	NA	NA	NA	NA	NA	NA	NA	NA	NA	NA	NA	NA	NA	NA	NA
AC007312.3	NA	NA	NA	NA	NA	NA	NA	NA	NA	NA	NA	NA	NA	NA	NA	NA	NA	NA	NA	NA	NA	NA	NA	NA	NA	NA	NA	NA	NA	NA
AC007318.5	28.260.303.936.951.900	-0.9468363386174579	26.867.562.994.370.000	-0.8159297782711652	-0.7771747022751923	25.858.163.031.527.600	-12.497.410.024.205.200	12.051.521.660.271.900	-0.36979844735550993	0.14393883799144438	-0.019823002248285926	-0.34408916433075265	-0.8834811865757806	-10.402.177.331.462.400	-0.4183171043156648	0.2821872103672234	-0.035462003675534814	0.24701537181407174	-0.4755523673983604	-1.263.665.627.377.780	-0.8037754849459224	0.5217486642241241	-0.513360369548578	0.6770731773006956	0.3874172158357372	12.122.712.017.374.200	0.6437447856214767	-0.042594120342663265	0.5283341869454539	0.9489420601143893
AC007319.1	#NAME?	14.009.736.868.785.700	-0.43707302432984707	0.7980121350173826	0.25540153440824453	-26.229.594.295.188.100	#NAME?	-0.07502914265497036	#NAME?	0.0907006942109868	-0.05071934101222411	0.18222799400721873	-0.0998562965603933	0.5325084826968799	-0.11639204337701547	0.40825422959056296	0.2944366824557535	0.29103351432194025	0.42536617052726833	-0.024827118224069744	0.5936699097411301	0.25612797829360756	#NAME?	#NAME?	#NAME?	#NAME?	#NAME?	16.413.827.316.945.800	20.782.743.311.908.000	2.492.720.958.200.090
AC007322.1	NA	NA	NA	NA	NA	NA	NA	NA	NA	NA	NA	NA	NA	NA	NA	NA	NA	NA	NA	NA	NA	NA	NA	NA	NA	NA	NA	NA	NA	NA
AC007322.3	NA	NA	NA	NA	NA	NA	NA	NA	NA	NA	NA	NA	NA	NA	NA	NA	NA	NA	NA	NA	NA	NA	NA	NA	NA	NA	NA	NA	NA	NA
AC007322.5	NA	NA	NA	NA	NA	NA	NA	NA	NA	NA	NA	NA	NA	NA	NA	NA	NA	NA	NA	NA	NA	NA	NA	NA	NA	NA	NA	NA	NA	NA
AC007322.7	NA	NA	NA	NA	NA	NA	NA	NA	NA	NA	NA	NA	NA	NA	NA	NA	NA	NA	NA	NA	NA	NA	NA	NA	NA	NA	NA	NA	NA	NA
AC007325.1	#NAME?	#NAME?	#NAME?	#NAME?	#NAME?	#NAME?	#NAME?	#NAME?	0.20885619971941627	377.521.834.150.491	NA	NA	NA	NA	NA	NA	NA	NA	NA	NA	NA	NA	#NAME?	#NAME?	-0.8700821951241928	#NAME?	#NAME?	#NAME?	#NAME?	#NAME?
AC007325.2	NA	NA	#NAME?	NA	#NAME?	NA	NA	#NAME?	NA	#NAME?	-0.2996476790823686	#NAME?	#NAME?	#NAME?	#NAME?	#NAME?	#NAME?	#NAME?	14.474.862.699.979.000	#NAME?	#NAME?	#NAME?	NA	NA	NA	NA	NA	NA	NA	NA
AC007325.4	0.18345128953712656	-0.6236170572549522	-0.13227395670621767	-0.03549852411430444	0.32664702166818366	0.0759173501200298	-0.5099844011416601	-0.40019082410273793	-0.5622711274097477	-0.09099396860367988	-5,39E+10	0.1503268515611058	0.17506894694638997	0.1225585299479266	0.11063215785805203	0.28534116753838024	-0.026302950672669176	0.048794362684554685	0.29905820486014617	0.09808309962791809	0.07654568113689689	0.1677985403975945	-0.029046873052883393	-0.27803597432935434	-0.12336406070777062	-0.27478583229491793	-0.19878136189741666	-0.011800080533065	-0.069265028538983	0.2223580234289996
AC007326.10	NA	NA	NA	NA	NA	NA	NA	NA	NA	NA	#NAME?	#NAME?	#NAME?	12.829.367.926.638.900	1.367.935.577.435.400	#NAME?	#NAME?	20.623.963.806.773.000	#NAME?	#NAME?	#NAME?	#NAME?	#NAME?	-22.832.155.848.511.800	#NAME?	-17.687.974.263.472.200	-204.415.163.461.905	-121.594.381.735.193	#NAME?	#NAME?
AC007326.11	NA	NA	NA	#NAME?	NA	NA	NA	NA	#NAME?	NA	-12.344.578.015.254.700	#NAME?	#NAME?	#NAME?	-0.7496357317583572	#NAME?	#NAME?	#NAME?	#NAME?	#NAME?	#NAME?	#NAME?	#NAME?	#NAME?	#NAME?	#NAME?	#NAME?	-29.934.490.937.491.600	#NAME?	#NAME?
AC007326.12	NA	NA	NA	NA	NA	NA	NA	NA	NA	NA	NA	NA	NA	NA	NA	NA	NA	NA	NA	NA	NA	NA	NA	NA	NA	NA	NA	NA	NA	NA
AC007326.13	0.23459424981033192	#NAME?	#NAME?	#NAME?	0.31085991012887615	-0.5990500917304769	#NAME?	#NAME?	-15.326.517.128.488.400	#NAME?	-0.1906872452454022	0.9545550441759129	0.3609518789820576	-0.2552002722534381	0.15392902416905707	0.3676761607566007	0.07122728520638297	-0.42530938889139713	-0.2139748529778082	0.46829216310501476	-0.41357264838670915	0.5083084472088968	-0.8596837287282726	-18.747.235.533.763.800	-17.579.071.469.826.700	-2.000.875.756.506.910	-22.516.537.490.309.300	#NAME?	#NAME?	-25.685.406.742.941.500
AC007326.9	NA	NA	NA	NA	NA	NA	NA	NA	NA	NA	#NAME?	#NAME?	#NAME?	#NAME?	#NAME?	#NAME?	#NAME?	#NAME?	#NAME?	#NAME?	#NAME?	#NAME?	#NAME?	#NAME?	#NAME?	#NAME?	#NAME?	#NAME?	#NAME?	#NAME?
AC007327.5	NA	NA	NA	NA	NA	NA	NA	NA	NA	NA	NA	NA	NA	NA	NA	NA	NA	NA	NA	NA	NA	NA	NA	NA	NA	NA	NA	NA	NA	NA
AC007327.6	NA	NA	NA	NA	NA	NA	NA	NA	NA	NA	NA	NA	NA	NA	NA	NA	NA	NA	NA	NA	NA	NA	NA	NA	NA	NA	NA	NA	NA	NA
AC007347.1	NA	NA	NA	NA	NA	NA	NA	NA	NA	NA	NA	NA	NA	NA	NA	NA	NA	NA	NA	NA	NA	NA	NA	NA	NA	NA	NA	NA	NA	NA
AC007349.4	NA	NA	NA	NA	NA	NA	NA	NA	NA	NA	NA	NA	NA	NA	NA	NA	NA	NA	NA	NA	NA	NA	NA	NA	NA	NA	NA	NA	NA	NA
AC007349.5	NA	NA	NA	NA	NA	NA	NA	NA	NA	NA	NA	NA	NA	NA	NA	NA	NA	NA	NA	NA	NA	NA	#NAME?	#NAME?	#NAME?	#NAME?	#NAME?	#NAME?	#NAME?	#NAME?
AC007349.7	NA	NA	NA	NA	NA	NA	NA	NA	NA	NA	NA	NA	NA	NA	NA	NA	NA	NA	NA	NA	NA	NA	NA	NA	NA	NA	NA	NA	NA	NA
AC007359.6	NA	NA	NA	NA	NA	NA	NA	NA	NA	NA	NA	NA	NA	NA	NA	NA	NA	NA	NA	NA	NA	NA	NA	NA	NA	NA	NA	NA	NA	NA
AC007362.3	#NAME?	#NAME?	#NAME?	NA	NA	#NAME?	#NAME?	#NAME?	NA	NA	NA	NA	NA	NA	NA	NA	NA	NA	NA	NA	NA	NA	NA	NA	NA	NA	NA	NA	NA	NA
AC007365.1	NA	#NAME?	NA	NA	NA	NA	#NAME?	NA	NA	NA	NA	NA	NA	NA	NA	NA	NA	NA	NA	NA	NA	NA	NA	NA	NA	NA	NA	NA	NA	NA
AC007365.3	0.627734019360794	#NAME?	#NAME?	#NAME?	#NAME?	#NAME?	#NAME?	#NAME?	#NAME?	#NAME?	-0.0017584016806145297	-0.8144939911918689	-0.44469565911566317	#NAME?	-0.5067341764559007	-0.1789640057546958	#NAME?	0.6096558980231928	-0.3479932513890343	#NAME?	#NAME?	-0.16563708684768724	NA	NA	NA	NA	NA	NA	NA	NA
AC007365.4	NA	NA	NA	NA	NA	NA	NA	NA	NA	NA	NA	NA	NA	NA	NA	NA	NA	NA	NA	NA	NA	NA	NA	NA	NA	NA	NA	NA	NA	NA
AC007381.3	NA	NA	NA	NA	NA	NA	NA	NA	NA	NA	NA	NA	NA	NA	NA	NA	NA	NA	NA	NA	NA	NA	#NAME?	#NAME?	#NAME?	#NAME?	#NAME?	#NAME?	#NAME?	#NAME?
AC007383.3	-0.14870720659780448	-16.627.326.406.407.600	-0.3447745215441127	-0.29733543182461614	-0.18095419646167943	0.3878359261879657	-0.4318810629474289	0.20050501542801522	-0.5291930371356929	-0.7207555224821871	-2,00E+10	0.4093443089746804	0.016857722328431725	0.21038951176616727	0.3213944722761476	0.18653936123776865	0.058070332035764366	0.32236155625191487	0.5614731275239295	0.6362611424838548	0.48855401834380296	0.24541774751451018	-0.05139206541792404	0.5704022002090607	0.8322546763396078	0.6336527575484079	#NAME?	-13.373.448.111.699.000	-0.5217879998568975	0.4922399377952056
AC007383.4	NA	NA	NA	#NAME?	NA	NA	NA	NA	#NAME?	NA	NA	NA	NA	NA	NA	NA	NA	NA	NA	NA	NA	NA	NA	NA	NA	NA	NA	NA	NA	NA
AC007383.6	NA	NA	NA	NA	NA	NA	NA	NA	NA	NA	NA	NA	NA	NA	NA	NA	NA	NA	NA	NA	NA	NA	NA	NA	NA	NA	NA	NA	NA	NA
AC007386.2	NA	NA	NA	NA	NA	NA	NA	NA	NA	NA	#NAME?	#NAME?	#NAME?	#NAME?	#NAME?	#NAME?	#NAME?	#NAME?	#NAME?	#NAME?	#NAME?	#NAME?	#NAME?	-15.739.968.322.995.900	0.073758933676629	#NAME?	#NAME?	-0.9356748539657105	#NAME?	#NAME?
AC007386.3	NA	NA	NA	NA	#NAME?	NA	NA	NA	NA	#NAME?	NA	Inf	NA	NA	Inf	Inf	NA	Inf	NA	Inf	NA	NA	-0.7110400979388332	#NAME?	#NAME?	#NAME?	#NAME?	0.0819023775179698	-0.20808816903598648	#NAME?
AC007386.4	NA	NA	NA	NA	NA	NA	NA	NA	NA	NA	-0.03400480893170929	#NAME?	#NAME?	#NAME?	#NAME?	#NAME?	#NAME?	#NAME?	#NAME?	#NAME?	#NAME?	#NAME?	NA	NA	NA	NA	NA	NA	NA	NA
AC007387.2	NA	NA	NA	NA	NA	NA	NA	NA	NA	NA	NA	NA	NA	NA	NA	NA	NA	NA	NA	NA	NA	NA	NA	NA	NA	NA	NA	NA	NA	NA
AC007389.1	NA	NA	NA	NA	NA	NA	NA	NA	NA	NA	NA	NA	NA	NA	NA	NA	NA	NA	NA	NA	NA	NA	#NAME?	#NAME?	#NAME?	#NAME?	#NAME?	#NAME?	#NAME?	#NAME?
AC007389.2	NA	NA	NA	NA	NA	NA	NA	NA	NA	NA	NA	NA	NA	NA	NA	NA	NA	NA	NA	NA	NA	NA	NA	NA	NA	NA	NA	NA	NA	NA
AC007389.3	#NAME?	#NAME?	NA	NA	#NAME?	#NAME?	#NAME?	Inf	NA	#NAME?	-0.08687781829127608	-13.871.441.766.211.800	-0.7893227116028736	#NAME?	#NAME?	-0.8888055861786377	#NAME?	#NAME?	#NAME?	#NAME?	#NAME?	-0.8441357146761681	#NAME?	#NAME?	#NAME?	#NAME?	#NAME?	#NAME?	#NAME?	#NAME?
AC007390.4	NA	NA	NA	NA	NA	NA	NA	NA	NA	NA	NA	NA	NA	NA	NA	NA	NA	NA	NA	NA	NA	NA	NA	NA	NA	NA	NA	NA	NA	NA
AC007391.2	#NAME?	NA	NA	NA	NA	#NAME?	NA	NA	NA	NA	NA	NA	NA	NA	NA	NA	NA	NA	NA	NA	NA	NA	#NAME?	#NAME?	#NAME?	#NAME?	#NAME?	#NAME?	#NAME?	#NAME?
AC007394.3	NA	NA	NA	NA	NA	NA	NA	NA	NA	NA	NA	NA	NA	NA	NA	NA	NA	NA	NA	NA	NA	NA	NA	NA	NA	NA	NA	NA	NA	NA
AC007395.3	NA	NA	NA	NA	NA	NA	NA	NA	NA	NA	NA	NA	NA	NA	NA	NA	NA	NA	NA	NA	NA	NA	NA	NA	NA	NA	NA	NA	NA	NA
AC007395.4	NA	NA	NA	NA	NA	NA	NA	NA	NA	NA	NA	NA	NA	NA	NA	NA	NA	NA	NA	NA	NA	NA	#NAME?	#NAME?	#NAME?	#NAME?	#NAME?	#NAME?	#NAME?	#NAME?
AC007403.3	NA	NA	NA	NA	#NAME?	NA	NA	NA	NA	#NAME?	NA	NA	NA	NA	NA	NA	NA	NA	NA	NA	NA	NA	NA	NA	NA	Inf	Inf	NA	NA	NA
AC007405.4	#NAME?	NA	#NAME?	NA	#NAME?	#NAME?	NA	#NAME?	NA	#NAME?	NA	NA	Inf	NA	NA	Inf	Inf	Inf	NA	Inf	Inf	Inf	-18.771.862.614.498.000	#NAME?	0.8096750819957438	-11.993.810.718.758.700	-19.123.457.008.305	-0.9194905793289271	#NAME?	#NAME?
AC007405.6	-0.4917655314721839	#NAME?	0.08233508682646958	-0.7550894082453095	0.22402157655649593	#NAME?	#NAME?	#NAME?	-0.6509146828074982	-0.023257025782353228	-0.0060604282732762	0.1710172237042625	0.2954197516009413	0.009642633850503207	0.11003817028612116	0.3740641702856906	-0.06893692148339509	-0.07223444998008115	-0.09925874056902004	-0.47020720698368	-0.7579462446292844	0.35222891744168783	-0.08644201539264884	-0.3899377650038496	#NAME?	#NAME?	-13.207.542.409.284.500	-0.6913208528170554	-0.8152472497233791	-0.5097104937638316
AC007405.8	NA	NA	#NAME?	#NAME?	NA	NA	NA	#NAME?	#NAME?	NA	-0.49032510410017516	#NAME?	#NAME?	#NAME?	#NAME?	#NAME?	#NAME?	#NAME?	-0.6568362492564241	#NAME?	#NAME?	-0.805891021792566	NA	NA	NA	NA	NA	NA	NA	NA
AC007422.1	NA	NA	NA	NA	NA	NA	NA	NA	NA	NA	NA	NA	NA	NA	NA	NA	NA	NA	NA	NA	NA	NA	NA	NA	NA	NA	NA	NA	NA	NA
AC007463.2	NA	NA	NA	NA	NA	NA	NA	NA	NA	NA	NA	NA	NA	NA	NA	NA	NA	NA	NA	NA	NA	NA	NA	NA	NA	NA	NA	NA	NA	NA
AC007491.1	NA	NA	NA	NA	NA	NA	NA	NA	NA	NA	NA	NA	NA	NA	NA	NA	NA	NA	NA	NA	NA	NA	NA	NA	NA	NA	NA	NA	NA	NA
AC007551.2	NA	NA	NA	NA	NA	NA	NA	NA	NA	NA	NA	NA	NA	NA	NA	NA	NA	NA	NA	NA	NA	NA	NA	NA	NA	NA	NA	NA	NA	NA
AC007556.3	NA	NA	NA	NA	NA	NA	NA	NA	NA	NA	NA	NA	NA	NA	NA	NA	NA	NA	NA	NA	NA	NA	NA	NA	NA	NA	NA	NA	NA	NA
AC007557.2	NA	NA	NA	NA	NA	NA	NA	NA	NA	NA	NA	NA	NA	NA	NA	NA	NA	NA	NA	NA	NA	NA	NA	NA	NA	NA	NA	NA	NA	NA
AC007557.3	NA	NA	NA	NA	NA	NA	NA	NA	NA	NA	NA	NA	NA	NA	NA	NA	NA	NA	NA	NA	NA	NA	NA	NA	NA	NA	NA	NA	NA	NA
AC007557.4	NA	NA	NA	NA	NA	NA	NA	NA	NA	NA	NA	NA	NA	NA	NA	NA	NA	NA	NA	NA	NA	NA	NA	NA	NA	NA	NA	NA	NA	NA
AC007559.1	NA	NA	NA	NA	NA	NA	NA	NA	NA	NA	NA	NA	NA	NA	NA	NA	NA	NA	NA	NA	NA	NA	NA	NA	NA	NA	NA	NA	NA	NA
AC007560.1	NA	NA	NA	NA	NA	NA	NA	NA	NA	NA	NA	NA	NA	NA	NA	NA	NA	NA	NA	NA	NA	NA	NA	NA	NA	NA	NA	NA	NA	NA
AC007562.1	NA	NA	NA	NA	NA	NA	NA	NA	NA	NA	NA	NA	NA	NA	NA	NA	NA	NA	NA	NA	NA	NA	NA	NA	NA	NA	NA	NA	NA	NA
AC007563.1	NA	NA	NA	NA	NA	NA	NA	NA	NA	NA	NA	NA	NA	NA	NA	NA	NA	NA	NA	NA	NA	NA	NA	NA	NA	NA	NA	NA	NA	NA
AC007563.3	NA	NA	NA	NA	NA	NA	NA	NA	NA	NA	NA	NA	NA	NA	NA	NA	NA	NA	NA	NA	NA	NA	NA	NA	NA	NA	NA	NA	NA	NA
AC007563.4	NA	NA	NA	NA	NA	NA	NA	NA	NA	NA	NA	NA	NA	NA	NA	NA	NA	NA	NA	NA	NA	NA	NA	NA	NA	NA	NA	NA	NA	NA
AC007563.5	NA	#NAME?	0.9815834533210273	NA	#NAME?	NA	#NAME?	#NAME?	NA	#NAME?	NA	NA	NA	NA	NA	NA	NA	NA	NA	NA	NA	NA	NA	NA	NA	NA	NA	NA	NA	NA
AC007566.10	#NAME?	NA	NA	#NAME?	0.06865624854666487	#NAME?	NA	NA	#NAME?	#NAME?	-0.13086042458302183	0.31533818678763426	0.7151146014184584	0.5435910424037762	0.22405230222764955	0.6383116841218895	#NAME?	0.9077300727859782	-0.17660806690242425	0.6911573958984908	0.17763493573379552	-0.7027200909813585	#NAME?	#NAME?	#NAME?	#NAME?	#NAME?	#NAME?	#NAME?	26.127.978.819.426.800
AC007568.1	NA	NA	NA	NA	NA	NA	NA	NA	NA	NA	NA	NA	NA	NA	NA	NA	NA	NA	NA	NA	NA	NA	NA	NA	NA	NA	NA	NA	NA	NA
AC007618.3	NA	NA	NA	NA	NA	NA	NA	NA	NA	NA	NA	NA	NA	NA	NA	NA	NA	NA	NA	NA	NA	NA	NA	NA	NA	NA	NA	NA	NA	NA
AC007620.3	16.747.146.574.766.300	#NAME?	NA	0.7926438568559395	18.107.571.854.100.700	#NAME?	#NAME?	NA	#NAME?	#NAME?	#NAME?	#NAME?	-0.37114671941092636	#NAME?	#NAME?	#NAME?	#NAME?	#NAME?	-0.01222788414383219	-0.4393952622199552	-0.5387848786600629	0.36738188489938933	-1.134.041.242.137.640	#NAME?	-0.3777510827146051	#NAME?	#NAME?	#NAME?	#NAME?	#NAME?
AC007631.1	NA	NA	NA	NA	NA	NA	NA	NA	NA	NA	NA	NA	NA	NA	NA	NA	NA	NA	NA	NA	NA	NA	NA	NA	NA	NA	NA	NA	NA	NA
AC007652.1	NA	NA	NA	NA	NA	NA	NA	NA	NA	NA	NA	NA	NA	NA	NA	NA	NA	NA	NA	NA	NA	NA	NA	NA	NA	NA	NA	NA	NA	NA
AC007677.2	NA	NA	NA	NA	NA	NA	NA	NA	NA	NA	NA	NA	NA	NA	NA	NA	NA	NA	NA	NA	NA	NA	NA	NA	NA	NA	NA	NA	NA	NA
AC007679.1	NA	NA	NA	NA	NA	NA	NA	NA	NA	NA	NA	NA	NA	NA	NA	NA	NA	NA	NA	NA	NA	NA	NA	NA	NA	NA	NA	NA	NA	NA
AC007679.3	NA	NA	#NAME?	NA	NA	NA	NA	#NAME?	NA	NA	NA	NA	NA	NA	NA	NA	NA	NA	NA	NA	NA	NA	NA	NA	NA	NA	NA	NA	NA	NA
AC007679.4	NA	NA	NA	NA	NA	NA	NA	NA	NA	NA	NA	NA	NA	NA	NA	NA	NA	NA	NA	NA	NA	NA	NA	NA	NA	NA	NA	NA	NA	NA
AC007682.1	NA	NA	NA	NA	NA	NA	NA	NA	NA	NA	NA	NA	NA	NA	NA	NA	NA	NA	NA	NA	NA	NA	NA	NA	NA	NA	NA	NA	NA	NA
AC007731.1	NA	NA	NA	NA	NA	NA	NA	NA	NA	NA	NA	NA	NA	NA	NA	NA	NA	NA	NA	NA	NA	NA	NA	NA	NA	Inf	NA	NA	NA	NA
AC007740.1	NA	NA	NA	NA	NA	NA	NA	NA	NA	NA	NA	NA	NA	NA	NA	NA	NA	NA	NA	NA	NA	NA	NA	NA	NA	NA	NA	NA	NA	NA
AC007742.3	NA	NA	NA	NA	NA	NA	NA	NA	NA	NA	NA	NA	NA	NA	NA	NA	NA	NA	NA	NA	NA	NA	NA	NA	NA	NA	NA	NA	NA	NA
AC007743.1	-0.07922459471971491	-0.7538834666661056	-0.018526265799462927	-0.41654316804984387	0.2879444405331773	-0.07373001640429551	-0.849813751486459	-0.4978777393673412	-0.7316540922596895	0.5672274033928926	-0.0290788413940746	-0.2581570771069812	0.48427225597602286	#NAME?	-0.8831583950572994	#NAME?	-0.10168593774948353	#NAME?	#NAME?	0.4147151937825261	-13.795.012.190.130.700	0.6301074139186091	-2.721.273.068.982.000	-2.355.656.409.610.990	-21.154.224.622.309.300	-1.259.315.571.967.660	#NAME?	#NAME?	#NAME?	-4.462.384.203.704.420
AC007750.5	NA	#NAME?	NA	#NAME?	NA	NA	#NAME?	NA	#NAME?	NA	NA	NA	NA	Inf	NA	NA	NA	Inf	NA	NA	NA	NA	#NAME?	#NAME?	#NAME?	#NAME?	#NAME?	#NAME?	#NAME?	#NAME?
AC007773.2	18.445.656.709.897.900	-0.09868443412124943	-0.05093421652102583	-0.05942916072886698	-14.261.974.084.680.100	#NAME?	12.672.746.898.247.300	0.41973728243597513	0.3100473019742704	-0.7451268434862578	-0.08653146336298417	#NAME?	12.289.246.249.360.500	131.893.671.714.675	11.978.243.385.610.000	1.817.733.767.762.640	11.390.062.842.354.500	10.134.785.156.807.700	13.907.494.525.653.900	1.261.034.549.783	0.6508392568127506	#NAME?	#NAME?	#NAME?	0.6687811648100325	#NAME?	#NAME?	134.416.795.168.998	#NAME?	#NAME?
AC007787.2	NA	NA	NA	NA	NA	NA	NA	NA	NA	NA	NA	NA	NA	NA	NA	NA	NA	NA	NA	NA	NA	NA	#NAME?	#NAME?	#NAME?	#NAME?	#NAME?	#NAME?	#NAME?	#NAME?
AC007787.3	#NAME?	NA	NA	#NAME?	NA	#NAME?	NA	NA	#NAME?	NA	#NAME?	#NAME?	#NAME?	#NAME?	#NAME?	#NAME?	#NAME?	#NAME?	#NAME?	#NAME?	#NAME?	#NAME?	NA	NA	NA	NA	NA	NA	NA	NA
AC007790.4	NA	NA	NA	NA	NA	NA	NA	NA	NA	NA	NA	NA	NA	NA	NA	NA	NA	NA	NA	NA	NA	NA	NA	NA	NA	NA	NA	NA	NA	NA
AC007792.1	NA	NA	NA	NA	NA	NA	NA	NA	NA	NA	NA	NA	NA	NA	NA	NA	NA	NA	NA	NA	NA	NA	#NAME?	#NAME?	#NAME?	#NAME?	#NAME?	#NAME?	#NAME?	#NAME?
AC007795.1	NA	NA	NA	NA	NA	NA	NA	NA	NA	NA	NA	NA	NA	NA	NA	NA	NA	NA	NA	NA	NA	NA	NA	NA	NA	NA	NA	NA	NA	NA
AC007796.1	NA	NA	NA	NA	NA	NA	NA	NA	NA	NA	NA	NA	NA	NA	NA	NA	NA	NA	NA	NA	NA	NA	NA	NA	NA	NA	NA	NA	NA	NA
AC007875.2	NA	NA	NA	NA	NA	NA	NA	NA	NA	NA	#NAME?	#NAME?	#NAME?	18.209.956.150.244.400	#NAME?	#NAME?	1.812.884.862.834.830	#NAME?	#NAME?	19.261.782.673.908.600	#NAME?	#NAME?	#NAME?	#NAME?	#NAME?	#NAME?	#NAME?	#NAME?	#NAME?	#NAME?
AC007879.1	NA	NA	NA	NA	NA	NA	NA	NA	NA	NA	NA	NA	NA	NA	NA	NA	NA	NA	NA	NA	NA	NA	NA	NA	NA	NA	NA	NA	NA	NA
AC007879.2	NA	Inf	2.041.520.276.392.710	#NAME?	18.847.039.023.140.200	NA	NA	#NAME?	-10.381.109.938.180.800	0.9727891612055591	NA	NA	NA	NA	NA	NA	NA	NA	NA	NA	NA	NA	NA	NA	NA	NA	NA	NA	NA	NA
AC007879.3	#NAME?	#NAME?	NA	NA	NA	#NAME?	#NAME?	NA	NA	NA	#NAME?	#NAME?	#NAME?	#NAME?	#NAME?	#NAME?	#NAME?	#NAME?	#NAME?	#NAME?	#NAME?	#NAME?	NA	NA	NA	NA	NA	NA	NA	NA
AC007879.4	#NAME?	#NAME?	Inf	#NAME?	NA	#NAME?	#NAME?	NA	#NAME?	NA	NA	NA	NA	NA	NA	NA	NA	NA	NA	NA	NA	NA	NA	NA	NA	NA	NA	NA	NA	NA
AC007879.5	NA	NA	#NAME?	NA	#NAME?	NA	NA	#NAME?	NA	#NAME?	NA	NA	Inf	NA	Inf	NA	NA	Inf	NA	NA	NA	NA	NA	NA	NA	NA	NA	NA	NA	NA
AC007881.4	NA	#NAME?	#NAME?	NA	NA	NA	#NAME?	#NAME?	NA	NA	#NAME?	0.45804426656094566	#NAME?	#NAME?	0.9249728820022951	19.299.431.385.872.300	0.8075414531103606	#NAME?	#NAME?	#NAME?	#NAME?	#NAME?	NA	NA	NA	NA	NA	NA	NA	NA
AC007899.3	NA	#NAME?	NA	NA	NA	NA	#NAME?	NA	NA	NA	NA	NA	NA	NA	NA	NA	NA	NA	NA	NA	NA	NA	NA	NA	NA	NA	NA	NA	NA	NA
AC007908.1	NA	NA	NA	NA	NA	NA	NA	NA	NA	NA	NA	NA	NA	NA	NA	NA	NA	NA	NA	NA	NA	NA	#NAME?	#NAME?	#NAME?	#NAME?	#NAME?	#NAME?	#NAME?	#NAME?
AC007919.18	NA	NA	NA	NA	NA	NA	NA	NA	NA	NA	NA	NA	NA	NA	NA	NA	NA	NA	NA	NA	NA	NA	NA	NA	NA	NA	NA	NA	NA	NA
AC007919.19	NA	NA	NA	NA	NA	NA	NA	NA	NA	NA	NA	NA	NA	NA	NA	NA	NA	NA	NA	NA	NA	NA	#NAME?	#NAME?	#NAME?	#NAME?	#NAME?	#NAME?	#NAME?	#NAME?
AC007948.1	NA	NA	NA	NA	NA	NA	NA	NA	NA	NA	NA	NA	NA	NA	NA	NA	NA	NA	NA	NA	NA	NA	NA	NA	NA	NA	NA	NA	NA	NA
AC007950.1	NA	NA	NA	NA	NA	NA	NA	NA	NA	NA	NA	NA	NA	NA	NA	NA	NA	NA	NA	NA	NA	NA	NA	NA	NA	NA	NA	NA	NA	NA
AC007950.2	#NAME?	#NAME?	#NAME?	#NAME?	#NAME?	#NAME?	#NAME?	#NAME?	#NAME?	#NAME?	-0.012456716687799338	0.15085657921003193	-0.2060895536057177	-0.7448538608451958	-0.6484895695701223	-0.32163649373409553	0.1354538699250073	0.22837348786916042	-0.10195322452347969	-0.15671715817114623	0.3038133589298797	0.2399219325867463	-0.4767947373056071	-0.3406743950404624	-0.25826866749111055	-0.3624491325625828	-13.708.138.975.456.200	0.07207520269169171	#NAME?	-12.901.622.271.962.400
AC007952.4	#NAME?	#NAME?	-0.5646716833697641	-0.7109667314963768	-20.448.621.144.835.500	#NAME?	#NAME?	-13.435.110.734.932.100	0.5071819619943359	-12.980.340.365.767.600	#NAME?	#NAME?	#NAME?	#NAME?	#NAME?	#NAME?	#NAME?	#NAME?	#NAME?	#NAME?	#NAME?	#NAME?	NA	NA	NA	NA	NA	NA	NA	NA
AC007952.5	#NAME?	NA	#NAME?	11.486.926.084.740.600	#NAME?	#NAME?	NA	#NAME?	#NAME?	-0.10713619013725616	NA	NA	NA	NA	NA	NA	NA	NA	NA	NA	NA	NA	NA	NA	NA	NA	NA	Inf	NA	NA
AC007952.6	#NAME?	#NAME?	#NAME?	#NAME?	#NAME?	#NAME?	#NAME?	#NAME?	#NAME?	#NAME?	NA	NA	NA	NA	NA	NA	NA	NA	NA	NA	NA	NA	NA	NA	NA	NA	NA	NA	NA	NA
AC007966.1	NA	NA	NA	NA	NA	NA	NA	NA	NA	NA	-0.007757426909692985	-1.081.419.785.578.410	#NAME?	#NAME?	#NAME?	-10.650.907.714.081.800	-0.45008136056959036	-0.08914839181277928	-0.12903442811073854	-17.987.530.840.965.500	-0.7901791455469384	#NAME?	#NAME?	#NAME?	#NAME?	#NAME?	#NAME?	#NAME?	#NAME?	25.733.523.793.683.500
AC007967.2	NA	NA	NA	NA	NA	NA	NA	NA	NA	NA	NA	NA	NA	NA	NA	NA	NA	NA	NA	NA	NA	NA	NA	NA	NA	NA	NA	NA	NA	NA
AC007967.3	NA	NA	NA	NA	NA	NA	NA	NA	NA	NA	NA	NA	NA	NA	NA	NA	NA	NA	NA	NA	NA	NA	NA	NA	NA	NA	NA	NA	NA	NA
AC007967.4	NA	NA	NA	NA	NA	NA	NA	NA	NA	NA	NA	NA	NA	NA	NA	NA	NA	NA	NA	NA	NA	NA	NA	NA	NA	NA	NA	NA	NA	NA
AC007969.4	NA	NA	NA	NA	NA	NA	NA	NA	NA	NA	NA	NA	NA	NA	NA	NA	NA	NA	NA	NA	NA	NA	NA	NA	NA	Inf	NA	NA	NA	NA
AC007969.5	#NAME?	#NAME?	#NAME?	#NAME?	#NAME?	#NAME?	#NAME?	#NAME?	#NAME?	0.7532327473032302	-9,73E+11	-0.17911648899264931	#NAME?	#NAME?	13.899.295.851.686.200	0.732639867984937	0.7534049067058177	#NAME?	#NAME?	-0.4904756354807771	0.016354726587524515	0.6084346144964817	#NAME?	#NAME?	#NAME?	#NAME?	#NAME?	#NAME?	1.343.625.649.783.720	1.185.372.078.522.010
AC008060.5	NA	NA	NA	NA	NA	NA	NA	NA	NA	NA	NA	NA	NA	NA	NA	NA	NA	NA	NA	NA	NA	NA	NA	NA	NA	NA	NA	NA	NA	NA
AC008060.7	NA	#NAME?	NA	#NAME?	NA	NA	#NAME?	NA	#NAME?	NA	NA	NA	NA	NA	NA	NA	NA	NA	NA	NA	NA	NA	NA	NA	NA	NA	NA	NA	NA	NA
AC008060.8	NA	NA	NA	NA	NA	NA	NA	NA	NA	NA	NA	NA	NA	NA	NA	NA	NA	NA	NA	NA	NA	NA	NA	NA	NA	NA	NA	NA	NA	NA
AC008063.2	#NAME?	#NAME?	NA	NA	#NAME?	#NAME?	0.2664154637879514	NA	NA	#NAME?	#NAME?	#NAME?	#NAME?	#NAME?	#NAME?	#NAME?	#NAME?	#NAME?	#NAME?	#NAME?	#NAME?	#NAME?	#NAME?	#NAME?	#NAME?	2.125.328.672.318.400	#NAME?	#NAME?	14.448.246.243.474.100	#NAME?
AC008063.3	#NAME?	#NAME?	NA	NA	#NAME?	#NAME?	#NAME?	NA	NA	#NAME?	NA	NA	NA	NA	NA	NA	NA	NA	NA	NA	NA	NA	NA	NA	NA	NA	NA	NA	NA	NA
AC008065.1	NA	NA	NA	NA	NA	NA	NA	NA	NA	NA	NA	NA	NA	NA	NA	NA	NA	NA	NA	NA	NA	NA	NA	NA	NA	NA	NA	NA	NA	NA
AC008067.2	NA	NA	NA	NA	NA	NA	NA	NA	NA	NA	NA	NA	NA	NA	NA	NA	NA	NA	NA	NA	NA	NA	NA	NA	NA	NA	Inf	NA	NA	NA
AC008069.1	NA	NA	NA	NA	NA	NA	NA	NA	NA	NA	NA	NA	NA	NA	NA	NA	NA	NA	NA	NA	NA	NA	NA	NA	NA	NA	NA	NA	NA	NA
AC008069.2	NA	NA	NA	NA	NA	NA	NA	NA	NA	NA	NA	NA	NA	NA	NA	NA	NA	NA	NA	NA	NA	NA	NA	NA	NA	NA	NA	NA	NA	NA
AC008072.1	NA	NA	NA	NA	NA	NA	NA	NA	NA	NA	NA	NA	NA	NA	NA	NA	NA	Inf	NA	NA	NA	NA	NA	NA	NA	NA	NA	NA	NA	NA
AC008073.7	NA	NA	NA	NA	NA	NA	NA	NA	NA	NA	NA	NA	NA	NA	NA	NA	NA	NA	NA	NA	NA	NA	NA	NA	NA	NA	NA	NA	NA	NA
AC008073.9	NA	#NAME?	NA	NA	NA	NA	#NAME?	NA	NA	NA	NA	NA	Inf	NA	NA	NA	NA	NA	NA	NA	NA	NA	NA	NA	NA	NA	NA	NA	NA	NA
AC008074.3	NA	#NAME?	#NAME?	NA	NA	NA	#NAME?	#NAME?	NA	NA	-0.03292727302892301	#NAME?	#NAME?	#NAME?	#NAME?	#NAME?	#NAME?	0.34341913509237576	#NAME?	#NAME?	#NAME?	0.33209314321379085	NA	NA	NA	NA	NA	NA	NA	NA
AC008074.5	NA	NA	NA	NA	NA	NA	NA	NA	NA	NA	NA	NA	NA	NA	NA	NA	NA	NA	NA	NA	NA	NA	NA	NA	NA	NA	NA	NA	NA	NA
AC008079.10	NA	#NAME?	#NAME?	#NAME?	#NAME?	NA	#NAME?	#NAME?	#NAME?	#NAME?	-0.0036675623365944113	0.19730544245793125	-0.2843209600761328	-0.5595292045232266	-0.6623281949126761	-0.2490670452792803	-0.6438465329264301	-1.628.627.785.609.580	-11.947.467.770.690.700	-0.8383734535678156	-0.45343000187501104	0.34243669400840604	-23.696.289.839.511.500	-19.102.788.006.514.600	-16.816.452.874.585.700	-3.011.983.174.954.810	-22.422.529.007.624.400	-22.329.359.000.369.800	-4.222.155.568.745.310	#NAME?
AC008079.9	NA	NA	NA	NA	NA	NA	NA	NA	NA	NA	-0.05970149246472209	#NAME?	#NAME?	#NAME?	#NAME?	#NAME?	#NAME?	#NAME?	#NAME?	#NAME?	#NAME?	#NAME?	NA	NA	NA	NA	NA	NA	NA	NA
AC008088.4	#NAME?	NA	#NAME?	#NAME?	NA	#NAME?	NA	#NAME?	#NAME?	NA	-0.12883661818155656	-0.5189395827915473	-0.5203147038665246	-0.8949317595034147	#NAME?	#NAME?	-15.479.762.613.578.500	-10.646.401.874.208.400	-10.548.541.606.186.800	#NAME?	#NAME?	-0.7716108761333642	NA	NA	NA	NA	NA	Inf	NA	NA
AC008103.4	NA	NA	NA	NA	NA	NA	NA	NA	NA	NA	NA	NA	NA	NA	NA	NA	NA	NA	NA	NA	NA	NA	NA	NA	NA	NA	NA	NA	NA	NA
AC008132.13	NA	#NAME?	#NAME?	#NAME?	-1.041.565.098.429.640	NA	#NAME?	#NAME?	#NAME?	-18.163.060.783.578.400	NA	NA	NA	NA	NA	NA	NA	NA	NA	NA	NA	NA	#NAME?	#NAME?	#NAME?	#NAME?	#NAME?	#NAME?	#NAME?	#NAME?
AC008132.14	NA	NA	NA	NA	NA	NA	NA	NA	NA	NA	NA	NA	NA	NA	NA	NA	NA	NA	NA	NA	NA	NA	NA	NA	NA	NA	NA	NA	NA	NA
AC008154.4	NA	NA	NA	NA	NA	NA	NA	NA	NA	NA	NA	NA	NA	NA	NA	NA	NA	NA	NA	NA	NA	NA	NA	NA	NA	NA	NA	NA	NA	NA
AC008154.5	NA	NA	NA	NA	NA	NA	NA	NA	NA	NA	NA	NA	NA	NA	NA	NA	NA	NA	NA	NA	NA	NA	NA	NA	NA	NA	NA	NA	NA	NA
AC008155.1	NA	NA	NA	NA	NA	NA	NA	NA	NA	NA	NA	NA	NA	NA	NA	NA	NA	NA	NA	NA	NA	NA	#NAME?	#NAME?	#NAME?	#NAME?	#NAME?	#NAME?	#NAME?	#NAME?
AC008155.2	NA	NA	NA	NA	NA	NA	NA	NA	NA	NA	#NAME?	#NAME?	#NAME?	#NAME?	#NAME?	#NAME?	#NAME?	#NAME?	#NAME?	#NAME?	#NAME?	#NAME?	NA	NA	NA	NA	NA	NA	NA	NA
AC008171.1	NA	NA	NA	NA	NA	NA	NA	NA	NA	NA	NA	NA	NA	NA	NA	NA	NA	NA	NA	NA	NA	NA	NA	NA	NA	NA	NA	NA	NA	NA
AC008173.1	NA	NA	NA	NA	NA	NA	NA	NA	NA	NA	NA	NA	NA	NA	NA	NA	NA	NA	NA	NA	NA	NA	NA	NA	NA	NA	NA	NA	NA	NA
AC008264.4	NA	NA	NA	NA	NA	NA	NA	NA	NA	NA	#NAME?	-0.8918838497367443	0.7554223202680326	-0.4957995958087144	#NAME?	#NAME?	-0.21636423233170038	-0.7527683139934499	#NAME?	#NAME?	0.14525530142988363	#NAME?	NA	NA	NA	NA	NA	NA	NA	NA
AC008268.1	#NAME?	NA	NA	NA	NA	#NAME?	NA	NA	NA	NA	#NAME?	#NAME?	#NAME?	#NAME?	#NAME?	#NAME?	#NAME?	#NAME?	#NAME?	#NAME?	#NAME?	#NAME?	NA	NA	NA	NA	NA	NA	NA	NA
AC008269.2	#NAME?	#NAME?	NA	NA	#NAME?	#NAME?	#NAME?	NA	NA	#NAME?	#NAME?	#NAME?	19.644.041.912.738.300	208.996.174.741.279	#NAME?	17.891.308.135.201.900	#NAME?	#NAME?	#NAME?	#NAME?	14.322.823.804.996.300	#NAME?	NA	NA	NA	NA	NA	NA	NA	Inf
AC008277.1	NA	NA	NA	NA	NA	NA	NA	NA	NA	NA	NA	NA	NA	NA	NA	NA	NA	NA	NA	NA	NA	NA	NA	NA	NA	NA	NA	NA	NA	NA
AC008278.2	NA	#NAME?	NA	#NAME?	NA	NA	#NAME?	NA	#NAME?	NA	NA	NA	NA	NA	NA	NA	NA	NA	NA	NA	NA	NA	NA	NA	NA	NA	NA	NA	NA	NA
AC008278.3	NA	NA	NA	NA	NA	NA	NA	NA	NA	NA	NA	NA	NA	NA	NA	NA	NA	NA	NA	NA	NA	NA	NA	NA	NA	NA	NA	NA	NA	NA
AC008280.1	NA	NA	NA	NA	NA	NA	NA	NA	NA	NA	NA	NA	NA	NA	NA	NA	NA	NA	NA	NA	NA	NA	NA	NA	NA	NA	NA	NA	NA	NA
AC008280.3	NA	NA	NA	NA	NA	NA	NA	NA	NA	NA	NA	NA	NA	NA	NA	NA	NA	NA	NA	NA	NA	NA	NA	NA	NA	NA	NA	NA	NA	NA
AC008427.2	NA	NA	NA	NA	NA	NA	NA	NA	NA	NA	NA	NA	NA	NA	NA	NA	NA	NA	NA	NA	NA	NA	NA	NA	NA	NA	NA	NA	NA	NA
AC008440.10	NA	NA	NA	NA	NA	NA	NA	NA	NA	NA	NA	NA	NA	NA	NA	NA	NA	NA	NA	NA	NA	NA	NA	NA	NA	NA	NA	NA	NA	NA
AC008440.5	#NAME?	#NAME?	#NAME?	#NAME?	NA	#NAME?	#NAME?	#NAME?	15.125.030.958.668.500	NA	NA	NA	NA	NA	NA	NA	NA	NA	NA	NA	NA	NA	NA	NA	NA	NA	NA	NA	NA	NA
AC008565.1	NA	NA	NA	NA	NA	NA	NA	NA	NA	NA	NA	NA	NA	NA	NA	NA	NA	NA	NA	NA	NA	NA	NA	NA	NA	NA	NA	NA	NA	NA
AC008592.3	NA	NA	NA	NA	NA	NA	NA	NA	NA	NA	NA	NA	NA	NA	NA	NA	NA	NA	NA	NA	NA	NA	#NAME?	#NAME?	#NAME?	#NAME?	#NAME?	#NAME?	#NAME?	#NAME?
AC008592.4	NA	NA	NA	NA	NA	NA	NA	NA	NA	NA	NA	NA	NA	NA	NA	NA	NA	NA	NA	NA	NA	NA	NA	NA	NA	NA	NA	NA	NA	NA
AC008592.5	#NAME?	#NAME?	NA	#NAME?	NA	#NAME?	#NAME?	NA	#NAME?	NA	NA	NA	NA	NA	NA	NA	NA	NA	NA	NA	NA	NA	NA	NA	NA	NA	NA	NA	NA	NA
AC008592.7	NA	NA	NA	NA	NA	NA	NA	NA	NA	NA	NA	NA	NA	NA	NA	NA	NA	NA	NA	NA	NA	NA	NA	NA	NA	NA	NA	NA	NA	NA
AC008592.8	NA	#NAME?	NA	NA	#NAME?	NA	#NAME?	NA	NA	#NAME?	-0.5276627347713325	-0.5092920781951374	-0.5761615057924105	0.12589922247880347	0.12029859285536107	-0.7522271598159271	-0.02793578297402105	-0.7757711042225026	#NAME?	#NAME?	#NAME?	0.644511300766399	-17.429.557.791.394.800	-19.431.536.362.076.100	-20.402.189.887.510.300	#NAME?	-2.323.183.126.978.920	-311.219.513.862.373	#NAME?	-4.340.261.483.085.700
AC008691.1	#NAME?	NA	NA	NA	NA	#NAME?	NA	NA	NA	NA	NA	NA	NA	NA	NA	NA	NA	NA	NA	NA	NA	NA	NA	NA	NA	NA	NA	NA	NA	NA
AC008694.2	NA	NA	NA	NA	NA	NA	NA	NA	NA	NA	NA	NA	NA	NA	NA	NA	NA	NA	NA	NA	NA	NA	NA	NA	NA	NA	NA	NA	NA	NA
AC008694.3	NA	NA	NA	NA	NA	NA	NA	NA	NA	NA	#NAME?	#NAME?	#NAME?	#NAME?	#NAME?	#NAME?	#NAME?	#NAME?	#NAME?	#NAME?	#NAME?	#NAME?	#NAME?	#NAME?	#NAME?	#NAME?	#NAME?	#NAME?	#NAME?	#NAME?
AC008697.1	NA	NA	#NAME?	#NAME?	NA	NA	NA	#NAME?	#NAME?	NA	#NAME?	10.602.522.854.492.800	17.580.839.712.616.600	21.969.707.112.565.600	16.303.475.412.672.500	1.181.783.270.592.880	153.026.543.370.249	13.934.037.550.517.400	16.081.081.566.291.400	#NAME?	#NAME?	10.025.519.147.536.700	NA	NA	NA	NA	NA	NA	NA	Inf
AC008746.10	NA	NA	NA	NA	NA	NA	NA	NA	NA	NA	NA	NA	NA	NA	NA	NA	NA	NA	NA	NA	NA	NA	NA	NA	NA	NA	NA	NA	NA	NA
AC008746.12	#NAME?	#NAME?	-0.5538451575178354	#NAME?	#NAME?	#NAME?	#NAME?	0.6133450120061473	#NAME?	-0.9538176146693247	-0.026223070370480536	-0.5920906668013255	-0.6873045812777372	-0.7802621720822623	-101.521.437.505.305	-1.098.669.280.279.520	-1.331.251.817.346.520	-1.793.371.771.245.780	-15.961.852.100.319.300	-14.046.771.724.654.200	-15.899.111.493.997.100	-0.4180074258953836	-0.4505266738311159	-0.9973916432862813	#NAME?	#NAME?	#NAME?	-0.7523031016474534	-0.3677668197284544	-0.5938386544237504
AC008746.3	NA	NA	NA	NA	NA	NA	NA	NA	NA	NA	NA	NA	NA	NA	NA	NA	NA	NA	NA	NA	NA	NA	NA	NA	NA	NA	NA	NA	NA	NA
AC008746.5	NA	NA	NA	NA	NA	NA	NA	NA	NA	NA	NA	NA	NA	NA	NA	NA	NA	NA	NA	NA	NA	NA	NA	NA	NA	NA	NA	NA	NA	NA
AC008746.9	NA	NA	NA	NA	NA	NA	NA	NA	NA	NA	NA	NA	NA	NA	NA	NA	NA	NA	NA	NA	NA	NA	NA	NA	NA	NA	NA	NA	NA	NA
AC008753.3	NA	NA	NA	NA	NA	NA	NA	NA	NA	NA	NA	NA	NA	NA	NA	NA	NA	NA	NA	NA	NA	NA	NA	NA	NA	NA	NA	NA	NA	NA
AC008753.4	NA	NA	NA	NA	NA	NA	NA	NA	NA	NA	NA	NA	NA	NA	NA	NA	NA	NA	NA	NA	NA	NA	NA	NA	NA	NA	NA	NA	NA	NA
AC008753.6	NA	NA	NA	NA	NA	NA	NA	NA	NA	NA	#NAME?	0.13027081506571478	#NAME?	#NAME?	#NAME?	#NAME?	#NAME?	1.308.300.092.178.720	1.573.031.032.775.020	#NAME?	0.6010641983453564	#NAME?	NA	NA	NA	NA	NA	NA	NA	NA
AC008781.7	NA	#NAME?	NA	NA	NA	NA	#NAME?	NA	NA	NA	-0.0010478113172853604	#NAME?	#NAME?	#NAME?	#NAME?	#NAME?	#NAME?	#NAME?	#NAME?	#NAME?	#NAME?	-12.169.769.292.563.200	NA	NA	NA	NA	NA	NA	Inf	NA
AC008834.2	NA	NA	NA	NA	NA	NA	NA	NA	NA	NA	NA	NA	NA	NA	NA	NA	NA	NA	NA	NA	NA	NA	NA	NA	NA	NA	NA	NA	NA	NA
AC008850.3	NA	NA	NA	NA	NA	NA	NA	NA	NA	NA	NA	NA	NA	NA	NA	NA	NA	NA	NA	NA	NA	NA	NA	NA	NA	NA	NA	NA	NA	NA
AC008937.2	NA	NA	NA	NA	NA	NA	NA	NA	NA	NA	NA	NA	NA	NA	NA	NA	NA	NA	NA	NA	NA	NA	NA	NA	NA	NA	NA	NA	NA	NA
AC008937.3	NA	NA	NA	NA	NA	NA	NA	NA	NA	NA	#NAME?	#NAME?	#NAME?	#NAME?	#NAME?	#NAME?	#NAME?	#NAME?	#NAME?	#NAME?	#NAME?	#NAME?	NA	NA	NA	NA	NA	NA	NA	NA
AC008940.1	NA	NA	NA	NA	NA	NA	NA	NA	NA	NA	NA	NA	NA	NA	NA	NA	NA	NA	NA	NA	NA	NA	#NAME?	#NAME?	#NAME?	#NAME?	#NAME?	#NAME?	#NAME?	#NAME?
AC008982.2	NA	NA	NA	NA	NA	NA	NA	NA	NA	NA	NA	NA	NA	NA	NA	NA	Inf	NA	NA	NA	NA	NA	NA	NA	NA	NA	NA	NA	NA	NA
AC008984.2	NA	NA	NA	NA	#NAME?	NA	NA	NA	NA	#NAME?	NA	NA	NA	NA	NA	NA	NA	NA	NA	NA	NA	NA	NA	NA	NA	NA	NA	NA	NA	NA
AC008984.5	NA	NA	NA	NA	NA	NA	NA	NA	NA	NA	NA	NA	NA	NA	NA	NA	NA	NA	NA	NA	NA	NA	NA	NA	NA	NA	NA	NA	NA	NA
AC008984.6	NA	NA	NA	NA	NA	NA	NA	NA	NA	NA	NA	NA	NA	NA	NA	NA	NA	NA	NA	NA	NA	NA	NA	NA	NA	NA	NA	NA	NA	NA
AC008984.7	NA	NA	NA	NA	NA	NA	NA	NA	NA	NA	NA	NA	NA	NA	NA	NA	NA	NA	NA	NA	NA	NA	NA	NA	NA	NA	NA	NA	NA	NA
AC008985.1	NA	NA	NA	NA	#NAME?	NA	NA	NA	NA	#NAME?	NA	NA	NA	NA	Inf	NA	NA	NA	NA	NA	NA	NA	#NAME?	-21.013.429.154.743.100	#NAME?	#NAME?	#NAME?	-22.189.239.516.374.700	-3.037.623.990.670.540	#NAME?
AC008991.1	NA	NA	NA	NA	NA	NA	NA	NA	NA	NA	NA	NA	NA	NA	NA	NA	NA	NA	NA	NA	NA	NA	NA	NA	NA	NA	NA	NA	NA	NA
AC008992.1	NA	NA	NA	NA	NA	NA	NA	NA	NA	NA	NA	NA	NA	NA	NA	NA	NA	NA	NA	NA	NA	NA	NA	NA	NA	NA	NA	NA	NA	NA
AC008993.2	NA	NA	NA	NA	NA	NA	NA	NA	NA	NA	#NAME?	18.930.866.795.343.300	#NAME?	0.674693227552299	#NAME?	#NAME?	1.688.313.070.020.630	0.9423651279530785	#NAME?	0.7968588432815333	#NAME?	#NAME?	-2.530.625.393.327.360	-13.119.686.047.541.900	#NAME?	-16.687.364.604.473.700	-15.864.020.895.953.300	-12.365.176.094.538.200	#NAME?	#NAME?
AC008993.3	NA	NA	NA	NA	NA	NA	NA	NA	NA	NA	NA	NA	NA	NA	NA	NA	NA	NA	NA	NA	NA	NA	NA	NA	NA	NA	NA	NA	NA	NA
AC009005.2	#NAME?	#NAME?	0.7672117668540106	0.5319803087267485	-0.4284341956741343	#NAME?	#NAME?	#NAME?	0.23321809499499638	-19.989.768.369.992.500	-0.09905713418877166	0.5247646982619024	15.057.655.147.370.000	14.484.642.377.637.800	0.6796567322999746	0.9689495368077128	0.014526078931661995	0.9875602188174133	13.865.098.478.952.700	0.8544199901213831	0.8357809186353682	15.995.397.412.798.900	-0.0885769334554167	#NAME?	#NAME?	#NAME?	0.1260019774993641	-0.07675160346721066	-10.865.809.741.514.200	-0.5738557736947052
AC009014.3	Inf	NA	NA	NA	NA	NA	NA	NA	NA	NA	NA	NA	NA	NA	NA	NA	NA	NA	NA	NA	NA	NA	#NAME?	#NAME?	#NAME?	#NAME?	#NAME?	#NAME?	#NAME?	#NAME?
AC009052.12	NA	NA	NA	NA	NA	NA	NA	NA	NA	NA	NA	NA	NA	NA	NA	NA	NA	NA	NA	NA	NA	NA	NA	NA	NA	NA	NA	NA	NA	NA
AC009091.1	NA	NA	NA	NA	NA	NA	NA	NA	NA	NA	#NAME?	#NAME?	#NAME?	#NAME?	#NAME?	#NAME?	#NAME?	#NAME?	#NAME?	#NAME?	#NAME?	#NAME?	#NAME?	#NAME?	#NAME?	#NAME?	-160.113.278.002.706	#NAME?	#NAME?	#NAME?
AC009095.4	NA	NA	NA	NA	NA	NA	NA	NA	NA	NA	#NAME?	#NAME?	#NAME?	#NAME?	#NAME?	#NAME?	#NAME?	#NAME?	#NAME?	#NAME?	#NAME?	#NAME?	NA	NA	NA	NA	NA	NA	NA	NA
AC009110.1	#NAME?	#NAME?	NA	#NAME?	#NAME?	#NAME?	#NAME?	NA	#NAME?	#NAME?	NA	NA	NA	NA	NA	NA	NA	NA	NA	NA	NA	NA	NA	NA	NA	NA	NA	NA	NA	NA
AC009120.10	NA	NA	NA	NA	NA	NA	NA	NA	NA	NA	NA	NA	NA	NA	NA	NA	NA	NA	NA	NA	NA	NA	NA	NA	NA	NA	NA	NA	NA	NA
AC009120.11	#NAME?	#NAME?	#NAME?	#NAME?	#NAME?	#NAME?	#NAME?	#NAME?	#NAME?	#NAME?	#NAME?	#NAME?	#NAME?	#NAME?	1.186.744.954.223.600	15.415.882.641.473.700	17.675.393.508.962.200	#NAME?	0.8773375728297977	16.540.651.860.559.700	15.168.702.103.901.900	1.895.074.467.642.220	NA	NA	NA	NA	NA	NA	NA	NA
AC009120.3	#NAME?	NA	NA	NA	NA	#NAME?	NA	NA	NA	NA	#NAME?	#NAME?	#NAME?	#NAME?	#NAME?	#NAME?	#NAME?	#NAME?	#NAME?	-16.724.548.108.690.500	#NAME?	#NAME?	#NAME?	#NAME?	#NAME?	#NAME?	#NAME?	#NAME?	#NAME?	#NAME?
AC009120.4	NA	#NAME?	#NAME?	NA	199.044.110.885.502	NA	#NAME?	#NAME?	NA	233.036.158.847.075	-0.03508732140237489	-11.519.428.620.087.400	0.7414836975194229	-0.14048471288179898	0.2640325576783797	10.002.503.110.235.900	0.0988076733828595	-0.2891276586246306	0.8042547058719198	0.8791954514430886	103.148.022.534.415	0.07294138181697649	-0.31870305355682554	0.086121839936328215	0.2892848525485008	#NAME?	0.33924317991987696	0.9000694494803134	-0.8313192472606067	-12.144.725.276.450.600
AC009120.5	NA	NA	NA	#NAME?	NA	NA	NA	NA	#NAME?	NA	NA	NA	NA	NA	NA	NA	NA	NA	NA	NA	NA	NA	NA	NA	NA	NA	NA	NA	NA	NA
AC009120.6	#NAME?	#NAME?	#NAME?	#NAME?	#NAME?	#NAME?	#NAME?	#NAME?	#NAME?	#NAME?	-0.13435474447990134	-0.023770193315174562	-0.22568558244820183	0.16023013796961647	-0.19333181654319215	0.44145736455798645	0.09732284006405065	-0.11566259837451792	-0.5641316463592683	-0.36138561820329096	-0.19983126656862754	0.3331912518491282	-0.6038221443995255	#NAME?	13.396.333.079.202.200	19.391.298.626.209.400	-12.236.408.979.909.500	-0.3829696746055611	0.2477238791454024	-0.1452336024071892
AC009120.8	NA	NA	NA	NA	NA	NA	NA	NA	NA	NA	NA	NA	NA	NA	NA	NA	NA	NA	NA	NA	NA	NA	#NAME?	#NAME?	#NAME?	#NAME?	#NAME?	#NAME?	#NAME?	#NAME?
AC009120.9	NA	NA	NA	NA	NA	NA	NA	NA	NA	NA	NA	NA	NA	NA	NA	NA	NA	NA	NA	NA	NA	NA	NA	NA	NA	NA	NA	NA	NA	NA
AC009133.12	0.7113761109953805	-0.48766723696180475	-24.103.390.706.063.900	-21.235.544.763.411.800	-24.076.928.348.918.300	0.47496147386198373	-0.02963642057199329	-19.261.855.835.741.900	-0.814182436530037	0.1602076428545313	-0.11848714638644123	0.10434815488790268	0.6583962383718194	-0.24769077074021273	9,61E+11	0.8726291932030013	0.33434169162642874	-0.3549244842364926	10.011.413.539.358.300	#NAME?	0.6143299159706157	13.691.810.666.957.900	#NAME?	#NAME?	#NAME?	3.299.322.694.723.900	#NAME?	0.4303551459892785	#NAME?	#NAME?
AC009133.15	#NAME?	0.5623682900065962	0.7427586615561976	-0.026403071581291584	-0.9238509049897333	0.3784878023903705	0.38867005682518846	0.3432226066469928	-0.6756260741413062	-0.9076113333320727	-0.00578229208278342	12.285.817.225.108.900	15.868.970.486.380.300	#NAME?	10.267.516.595.924.800	0.7932256462330053	0.7578869206817376	0.5824786077809126	0.6607373136895944	-0.005985496815447466	-0.111669908457383	0.9092567776661515	#NAME?	#NAME?	#NAME?	#NAME?	#NAME?	#NAME?	#NAME?	#NAME?
AC009133.17	NA	NA	#NAME?	NA	NA	NA	NA	#NAME?	NA	NA	-2,70E+11	0.43120953435962955	#NAME?	10.358.868.498.338.600	-0.4037298828237065	-0.2556160103855732	0.3760201727717213	-0.500887156403939	#NAME?	#NAME?	10.019.574.744.443.900	-0.632868109218047	#NAME?	#NAME?	#NAME?	#NAME?	#NAME?	#NAME?	#NAME?	#NAME?
AC009133.21	#NAME?	NA	NA	#NAME?	#NAME?	#NAME?	NA	NA	#NAME?	#NAME?	-0.04223590733963051	-0.13480167309992352	-0.14117832511623396	0.5811711220249669	0.8816933834856633	0.8439282187094697	-0.11853395702404651	0.45794703912737456	0.9024251797863816	0.4818046718452581	0.585281530415354	0.26148457372604206	#NAME?	1.761.025.412.674.670	#NAME?	3.320.940.485.098.300	2.044.810.486.785.740	#NAME?	#NAME?	#NAME?
AC009133.22	NA	NA	NA	#NAME?	#NAME?	NA	NA	NA	#NAME?	#NAME?	-0.20843019692865394	#NAME?	0.40469179249852094	#NAME?	-0.10303997664306419	-0.10601437317434834	#NAME?	-0.3735482822310584	-0.6993659000968732	-0.9155583141604846	#NAME?	#NAME?	-0.20628890715541448	0.10617498619425736	#NAME?	#NAME?	-18.302.438.607.123.100	-0.35186229408917563	-13.054.540.648.021.100	0.42769018794558256
AC009133.23	NA	NA	NA	#NAME?	NA	NA	NA	NA	#NAME?	NA	#NAME?	#NAME?	#NAME?	#NAME?	#NAME?	-15.462.570.431.779.700	#NAME?	#NAME?	#NAME?	#NAME?	#NAME?	#NAME?	#NAME?	36.408.396.019.672.100	#NAME?	#NAME?	29.229.365.570.653.500	12.717.097.414.605.800	36.730.287.858.093.200	#NAME?
AC009133.24	#NAME?	NA	NA	#NAME?	#NAME?	#NAME?	NA	Inf	#NAME?	21.039.197.722.612.000	-0.39242581459488224	10.763.469.397.628.100	0.2532433559138293	0.7667977265963509	0.1135151365192798	0.7753505200207595	0.3020495393779067	#NAME?	#NAME?	0.9177117514135569	-0.10087724144181165	0.4740323048571777	NA	Inf	NA	NA	NA	NA	NA	NA
AC009134.1	NA	NA	NA	NA	NA	NA	NA	NA	NA	NA	NA	NA	NA	NA	NA	NA	NA	NA	NA	NA	NA	NA	NA	NA	NA	NA	NA	NA	NA	NA
AC009158.1	NA	NA	NA	NA	NA	NA	NA	NA	NA	NA	NA	NA	NA	NA	NA	NA	NA	NA	NA	NA	NA	NA	NA	NA	NA	NA	NA	NA	NA	NA
AC009161.1	NA	NA	NA	NA	NA	NA	NA	NA	NA	NA	NA	NA	NA	NA	NA	NA	NA	NA	NA	NA	NA	NA	NA	NA	NA	NA	NA	NA	NA	NA
AC009166.5	NA	NA	NA	#NAME?	NA	NA	NA	NA	#NAME?	NA	NA	NA	NA	NA	NA	NA	NA	NA	NA	NA	NA	NA	NA	NA	NA	NA	NA	NA	NA	NA
AC009166.7	NA	NA	NA	NA	#NAME?	NA	NA	NA	NA	#NAME?	NA	NA	NA	Inf	NA	NA	NA	Inf	NA	Inf	Inf	NA	#NAME?	#NAME?	#NAME?	#NAME?	0.5763948576750197	0.401808593164826	#NAME?	#NAME?
AC009227.2	NA	NA	#NAME?	NA	NA	NA	NA	#NAME?	NA	NA	NA	NA	NA	NA	NA	NA	NA	NA	NA	NA	NA	NA	#NAME?	#NAME?	#NAME?	#NAME?	#NAME?	-15.771.935.461.038.100	#NAME?	#NAME?
AC009227.3	NA	NA	NA	NA	NA	NA	NA	NA	NA	NA	#NAME?	#NAME?	#NAME?	12.429.384.659.074.000	#NAME?	#NAME?	#NAME?	#NAME?	15.921.416.486.092.000	#NAME?	#NAME?	#NAME?	NA	NA	NA	NA	NA	NA	NA	NA
AC009228.1	#NAME?	#NAME?	#NAME?	#NAME?	#NAME?	#NAME?	#NAME?	#NAME?	#NAME?	#NAME?	NA	NA	NA	NA	NA	NA	NA	Inf	NA	NA	NA	Inf	NA	NA	NA	NA	NA	NA	NA	NA
AC009229.5	NA	#NAME?	NA	NA	NA	NA	#NAME?	NA	NA	NA	NA	NA	NA	NA	NA	NA	NA	NA	NA	NA	NA	NA	NA	NA	NA	NA	NA	NA	NA	NA
AC009229.6	NA	NA	NA	NA	NA	NA	NA	NA	NA	NA	NA	NA	NA	NA	NA	NA	NA	NA	NA	NA	NA	NA	NA	NA	NA	NA	NA	NA	NA	NA
AC009236.2	NA	NA	NA	NA	NA	NA	NA	NA	NA	NA	NA	NA	NA	NA	NA	NA	NA	NA	NA	NA	NA	NA	NA	NA	NA	NA	NA	NA	NA	NA
AC009237.10	NA	NA	NA	NA	NA	NA	NA	NA	NA	NA	#NAME?	#NAME?	#NAME?	#NAME?	#NAME?	#NAME?	#NAME?	#NAME?	#NAME?	#NAME?	#NAME?	#NAME?	#NAME?	#NAME?	#NAME?	#NAME?	#NAME?	#NAME?	#NAME?	#NAME?
AC009237.11	NA	NA	NA	NA	NA	NA	NA	NA	NA	NA	NA	NA	NA	NA	NA	NA	NA	NA	NA	NA	NA	NA	NA	NA	NA	NA	NA	NA	NA	NA
AC009237.13	NA	NA	NA	NA	NA	NA	NA	NA	NA	NA	NA	NA	NA	NA	NA	NA	NA	NA	NA	NA	NA	NA	NA	NA	NA	NA	NA	NA	NA	NA
AC009237.14	NA	NA	NA	NA	NA	NA	NA	NA	NA	NA	NA	NA	NA	NA	NA	NA	NA	NA	NA	NA	NA	NA	NA	NA	NA	NA	NA	NA	NA	NA
AC009237.16	NA	#NAME?	NA	NA	NA	NA	#NAME?	NA	NA	NA	#NAME?	#NAME?	#NAME?	#NAME?	#NAME?	#NAME?	#NAME?	#NAME?	#NAME?	#NAME?	#NAME?	#NAME?	NA	NA	NA	NA	NA	NA	NA	NA
AC009237.2	NA	NA	NA	NA	NA	NA	NA	NA	NA	NA	NA	NA	NA	NA	NA	NA	NA	NA	NA	NA	NA	NA	NA	NA	NA	NA	NA	NA	NA	NA
AC009237.4	NA	NA	NA	NA	NA	NA	NA	NA	NA	NA	NA	NA	NA	NA	NA	NA	NA	NA	NA	NA	NA	NA	NA	NA	NA	NA	NA	NA	NA	NA
AC009237.5	NA	NA	NA	NA	NA	NA	NA	NA	NA	NA	-0.03313469420498874	#NAME?	#NAME?	#NAME?	-0.3663322716447665	#NAME?	#NAME?	#NAME?	#NAME?	-11.381.369.098.777.100	-21.120.274.360.453.300	#NAME?	-0.07116735830974269	-0.2582063918005667	-0.5197863449533036	0.1039599644982363	#NAME?	#NAME?	#NAME?	-16.172.924.578.256.200
AC009237.6	NA	NA	NA	NA	NA	NA	NA	NA	NA	NA	NA	NA	NA	NA	NA	NA	NA	NA	NA	NA	NA	NA	NA	NA	NA	NA	NA	NA	NA	NA
AC009237.8	15.937.225.929.470.900	#NAME?	#NAME?	#NAME?	#NAME?	1.350.641.528.442.040	#NAME?	#NAME?	-0.2591906339713761	-0.38221747766389347	NA	NA	NA	NA	NA	Inf	NA	NA	NA	NA	NA	NA	NA	NA	NA	NA	NA	NA	NA	NA
AC009238.6	NA	NA	NA	NA	NA	NA	NA	NA	NA	NA	NA	NA	NA	NA	NA	NA	NA	NA	NA	NA	NA	NA	NA	NA	NA	NA	NA	NA	NA	NA
AC009238.7	2.056.661.817.672.380	#NAME?	#NAME?	#NAME?	#NAME?	#NAME?	#NAME?	#NAME?	-0.8332470589490968	0.4423554078424022	#NAME?	#NAME?	#NAME?	11.891.876.887.524.900	#NAME?	#NAME?	#NAME?	#NAME?	0.8002844414619441	#NAME?	#NAME?	#NAME?	#NAME?	#NAME?	#NAME?	#NAME?	#NAME?	#NAME?	#NAME?	#NAME?
AC009238.8	NA	NA	#NAME?	#NAME?	#NAME?	NA	NA	#NAME?	#NAME?	#NAME?	NA	NA	NA	NA	NA	Inf	NA	NA	NA	NA	NA	NA	#NAME?	#NAME?	#NAME?	#NAME?	#NAME?	#NAME?	#NAME?	#NAME?
AC009245.3	#NAME?	#NAME?	Inf	#NAME?	#NAME?	#NAME?	#NAME?	NA	23.492.900.137.934.000	20.013.418.085.061.100	NA	NA	NA	NA	NA	NA	NA	NA	NA	Inf	Inf	Inf	#NAME?	#NAME?	#NAME?	#NAME?	#NAME?	11.303.209.049.656.300	#NAME?	18.987.983.373.221.700
AC009262.2	NA	NA	NA	NA	NA	NA	NA	NA	NA	NA	NA	NA	NA	NA	NA	NA	NA	NA	NA	NA	NA	NA	NA	NA	NA	NA	NA	NA	NA	NA
AC009263.2	NA	NA	NA	NA	NA	NA	NA	NA	NA	NA	NA	NA	NA	NA	NA	NA	NA	NA	NA	NA	NA	NA	#NAME?	#NAME?	#NAME?	#NAME?	#NAME?	#NAME?	#NAME?	#NAME?
AC009264.1	NA	NA	#NAME?	NA	#NAME?	NA	NA	#NAME?	NA	#NAME?	-0.20037169165793584	-0.84432621424574	0.10478303325482664	-0.3249000990318027	-18.015.728.656.083.300	0.10732333408691291	0.18122561607547938	0.9601690106788706	-0.45253802520457376	0.10748025321521976	#NAME?	-0.29305876791021435	-0.027614643417970736	#NAME?	#NAME?	#NAME?	-1.065.804.367.610.000	#NAME?	#NAME?	-10.497.390.544.793.500
AC009274.6	NA	NA	NA	#NAME?	NA	NA	NA	NA	#NAME?	NA	#NAME?	#NAME?	15.388.016.015.633.600	#NAME?	#NAME?	19.900.919.646.287.100	#NAME?	#NAME?	0.9810674416948939	0.6932237834294115	#NAME?	#NAME?	#NAME?	#NAME?	#NAME?	#NAME?	#NAME?	#NAME?	#NAME?	#NAME?
AC009276.4	NA	NA	NA	NA	NA	NA	NA	NA	NA	NA	NA	NA	NA	NA	NA	NA	NA	NA	NA	NA	NA	NA	NA	NA	NA	NA	NA	NA	NA	NA
AC009299.2	NA	NA	#NAME?	#NAME?	NA	NA	NA	#NAME?	#NAME?	NA	#NAME?	#NAME?	#NAME?	#NAME?	#NAME?	#NAME?	#NAME?	#NAME?	#NAME?	#NAME?	#NAME?	#NAME?	NA	NA	NA	NA	NA	NA	NA	NA
AC009299.4	NA	#NAME?	NA	#NAME?	NA	NA	#NAME?	NA	#NAME?	NA	-0.03293528948118607	0.5725285194107833	11.846.767.499.726.300	0.4526303889408401	0.11396149195316294	-0.7623237348750591	-15.346.685.354.616.100	-0.28118022059025977	0.023264630125309126	-0.644582851720822	-0.41284861629144065	0.8726952978760824	-23.616.872.083.754.200	-12.185.132.016.522.800	-13.970.106.228.173.100	-10.030.032.903.041.200	-18.331.981.842.043.200	-1.074.028.280.796.190	#NAME?	-37.190.745.657.763.200
AC009299.5	NA	NA	NA	NA	NA	NA	NA	NA	NA	NA	#NAME?	#NAME?	#NAME?	#NAME?	#NAME?	#NAME?	#NAME?	#NAME?	#NAME?	#NAME?	#NAME?	#NAME?	NA	NA	NA	NA	NA	NA	NA	NA
AC009302.2	#NAME?	NA	NA	NA	NA	#NAME?	NA	NA	NA	NA	#NAME?	#NAME?	#NAME?	#NAME?	#NAME?	#NAME?	#NAME?	#NAME?	#NAME?	#NAME?	#NAME?	#NAME?	#NAME?	#NAME?	#NAME?	10.662.888.314.723.500	-0.4442969275661287	#NAME?	#NAME?	#NAME?
AC009303.1	NA	NA	NA	NA	NA	NA	NA	NA	NA	NA	NA	NA	NA	NA	NA	NA	NA	NA	NA	NA	NA	NA	#NAME?	#NAME?	#NAME?	2.884.695.614.399.440	#NAME?	#NAME?	#NAME?	#NAME?
AC009303.2	-0.09523332002624323	-0.7335372831334901	-10.445.926.859.787.800	-0.4866315843615235	0.4864026976325088	0.7926456661708288	-10.716.305.496.864.000	-0.7583213981902523	-0.11389292316469851	-0.6959430844794682	-0.005261072804080391	0.3160891720735568	0.28976568220614374	0.55298366417802	0.3015416348373242	0.38448056328981084	0.4882870272420334	0.23872250728455333	-0.026436254303122096	-0.2186974108785328	0.13311730877643718	0.2630805244182889	-7,62E+11	#NAME?	0.01652796650987509	0.4481520829042255	-0.6912060688762522	#NAME?	-0.3743931381197112	-0.09994224662078571
AC009303.3	NA	NA	NA	NA	NA	NA	NA	NA	NA	NA	#NAME?	#NAME?	#NAME?	#NAME?	#NAME?	#NAME?	#NAME?	#NAME?	#NAME?	#NAME?	#NAME?	#NAME?	NA	NA	NA	NA	NA	NA	NA	NA
AC009305.1	NA	NA	NA	NA	NA	NA	NA	NA	NA	NA	NA	NA	NA	NA	NA	NA	NA	NA	NA	NA	NA	NA	#NAME?	#NAME?	#NAME?	#NAME?	#NAME?	#NAME?	#NAME?	#NAME?
AC009310.1	NA	NA	NA	NA	NA	NA	NA	NA	NA	NA	NA	NA	NA	NA	NA	NA	NA	NA	NA	NA	NA	NA	NA	NA	NA	NA	NA	NA	NA	NA
AC009312.1	NA	NA	NA	NA	NA	NA	NA	NA	NA	NA	-0.015334375257180163	0.18553357623309835	-0.7875005037484006	-0.6385981840992989	-0.706413156540989	0.06320111853982445	-0.9191093828725287	-1.417.372.799.815.310	-0.524050015179764	-20.408.802.019.469.800	-0.05381734783214906	-0.09517809265400329	-0.2528126230911873	-0.40554207705916756	0.033824322369183646	-0.7323707954672036	-1.104.622.157.970.540	-16.324.361.373.836.800	#NAME?	-0.6502970844518048
AC009313.1	NA	NA	NA	NA	NA	NA	NA	NA	NA	NA	NA	NA	NA	NA	NA	NA	NA	NA	NA	NA	NA	NA	NA	NA	NA	NA	NA	NA	NA	NA
AC009313.2	NA	NA	NA	NA	NA	NA	NA	NA	NA	NA	NA	NA	NA	NA	NA	NA	NA	NA	NA	NA	NA	NA	#NAME?	#NAME?	14.149.084.116.226.800	0.9855057143114004	0.580605944322213	-0.5963375944145198	#NAME?	#NAME?
AC009336.19	#NAME?	NA	NA	NA	#NAME?	#NAME?	NA	NA	NA	0.320164526155076	NA	Inf	NA	NA	NA	NA	NA	Inf	NA	NA	NA	NA	#NAME?	#NAME?	#NAME?	#NAME?	#NAME?	#NAME?	#NAME?	#NAME?
AC009362.2	NA	NA	NA	NA	NA	NA	NA	NA	NA	NA	NA	NA	NA	NA	NA	NA	NA	NA	NA	NA	NA	NA	NA	NA	NA	NA	NA	NA	NA	NA
AC009365.4	NA	NA	NA	NA	NA	NA	NA	NA	NA	NA	NA	NA	NA	NA	NA	NA	NA	NA	NA	NA	NA	NA	#NAME?	#NAME?	#NAME?	#NAME?	#NAME?	#NAME?	#NAME?	#NAME?
AC009403.2	-0.9581502652836746	-0.8744951496845684	-10.265.496.182.073.800	0.324536883434228	0.052510678439257295	0.1080666194284201	-0.16389899651314835	-0.4119646114886287	-0.5849397868392533	-0.04684398115600946	-0.0480512915992988	-0.08209404122814457	-0.3369850605177337	0.12171248308629429	-0.3051285909537127	-0.006665039887450652	-0.3476148475204537	-0.1454982333234649	-0.5773043700329956	-0.6843282465164865	-0.14295551041935048	-0.1080384622954089	-0.3284857479061998	-0.034396839370969295	0.38846963384909716	-0.8077011337072492	-0.8980727214656341	-11.738.008.697.107.100	-10.178.181.659.791.800	-1.953.579.000.630.220
AC009404.2	#NAME?	#NAME?	-0.09112926311575455	#NAME?	#NAME?	#NAME?	#NAME?	0.05059917991281301	#NAME?	0.9400867495255641	-0.012506839696446531	-0.9429665631940576	-0.5594398506255391	0.004303466316126298	-0.858879597908754	-0.06433442727792033	-0.28729877353761496	-0.6198214076791833	0.26575385968476745	-0.19578764998214773	0.2075160687576287	-0.38873263468186436	#NAME?	29.843.190.374.720.100	23.567.620.891.689.300	#NAME?	0.014547440037003756	#NAME?	#NAME?	#NAME?
AC009411.1	NA	NA	NA	NA	NA	NA	NA	NA	NA	NA	-0.17493834419224297	#NAME?	-0.4086887608173174	#NAME?	#NAME?	#NAME?	-0.0866873603790553	#NAME?	#NAME?	#NAME?	1.531.181.720.388.290	0.8827221154763674	#NAME?	0.3427902096293413	#NAME?	#NAME?	#NAME?	#NAME?	#NAME?	#NAME?
AC009411.2	NA	NA	NA	NA	NA	NA	NA	NA	NA	NA	-0.26705025879515765	#NAME?	-0.054518007670691815	-0.38766281129693203	0.23290001966478038	0.17652876625730904	#NAME?	#NAME?	#NAME?	#NAME?	#NAME?	#NAME?	#NAME?	#NAME?	#NAME?	#NAME?	#NAME?	#NAME?	#NAME?	#NAME?
AC009413.2	NA	NA	NA	NA	NA	NA	NA	NA	NA	NA	NA	NA	NA	NA	NA	NA	NA	NA	NA	NA	NA	NA	NA	NA	NA	NA	NA	NA	NA	NA
AC009414.1	NA	NA	NA	NA	NA	NA	NA	NA	NA	NA	NA	NA	NA	NA	NA	NA	NA	NA	NA	NA	NA	NA	NA	NA	NA	NA	NA	NA	NA	NA
AC009473.1	NA	#NAME?	NA	NA	NA	NA	#NAME?	NA	NA	NA	#NAME?	#NAME?	#NAME?	#NAME?	#NAME?	0.20310603523055878	-0.2769950814480964	#NAME?	#NAME?	-0.1791744268936956	#NAME?	0.2363880508610693	#NAME?	#NAME?	#NAME?	#NAME?	#NAME?	#NAME?	#NAME?	#NAME?
AC009474.1	NA	NA	NA	NA	NA	NA	NA	NA	NA	NA	NA	NA	NA	NA	NA	NA	NA	Inf	NA	NA	NA	NA	NA	NA	NA	NA	NA	NA	NA	NA
AC009474.2	NA	NA	NA	NA	NA	NA	NA	NA	NA	NA	NA	NA	NA	NA	NA	NA	NA	NA	NA	NA	NA	NA	NA	NA	NA	NA	NA	NA	NA	NA
AC009477.7	NA	NA	NA	NA	NA	NA	NA	NA	NA	NA	NA	NA	NA	NA	NA	NA	NA	NA	NA	NA	NA	NA	NA	NA	NA	NA	NA	NA	NA	NA
AC009477.8	NA	NA	NA	NA	NA	NA	NA	NA	NA	NA	NA	NA	NA	NA	NA	NA	NA	NA	NA	NA	NA	NA	NA	NA	NA	NA	NA	NA	NA	NA
AC009478.1	NA	NA	NA	NA	NA	NA	NA	NA	NA	NA	NA	NA	NA	NA	NA	NA	NA	NA	NA	NA	NA	NA	NA	NA	NA	NA	NA	NA	NA	NA
AC009480.3	NA	NA	NA	NA	NA	NA	NA	NA	NA	NA	NA	NA	NA	NA	NA	NA	NA	NA	NA	NA	NA	NA	NA	NA	NA	NA	NA	NA	NA	NA
AC009480.4	NA	NA	NA	NA	NA	NA	NA	NA	NA	NA	NA	NA	NA	NA	NA	NA	NA	NA	NA	NA	NA	NA	NA	NA	NA	NA	NA	NA	NA	NA
AC009487.4	NA	NA	NA	NA	NA	NA	NA	NA	NA	NA	NA	NA	NA	NA	NA	NA	NA	NA	NA	NA	NA	NA	NA	NA	NA	NA	NA	NA	NA	NA
AC009487.5	NA	NA	NA	NA	NA	NA	NA	NA	NA	NA	#NAME?	#NAME?	#NAME?	#NAME?	#NAME?	#NAME?	#NAME?	#NAME?	#NAME?	#NAME?	#NAME?	#NAME?	NA	NA	NA	NA	NA	NA	NA	NA
AC009487.6	-0.531016748051714	0.8250656115002302	-0.9922358354826528	-0.03555523637316906	-0.4279636778660795	-108.846.309.832.228	-0.2800835134373113	-0.10022583028071368	0.16050600263842643	0.22044696798488908	-0.019399068760227345	0.15773449982983004	0.2382684150478262	0.11597865397101376	-0.049626275329473626	0.22350887557511323	-0.042214544002723994	0.12814726965128365	0.09054106019162775	-0.6112371235298182	0.029103965800757997	0.09262993328167192	-0.20250518869379336	-0.05698188999253791	-0.3324795287252654	-0.11833122954475157	0.1276393750608653	0.03613385020634301	-0.25979716248757223	0.09992210392432521
AC009494.3	NA	NA	NA	NA	NA	NA	NA	NA	NA	NA	NA	NA	NA	NA	NA	NA	NA	NA	NA	NA	NA	NA	NA	NA	NA	NA	NA	NA	NA	NA
AC009495.2	NA	NA	NA	NA	NA	NA	NA	NA	NA	NA	NA	NA	NA	NA	NA	NA	NA	NA	NA	NA	NA	NA	NA	NA	NA	NA	NA	NA	NA	NA
AC009495.3	#NAME?	#NAME?	NA	NA	NA	#NAME?	#NAME?	NA	NA	NA	-0.19731969711878494	-0.37338319030092404	-0.4561402208603391	0.4403720458968914	-0.7148937614939386	0.4973785623852632	-12.803.093.473.951.800	0.36265644780924594	0.923175532817112	#NAME?	#NAME?	#NAME?	NA	NA	NA	NA	NA	NA	NA	NA
AC009495.4	NA	NA	NA	NA	#NAME?	NA	NA	NA	NA	#NAME?	#NAME?	#NAME?	#NAME?	#NAME?	#NAME?	10.569.146.107.004.100	0.38885466860474555	#NAME?	#NAME?	#NAME?	#NAME?	#NAME?	#NAME?	#NAME?	#NAME?	#NAME?	#NAME?	#NAME?	#NAME?	#NAME?
AC009498.1	NA	NA	NA	NA	NA	NA	NA	NA	NA	NA	NA	NA	NA	NA	NA	NA	NA	NA	NA	NA	NA	NA	NA	NA	NA	NA	NA	NA	NA	NA
AC009500.2	NA	NA	NA	NA	NA	NA	NA	NA	NA	NA	NA	NA	NA	NA	NA	NA	NA	NA	NA	NA	NA	NA	#NAME?	#NAME?	#NAME?	#NAME?	#NAME?	#NAME?	#NAME?	#NAME?
AC009501.4	NA	NA	NA	NA	NA	NA	NA	NA	NA	NA	NA	NA	NA	NA	NA	NA	NA	NA	NA	NA	NA	NA	NA	NA	NA	NA	NA	NA	NA	NA
AC009502.1	NA	NA	NA	NA	NA	NA	NA	NA	NA	NA	NA	NA	Inf	NA	NA	NA	Inf	Inf	Inf	NA	NA	NA	NA	Inf	NA	NA	NA	NA	NA	NA
AC009502.4	NA	NA	NA	NA	NA	NA	NA	NA	NA	NA	#NAME?	#NAME?	#NAME?	#NAME?	1.368.542.600.260.230	#NAME?	18.517.637.465.915.100	#NAME?	#NAME?	#NAME?	18.788.165.154.471.200	14.143.759.004.375.500	-15.905.235.269.174.900	#NAME?	-1.418.505.944.820.920	-0.18781118332781155	#NAME?	#NAME?	#NAME?	#NAME?
AC009505.2	NA	#NAME?	NA	#NAME?	#NAME?	NA	#NAME?	NA	#NAME?	#NAME?	NA	NA	NA	NA	NA	NA	NA	NA	NA	NA	NA	NA	NA	NA	NA	NA	NA	NA	NA	NA
AC009505.4	NA	NA	NA	NA	NA	NA	NA	NA	NA	NA	NA	NA	NA	NA	NA	NA	NA	NA	NA	NA	NA	NA	NA	NA	NA	NA	NA	NA	NA	NA
AC009506.1	-0.12777707322446122	-0.9644280636536077	-0.38326276570722445	-0.26202575118324795	-0.35634478725140883	-0.17526832931024572	-0.38365358463913746	-0.539609650092399	-0.4041790596893181	-0.17286972390175365	-0.0034012988170409597	0.17511882516680455	0.131762844884806	0.24191268274759076	0.34735435717106666	0.13287170115314806	-0.09889823678774148	-0.09938857932160014	0.22865665554424947	0.32239457921509995	-0.049166198373343045	0.24331724554963713	-0.15890236071450836	-0.2942139118566837	-0.6240158123451609	-0.6682700038134806	-10.003.865.356.488.300	-0.6630249559623522	-0.39459465745913663	-13.674.778.521.715.500
AC009506.2	NA	#NAME?	NA	NA	#NAME?	NA	#NAME?	NA	NA	#NAME?	#NAME?	#NAME?	#NAME?	#NAME?	#NAME?	#NAME?	#NAME?	#NAME?	#NAME?	#NAME?	#NAME?	#NAME?	#NAME?	#NAME?	#NAME?	#NAME?	#NAME?	#NAME?	#NAME?	#NAME?
AC009508.1	NA	NA	NA	NA	NA	NA	NA	NA	NA	NA	NA	NA	NA	NA	NA	NA	NA	NA	NA	NA	NA	NA	NA	NA	NA	NA	NA	NA	NA	NA
AC009517.2	NA	NA	NA	#NAME?	NA	NA	NA	NA	#NAME?	NA	NA	NA	NA	NA	NA	NA	NA	NA	NA	NA	NA	NA	#NAME?	#NAME?	#NAME?	#NAME?	#NAME?	#NAME?	#NAME?	#NAME?
AC009518.2	NA	NA	NA	NA	NA	NA	NA	NA	NA	NA	NA	NA	NA	NA	NA	NA	NA	NA	NA	NA	NA	NA	NA	NA	NA	NA	NA	NA	NA	NA
AC009518.3	NA	NA	NA	NA	NA	NA	NA	NA	NA	NA	NA	NA	NA	NA	NA	NA	NA	NA	NA	NA	NA	NA	NA	NA	NA	NA	NA	NA	NA	NA
AC009518.4	NA	NA	NA	NA	NA	NA	NA	NA	NA	NA	NA	NA	NA	NA	NA	NA	NA	NA	NA	NA	NA	NA	NA	NA	NA	NA	NA	NA	NA	NA
AC009518.8	NA	NA	NA	NA	NA	NA	NA	NA	NA	NA	NA	NA	NA	NA	NA	NA	NA	NA	NA	NA	NA	NA	NA	NA	NA	NA	NA	NA	NA	NA
AC009531.2	NA	NA	NA	NA	NA	NA	NA	NA	NA	NA	NA	NA	NA	NA	NA	NA	NA	NA	NA	NA	NA	NA	NA	NA	NA	NA	NA	NA	NA	NA
AC009541.1	NA	NA	NA	NA	NA	NA	NA	NA	NA	NA	-0.0027990967516018303	0.07186844307646578	-0.1556118616574059	0.12906832720976807	-0.1882845713739474	-0.5991189667585539	-0.5797441767620305	-0.1542658237929628	-0.7590296092647654	-12.104.487.186.814.500	-0.9686788301283865	-0.0373418768390565	-0.25780572142225255	-0.236629601540023	0.44117783634008734	0.080204460581314585	-0.21072706233061095	-13.358.747.962.138.800	-0.1639358441532032	0.45206106195464724
AC009542.2	NA	NA	NA	NA	NA	NA	NA	NA	NA	NA	NA	NA	NA	NA	NA	NA	NA	NA	NA	NA	NA	NA	NA	NA	NA	NA	NA	NA	NA	NA
AC009784.3	#NAME?	#NAME?	#NAME?	1.063.050.560.998.710	#NAME?	-0.2229734605218032	#NAME?	#NAME?	#NAME?	#NAME?	-0.0066682371027346615	0.4987390788195166	0.4815755601319935	0.264869914679896	0.40251007216378015	0.3536700272297717	0.535103305195889	0.5669728475408318	0.1625773704788267	-0.17355702791963934	0.10813905311232239	0.8008716419721715	-0.0241937717598687	0.38707168691062643	-0.15559887510816212	0.3196745487529083	0.05580094980103651	0.4136119875714721	0.27849924276212035	0.17694887522942918
AC009784.4	NA	NA	NA	NA	NA	NA	NA	NA	NA	NA	NA	NA	NA	NA	NA	NA	NA	NA	NA	NA	NA	NA	NA	NA	NA	NA	NA	NA	NA	NA
AC009878.2	NA	NA	NA	NA	NA	NA	NA	NA	NA	NA	NA	NA	NA	NA	NA	NA	NA	NA	NA	NA	NA	NA	NA	NA	NA	NA	NA	NA	NA	NA
AC009892.10	NA	NA	NA	NA	NA	NA	NA	NA	NA	NA	NA	NA	NA	NA	NA	NA	NA	NA	NA	NA	NA	NA	#NAME?	#NAME?	#NAME?	#NAME?	#NAME?	#NAME?	#NAME?	#NAME?
AC009892.2	NA	NA	NA	NA	NA	NA	NA	NA	NA	NA	NA	NA	NA	NA	NA	NA	NA	NA	NA	NA	NA	NA	NA	NA	NA	NA	NA	NA	NA	NA
AC009892.5	NA	NA	NA	NA	NA	NA	NA	NA	NA	NA	NA	NA	NA	NA	NA	NA	NA	NA	NA	NA	NA	NA	NA	NA	NA	NA	NA	NA	NA	NA
AC009892.9	NA	NA	NA	NA	NA	NA	NA	NA	NA	NA	NA	NA	NA	NA	NA	NA	NA	NA	NA	NA	NA	NA	NA	NA	NA	NA	NA	NA	NA	NA
AC009945.4	NA	NA	NA	NA	NA	NA	NA	NA	NA	NA	NA	NA	NA	NA	NA	NA	NA	NA	NA	NA	NA	NA	NA	NA	NA	NA	NA	NA	NA	NA
AC009947.2	NA	NA	NA	NA	NA	NA	NA	NA	NA	NA	NA	NA	NA	NA	NA	NA	NA	NA	NA	NA	NA	NA	NA	NA	NA	NA	NA	NA	NA	NA
AC009947.5	NA	NA	NA	NA	NA	NA	NA	NA	NA	NA	NA	NA	NA	NA	NA	NA	NA	NA	NA	NA	NA	NA	NA	NA	NA	NA	NA	NA	NA	NA
AC009948.5	0.11068346718318721	-0.7923318639842938	-0.2838183623034836	0.009054403493593002	0.045532060566952436	0.39421872926999463	-0.29806248884193803	-0.28400032587144125	0.043783225249828014	0.37302961711290844	-0.006041942272694695	-0.05192282545205499	-0.25819703987388276	-0.10294891769777714	-0.2201014397409535	0.08931137277783185	0.05969419626412767	-0.10704132807334224	-0.14655526679973957	-0.6032004164993285	-0.4300114740209905	0.4463376141855866	-0.014510131554977074	0.295788263276045	0.4661163000302173	-17.961.872.541.229.500	0.24689089544801152	0.32090262782056644	0.40242634187590576	0.10546527420850069
AC009948.7	#NAME?	NA	NA	NA	NA	#NAME?	NA	NA	NA	NA	NA	NA	NA	NA	NA	NA	NA	NA	NA	NA	NA	NA	#NAME?	#NAME?	#NAME?	#NAME?	#NAME?	#NAME?	#NAME?	#NAME?
AC009950.2	#NAME?	NA	#NAME?	#NAME?	NA	#NAME?	NA	#NAME?	28.711.698.170.212.600	NA	-0.0021804430440830816	-0.013991361487183607	0.7381472208936384	0.726515200784286	0.8896729174989888	-0.11167028653690736	13.323.327.350.645.000	0.8570470298129358	0.2912060225712293	-0.4610529486595972	0.049751628631835076	0.7215171588543421	NA	NA	NA	NA	NA	NA	NA	NA
AC009955.8	NA	NA	NA	NA	NA	NA	NA	NA	NA	NA	#NAME?	#NAME?	#NAME?	#NAME?	0.5517400432806515	#NAME?	#NAME?	#NAME?	#NAME?	#NAME?	#NAME?	#NAME?	NA	NA	NA	NA	NA	NA	NA	NA
AC009961.2	NA	NA	NA	NA	NA	NA	NA	NA	NA	NA	NA	NA	NA	NA	NA	NA	NA	NA	NA	NA	NA	NA	NA	NA	NA	NA	NA	NA	NA	NA
AC009961.3	-0.7878029937837501	-0.03461479173084466	-13.382.086.308.229.900	-0.818211603548827	-0.28006728142016396	#NAME?	#NAME?	-0.49375558610123854	-0.8482701381699053	-0.40852323567421783	-0.0016770210334751887	0.014617473247703641	0.6624657296689274	-0.9663570694896491	-11.460.558.211.384.600	-0.7491869651124764	-0.17630018442379364	0.045461990207209715	-12.448.249.724.076.100	-21.866.226.204.779.400	-2.520.287.251.345.030	-0.8910708205967676	#NAME?	#NAME?	0.895002137950625	0.5356263641597081	0.6098973073441578	0.4016634191022462	0.4212684534427412	0.06844518493682532
AC009961.5	NA	NA	NA	NA	NA	NA	NA	NA	NA	NA	NA	NA	NA	NA	NA	NA	NA	NA	NA	NA	NA	NA	NA	NA	NA	NA	NA	NA	NA	NA
AC009963.3	NA	NA	NA	NA	NA	NA	NA	NA	NA	NA	NA	NA	NA	NA	NA	NA	NA	NA	NA	NA	NA	NA	NA	NA	NA	NA	NA	NA	NA	NA
AC009963.4	NA	NA	NA	NA	NA	NA	NA	NA	NA	NA	#NAME?	#NAME?	#NAME?	#NAME?	#NAME?	#NAME?	#NAME?	#NAME?	#NAME?	#NAME?	#NAME?	#NAME?	NA	NA	NA	NA	NA	NA	NA	NA
AC009963.5	NA	NA	NA	NA	NA	NA	NA	NA	NA	NA	NA	NA	NA	NA	NA	NA	NA	NA	NA	NA	NA	NA	NA	NA	NA	NA	NA	NA	NA	NA
AC009963.6	NA	NA	NA	NA	NA	NA	NA	NA	NA	NA	NA	NA	NA	NA	NA	NA	NA	NA	NA	NA	NA	NA	#NAME?	-0.20434061308463153	#NAME?	#NAME?	#NAME?	#NAME?	#NAME?	#NAME?
AC009965.1	NA	NA	NA	NA	NA	NA	NA	NA	NA	NA	NA	NA	NA	NA	NA	NA	NA	NA	NA	NA	NA	NA	NA	NA	NA	NA	NA	NA	NA	NA
AC009965.2	NA	NA	NA	NA	NA	NA	NA	NA	NA	NA	NA	NA	NA	NA	NA	NA	NA	NA	NA	NA	NA	NA	NA	NA	NA	NA	NA	NA	NA	NA
AC009967.3	NA	NA	NA	NA	NA	NA	NA	NA	NA	NA	#NAME?	#NAME?	#NAME?	12.931.954.218.866.500	#NAME?	#NAME?	#NAME?	#NAME?	#NAME?	#NAME?	#NAME?	#NAME?	-0.7291312387878568	#NAME?	#NAME?	#NAME?	-0.843866923266768	#NAME?	#NAME?	#NAME?
AC009969.1	NA	NA	NA	NA	NA	NA	NA	NA	NA	NA	NA	NA	NA	NA	NA	NA	NA	NA	NA	NA	NA	NA	#NAME?	#NAME?	#NAME?	#NAME?	#NAME?	#NAME?	#NAME?	#NAME?
AC009970.1	NA	NA	NA	NA	NA	NA	NA	NA	NA	NA	NA	NA	NA	NA	NA	NA	NA	NA	NA	NA	NA	NA	NA	NA	NA	NA	NA	NA	NA	NA
AC010082.2	NA	NA	NA	NA	NA	NA	NA	NA	NA	NA	NA	NA	NA	NA	NA	NA	NA	NA	NA	NA	NA	NA	NA	NA	NA	NA	NA	NA	NA	NA
AC010084.1	-0.3291962673522532	-0.18384623326843588	-0.37370095555358834	0.4126583718669449	0.3554735489472298	-0.33781678762121453	-0.005243262202032281	-0.39185756024062984	0.07797650464830716	0.322667465378348	-0.004503314483813338	#NAME?	-0.12402696773646502	#NAME?	0.26896557459536996	#NAME?	-0.15584999834142985	#NAME?	#NAME?	#NAME?	#NAME?	-0.4867484491038116	NA	NA	NA	NA	NA	NA	NA	NA
AC010086.1	NA	NA	NA	NA	NA	NA	NA	NA	NA	NA	NA	NA	NA	NA	NA	NA	NA	NA	NA	NA	NA	NA	NA	NA	NA	NA	NA	NA	NA	NA
AC010086.5	NA	NA	NA	NA	NA	NA	NA	NA	NA	NA	NA	NA	NA	NA	NA	NA	NA	NA	NA	NA	NA	NA	NA	NA	NA	NA	NA	NA	NA	NA
AC010091.1	NA	#NAME?	#NAME?	#NAME?	#NAME?	NA	#NAME?	#NAME?	-0.30511935424965425	21.675.526.038.506.500	NA	NA	NA	NA	NA	NA	NA	NA	NA	NA	NA	NA	NA	NA	NA	NA	NA	NA	NA	NA
AC010095.6	NA	NA	NA	NA	NA	NA	NA	NA	NA	NA	NA	NA	NA	NA	NA	NA	NA	NA	NA	NA	NA	NA	NA	NA	NA	NA	NA	NA	NA	NA
AC010096.1	NA	NA	NA	NA	NA	NA	NA	NA	NA	NA	NA	NA	NA	NA	NA	NA	NA	NA	NA	NA	NA	NA	NA	NA	NA	NA	NA	NA	NA	NA
AC010105.1	NA	NA	NA	NA	NA	NA	NA	NA	NA	NA	NA	NA	NA	NA	NA	NA	NA	NA	NA	NA	NA	NA	NA	NA	NA	NA	NA	NA	NA	NA
AC010127.3	NA	NA	#NAME?	#NAME?	NA	NA	NA	#NAME?	#NAME?	NA	NA	NA	NA	NA	NA	NA	NA	NA	NA	NA	NA	NA	-0.3132027886151505	#NAME?	#NAME?	#NAME?	#NAME?	#NAME?	#NAME?	#NAME?
AC010132.10	NA	NA	NA	NA	NA	NA	NA	NA	NA	NA	NA	NA	NA	NA	NA	NA	NA	NA	NA	Inf	NA	NA	#NAME?	#NAME?	#NAME?	#NAME?	#NAME?	#NAME?	#NAME?	#NAME?
AC010132.11	NA	NA	NA	NA	NA	NA	NA	NA	NA	NA	#NAME?	#NAME?	#NAME?	#NAME?	#NAME?	#NAME?	#NAME?	#NAME?	#NAME?	#NAME?	#NAME?	#NAME?	NA	NA	NA	NA	NA	NA	NA	NA
AC010136.2	#NAME?	#NAME?	#NAME?	#NAME?	NA	#NAME?	#NAME?	#NAME?	#NAME?	NA	NA	NA	NA	NA	NA	NA	NA	NA	NA	NA	NA	NA	#NAME?	#NAME?	#NAME?	#NAME?	#NAME?	#NAME?	#NAME?	#NAME?
AC010141.4	NA	NA	NA	NA	NA	NA	NA	NA	NA	NA	NA	NA	NA	NA	NA	NA	NA	NA	NA	NA	NA	NA	NA	NA	NA	NA	NA	NA	NA	NA
AC010141.6	NA	NA	NA	NA	NA	NA	NA	NA	NA	NA	NA	NA	NA	NA	NA	NA	NA	NA	NA	NA	NA	NA	NA	NA	NA	NA	NA	NA	NA	NA
AC010141.8	NA	NA	NA	NA	NA	NA	NA	NA	NA	NA	NA	NA	NA	NA	NA	NA	NA	NA	NA	NA	NA	NA	NA	NA	NA	NA	NA	NA	NA	NA
AC010145.4	NA	NA	NA	NA	NA	NA	NA	NA	NA	NA	NA	NA	NA	NA	NA	NA	NA	NA	NA	NA	NA	NA	#NAME?	#NAME?	#NAME?	#NAME?	#NAME?	#NAME?	#NAME?	#NAME?
AC010148.1	NA	NA	#NAME?	#NAME?	NA	NA	NA	#NAME?	#NAME?	NA	NA	NA	NA	NA	NA	NA	NA	NA	NA	NA	NA	NA	#NAME?	#NAME?	#NAME?	#NAME?	#NAME?	#NAME?	#NAME?	#NAME?
AC010149.4	NA	NA	NA	NA	NA	NA	NA	NA	NA	NA	NA	NA	NA	NA	NA	NA	NA	NA	NA	NA	NA	NA	NA	NA	NA	NA	NA	NA	NA	NA
AC010150.1	NA	#NAME?	#NAME?	#NAME?	#NAME?	NA	#NAME?	#NAME?	#NAME?	#NAME?	NA	Inf	Inf	NA	NA	NA	NA	NA	Inf	NA	NA	Inf	NA	NA	NA	NA	NA	NA	NA	NA
AC010153.3	NA	NA	NA	NA	NA	NA	NA	NA	NA	NA	NA	NA	NA	NA	NA	NA	NA	NA	NA	NA	NA	NA	NA	NA	NA	NA	NA	NA	NA	NA
AC010154.2	NA	NA	NA	NA	NA	NA	NA	NA	NA	NA	NA	NA	NA	NA	NA	NA	NA	NA	NA	NA	NA	NA	NA	NA	NA	NA	NA	NA	NA	NA
AC010226.4	0.35008489640772433	#NAME?	#NAME?	-23.256.264.343.514.500	#NAME?	-0.27720919418568274	32.498.597.397.318.900	#NAME?	-3.013.611.487.888.330	0.03894265717121764	#NAME?	#NAME?	#NAME?	#NAME?	#NAME?	#NAME?	#NAME?	#NAME?	#NAME?	#NAME?	#NAME?	#NAME?	NA	NA	NA	NA	NA	NA	NA	NA
AC010240.2	NA	NA	NA	NA	NA	NA	NA	NA	NA	NA	NA	NA	NA	NA	NA	NA	NA	NA	NA	NA	NA	NA	NA	NA	NA	NA	NA	NA	NA	NA
AC010240.3	NA	NA	NA	#NAME?	NA	NA	NA	NA	#NAME?	NA	NA	NA	NA	NA	NA	NA	NA	NA	NA	NA	NA	NA	NA	NA	NA	NA	NA	NA	NA	NA
AC010468.1	#NAME?	0.8064666354712264	13.674.950.745.942.700	1.765.349.411.721.640	0.5767053042441044	#NAME?	#NAME?	15.757.518.165.645.300	16.037.890.691.662.700	-0.06327570523245762	-0.19150734832242983	0.1840148944834702	#NAME?	0.5677292893045869	0.09722059080046869	0.33527052254275047	0.7879754468701472	-0.13053371006386533	0.09719207999585877	-0.5713792645595571	0.7742929002967226	0.3087181387112256	-0.68939369112979	#NAME?	0.5088748584583003	#NAME?	#NAME?	#NAME?	#NAME?	0.02119765909770238
AC010468.2	NA	NA	NA	NA	NA	NA	NA	NA	NA	NA	NA	NA	NA	NA	NA	NA	NA	NA	NA	NA	NA	NA	NA	NA	NA	NA	NA	NA	NA	NA
AC010468.3	NA	NA	NA	NA	NA	NA	NA	NA	NA	NA	NA	NA	NA	NA	NA	NA	NA	NA	NA	NA	NA	NA	NA	NA	NA	NA	NA	NA	NA	NA
AC010492.2	NA	NA	NA	NA	NA	NA	NA	NA	NA	NA	#NAME?	#NAME?	#NAME?	#NAME?	#NAME?	#NAME?	#NAME?	#NAME?	#NAME?	#NAME?	#NAME?	#NAME?	NA	NA	NA	NA	NA	NA	NA	NA
AC010492.4	NA	NA	NA	NA	NA	NA	NA	NA	NA	NA	NA	NA	NA	NA	NA	NA	NA	NA	NA	NA	NA	NA	NA	NA	NA	NA	NA	NA	NA	NA
AC010492.5	NA	NA	NA	NA	NA	NA	NA	NA	NA	NA	NA	NA	NA	NA	NA	NA	NA	NA	NA	NA	NA	NA	NA	NA	NA	NA	NA	NA	NA	NA
AC010504.2	#NAME?	#NAME?	-18.636.529.868.434.600	#NAME?	#NAME?	#NAME?	#NAME?	-12.903.712.649.142.000	0.38872593346357104	0.7698213892410006	#NAME?	-0.43409426776968185	0.851025086551778	11.421.614.569.234.400	#NAME?	0.7342494868467194	#NAME?	#NAME?	0.7204173585420209	#NAME?	#NAME?	#NAME?	#NAME?	#NAME?	#NAME?	#NAME?	#NAME?	#NAME?	16.595.552.515.054.500	#NAME?
AC010518.2	NA	NA	NA	NA	NA	NA	NA	NA	NA	NA	NA	NA	NA	NA	NA	NA	NA	NA	NA	NA	NA	NA	NA	NA	NA	NA	NA	NA	NA	NA
AC010518.3	NA	NA	NA	NA	NA	NA	NA	NA	NA	NA	NA	NA	NA	NA	NA	NA	NA	NA	NA	NA	NA	NA	NA	NA	NA	NA	NA	NA	NA	NA
AC010524.2	0.816885308017235	0.01244419846566013	0.3245570836130926	-0.23797964645172562	0.9380170152494876	16.031.046.542.315.100	#NAME?	-0.4402449956226176	-17.698.054.872.091.900	0.013494666491888399	-0.0014666445954282098	-0.06199112446779417	-0.2480013258115072	-0.15294198942907322	0.09958688781040441	-0.4221858158746534	-0.03689266620847584	-0.2115773172691747	-0.12360826256880962	-0.8256461953770308	-0.5895747502591506	0.026313809015891754	#NAME?	#NAME?	#NAME?	1.070.428.950.023.760	#NAME?	12.072.836.874.610.500	18.765.033.410.901.300	0.8689424583958262
AC010524.4	#NAME?	NA	NA	NA	NA	#NAME?	NA	NA	NA	NA	NA	NA	NA	NA	NA	NA	NA	NA	NA	NA	NA	NA	NA	NA	NA	NA	NA	NA	NA	NA
AC010525.4	NA	NA	NA	NA	NA	NA	NA	NA	NA	NA	NA	NA	NA	NA	NA	NA	NA	NA	NA	NA	NA	NA	NA	NA	NA	NA	NA	NA	NA	NA
AC010525.5	NA	NA	NA	NA	NA	NA	NA	NA	NA	NA	NA	NA	NA	NA	NA	NA	NA	NA	NA	NA	NA	NA	NA	NA	NA	NA	NA	NA	NA	NA
AC010547.9	#NAME?	-0.8978980293509288	-0.646732836273759	0.14784508793416506	-1.111.652.466.793.650	0.6331563965093201	-0.4151501050736261	-17.185.660.380.527.700	0.08991716643816064	-0.2882037027320382	-0.009062555553031412	0.6806320079640616	0.6984372841200255	0.8457845758663922	0.4478940780023686	0.8256345191606123	10.020.315.277.527.600	0.4287108512119348	10.138.650.794.355.800	-0.08759508615405487	10.033.319.981.486.200	1.081.209.783.381.380	-0.26381209377903614	#NAME?	#NAME?	#NAME?	-0.3676311509400688	-1.434.621.058.145.660	0.052971606202777466	-16.288.215.833.529.400
AC010641.1	NA	NA	NA	NA	NA	NA	NA	NA	NA	NA	NA	NA	NA	NA	NA	NA	NA	NA	NA	NA	NA	NA	NA	NA	NA	NA	NA	NA	NA	NA
AC010642.1	-17.560.327.267.812.700	#NAME?	-0.2428598306371926	0.9525276628890276	-0.7249954449204471	-14.154.800.423.179.600	-0.06287800706238761	-0.08186589899430079	0.5351662887398273	0.3701675453863044	-0.01376745010508959	-0.207429663303539	-0.5742013271900166	-0.24291869487206008	-0.5081761783981615	-0.9841138134932905	-0.6530316466094932	-0.5413315440841091	-0.3318281287412045	0.21159949089217028	-0.12367014116192845	0.056719308080656436	#NAME?	#NAME?	#NAME?	#NAME?	#NAME?	0.29092357939171487	14.420.726.159.161.100	0.5721955173317018
AC010642.2	NA	NA	NA	NA	NA	NA	NA	NA	NA	NA	NA	NA	NA	NA	NA	NA	NA	NA	NA	NA	Inf	NA	NA	NA	NA	NA	NA	NA	NA	NA
AC010646.3	NA	NA	NA	NA	#NAME?	NA	NA	NA	NA	#NAME?	NA	NA	NA	NA	NA	NA	NA	NA	NA	NA	NA	NA	NA	NA	NA	NA	NA	NA	NA	NA
AC010649.1	NA	NA	NA	NA	NA	NA	NA	NA	NA	NA	NA	NA	NA	NA	NA	NA	NA	NA	NA	NA	NA	NA	NA	NA	NA	NA	NA	NA	NA	NA
AC010677.5	NA	NA	NA	NA	NA	NA	NA	NA	NA	NA	NA	NA	NA	NA	NA	NA	NA	NA	NA	NA	NA	NA	NA	NA	NA	NA	NA	NA	NA	NA
AC010723.1	NA	NA	NA	NA	NA	NA	NA	NA	NA	NA	NA	NA	NA	NA	NA	NA	NA	NA	NA	NA	NA	NA	NA	NA	NA	NA	NA	NA	NA	NA
AC010729.1	NA	NA	NA	NA	NA	NA	NA	NA	NA	NA	NA	NA	NA	NA	NA	NA	NA	NA	NA	NA	NA	NA	NA	NA	NA	NA	NA	NA	NA	NA
AC010729.2	NA	NA	NA	NA	NA	NA	NA	NA	NA	NA	NA	NA	NA	NA	NA	NA	NA	NA	NA	NA	NA	NA	NA	NA	NA	NA	NA	Inf	NA	NA
AC010731.2	NA	NA	NA	NA	NA	NA	NA	NA	NA	NA	NA	NA	NA	NA	NA	NA	NA	NA	NA	NA	NA	NA	NA	NA	NA	NA	NA	NA	NA	NA
AC010731.3	NA	NA	NA	NA	NA	NA	NA	NA	NA	NA	NA	NA	NA	NA	NA	NA	NA	NA	NA	NA	NA	NA	NA	NA	NA	NA	NA	NA	NA	NA
AC010731.4	NA	NA	NA	#NAME?	NA	NA	NA	NA	#NAME?	NA	NA	NA	NA	NA	NA	NA	NA	NA	NA	NA	NA	NA	NA	NA	NA	NA	NA	NA	NA	NA
AC010731.6	NA	NA	NA	NA	NA	NA	NA	NA	NA	NA	NA	NA	NA	NA	NA	NA	NA	NA	NA	NA	NA	NA	NA	NA	NA	NA	NA	NA	NA	NA
AC010733.5	#NAME?	NA	#NAME?	#NAME?	#NAME?	#NAME?	NA	#NAME?	#NAME?	#NAME?	#NAME?	-0.15650311649588783	#NAME?	0.23488324735664318	#NAME?	#NAME?	#NAME?	#NAME?	#NAME?	0.340374826405983	#NAME?	#NAME?	-0.6720455753846524	#NAME?	#NAME?	-0.0045042049158942055	#NAME?	#NAME?	#NAME?	#NAME?
AC010740.1	NA	NA	NA	NA	NA	NA	NA	NA	NA	NA	NA	NA	NA	NA	NA	NA	NA	NA	NA	NA	NA	NA	#NAME?	#NAME?	#NAME?	#NAME?	#NAME?	#NAME?	#NAME?	#NAME?
AC010745.1	NA	NA	NA	NA	NA	NA	NA	NA	NA	NA	NA	NA	NA	NA	NA	NA	NA	NA	NA	NA	NA	NA	NA	NA	NA	NA	NA	NA	NA	NA
AC010745.2	NA	NA	NA	NA	NA	NA	NA	NA	NA	NA	NA	NA	NA	NA	NA	NA	NA	NA	NA	NA	NA	NA	NA	NA	NA	NA	NA	NA	NA	NA
AC010745.3	NA	NA	NA	NA	NA	NA	NA	NA	NA	NA	NA	NA	NA	NA	NA	NA	NA	NA	NA	NA	NA	NA	NA	NA	NA	NA	NA	NA	NA	NA
AC010745.4	NA	NA	NA	NA	NA	NA	NA	NA	NA	NA	NA	NA	NA	NA	NA	NA	NA	NA	NA	NA	NA	NA	NA	NA	NA	NA	NA	NA	NA	NA
AC010746.3	NA	NA	NA	NA	NA	NA	NA	NA	NA	NA	NA	NA	NA	NA	NA	NA	NA	NA	NA	NA	NA	NA	NA	NA	NA	NA	NA	NA	NA	NA
AC010761.10	NA	NA	NA	NA	NA	NA	NA	NA	NA	NA	NA	NA	NA	NA	NA	NA	NA	NA	NA	NA	NA	NA	NA	NA	NA	NA	NA	NA	NA	NA
AC010761.13	NA	NA	NA	NA	NA	NA	NA	NA	NA	NA	NA	NA	NA	NA	NA	NA	NA	NA	NA	NA	NA	NA	NA	NA	NA	NA	NA	NA	NA	NA
AC010761.14	NA	NA	NA	NA	NA	NA	NA	NA	NA	NA	NA	NA	NA	NA	NA	NA	NA	NA	NA	NA	NA	NA	#NAME?	#NAME?	#NAME?	#NAME?	#NAME?	#NAME?	#NAME?	#NAME?
AC010761.6	#NAME?	NA	NA	NA	NA	#NAME?	NA	NA	NA	NA	#NAME?	#NAME?	#NAME?	#NAME?	#NAME?	#NAME?	#NAME?	#NAME?	#NAME?	#NAME?	#NAME?	#NAME?	#NAME?	#NAME?	#NAME?	#NAME?	#NAME?	#NAME?	#NAME?	#NAME?
AC010761.8	#NAME?	0.7388925600129829	0.13513999172196528	-0.6088789113303322	#NAME?	0.6395536635165033	-0.4322728333134567	#NAME?	#NAME?	0.7556073676950837	#NAME?	-0.10182346607640844	#NAME?	12.094.079.707.105.200	10.003.584.162.210.300	#NAME?	#NAME?	#NAME?	#NAME?	#NAME?	0.6884387615948432	#NAME?	NA	NA	NA	NA	NA	NA	NA	NA
AC010761.9	NA	NA	NA	NA	#NAME?	NA	NA	NA	NA	#NAME?	NA	NA	NA	NA	NA	NA	NA	NA	NA	NA	NA	NA	NA	NA	NA	NA	NA	NA	NA	NA
AC010872.1	NA	NA	NA	NA	NA	NA	NA	NA	NA	NA	NA	NA	NA	NA	NA	NA	NA	NA	NA	NA	NA	NA	NA	NA	NA	NA	NA	NA	NA	NA
AC010878.3	#NAME?	#NAME?	NA	NA	NA	#NAME?	#NAME?	NA	NA	NA	-0.061530000563312814	-0.20069413443292689	-0.019695912580012367	0.20958445805173043	-0.1478488317261401	-0.3205219483512556	-0.5925145487456438	-0.8564373485257946	-11.250.529.993.770.400	-0.9498243458526037	-0.6584271022535002	0.3311756220299193	#NAME?	31.416.468.938.869.600	25.771.586.970.916.400	28.201.512.432.432.500	10.653.431.271.211.400	14.990.274.589.631.800	16.734.237.097.305.500	2.735.615.490.807.310
AC010880.1	NA	NA	NA	NA	NA	NA	NA	NA	NA	NA	NA	NA	NA	NA	NA	NA	NA	NA	NA	NA	NA	NA	NA	NA	NA	NA	NA	NA	NA	NA
AC010883.5	#NAME?	#NAME?	#NAME?	NA	#NAME?	#NAME?	#NAME?	#NAME?	NA	#NAME?	-0.15781930088609858	0.0860996437088275	-12.565.429.454.814.900	-0.2367100962545182	-0.4190194850470349	-15.207.748.957.086.000	#NAME?	0.10839783196442077	0.20936165647375035	-0.0648305351675757	#NAME?	#NAME?	#NAME?	#NAME?	#NAME?	#NAME?	#NAME?	#NAME?	#NAME?	#NAME?
AC010884.1	NA	#NAME?	#NAME?	#NAME?	#NAME?	NA	#NAME?	#NAME?	#NAME?	#NAME?	NA	NA	NA	NA	NA	NA	NA	NA	NA	NA	NA	NA	NA	NA	NA	NA	NA	NA	NA	NA
AC010886.2	NA	NA	NA	NA	NA	NA	NA	NA	NA	NA	NA	NA	NA	NA	NA	NA	NA	NA	NA	NA	NA	NA	#NAME?	#NAME?	#NAME?	#NAME?	-12.363.871.428.819.700	-0.6184716851635061	#NAME?	#NAME?
AC010890.1	#NAME?	#NAME?	#NAME?	#NAME?	#NAME?	#NAME?	#NAME?	#NAME?	#NAME?	#NAME?	NA	NA	NA	NA	NA	NA	NA	NA	NA	NA	NA	NA	#NAME?	#NAME?	#NAME?	#NAME?	2.157.265.251.468.430	#NAME?	#NAME?	#NAME?
AC010891.2	NA	NA	NA	NA	NA	NA	NA	NA	NA	NA	NA	NA	NA	NA	NA	NA	NA	NA	NA	NA	NA	NA	NA	NA	NA	NA	NA	NA	NA	NA
AC010894.3	-0.5694962250090979	-11.490.205.868.307.500	-10.222.658.856.620.500	-0.24821435488419494	0.41655334805575395	0.5283749021723307	0.6463258979440283	-0.45699163696989964	0.15872251390608558	-0.1861271229177296	-0.0013545839079634608	-0.5278313177106734	0.574839721456222	0.35286242690760544	0.32706914092650086	0.14800352749122853	0.377955034537173	0.2290997194537991	-0.031062575371192745	-0.10893460301179872	-0.3624124152171354	0.3481272261260245	#NAME?	0.4375222798777044	#NAME?	12.582.772.772.623	19.881.276.774.375.200	#NAME?	#NAME?	0.23758791585759192
AC010894.4	NA	NA	NA	NA	NA	NA	NA	NA	NA	NA	NA	NA	NA	NA	NA	NA	NA	NA	NA	NA	NA	NA	NA	NA	NA	NA	NA	NA	NA	NA
AC010894.5	NA	NA	NA	NA	NA	NA	NA	NA	NA	NA	NA	NA	NA	NA	NA	NA	NA	NA	NA	NA	NA	NA	NA	NA	NA	NA	NA	NA	NA	NA
AC010900.2	#NAME?	NA	NA	153.608.806.373.968	#NAME?	#NAME?	NA	NA	#NAME?	#NAME?	NA	NA	NA	NA	NA	NA	NA	NA	NA	NA	NA	NA	NA	NA	NA	NA	NA	NA	NA	Inf
AC010904.1	NA	NA	NA	NA	NA	NA	NA	NA	NA	NA	NA	NA	NA	NA	NA	NA	NA	NA	NA	NA	NA	NA	NA	NA	NA	NA	NA	NA	NA	NA
AC010907.2	NA	NA	NA	NA	NA	NA	NA	NA	NA	NA	-0.2161100871732674	#NAME?	#NAME?	-0.7298498969093482	#NAME?	#NAME?	#NAME?	#NAME?	#NAME?	#NAME?	#NAME?	#NAME?	-0.3604641812721281	#NAME?	#NAME?	#NAME?	#NAME?	#NAME?	#NAME?	#NAME?
AC010907.5	NA	NA	NA	NA	NA	NA	NA	NA	NA	NA	NA	NA	NA	NA	NA	NA	NA	NA	NA	NA	NA	NA	NA	NA	NA	NA	NA	NA	NA	NA
AC010967.1	NA	NA	NA	NA	NA	NA	NA	NA	NA	NA	NA	NA	NA	NA	NA	NA	NA	NA	NA	NA	NA	NA	NA	NA	NA	NA	NA	NA	NA	NA
AC010967.2	NA	NA	NA	#NAME?	NA	NA	NA	NA	#NAME?	NA	NA	NA	NA	NA	NA	NA	NA	NA	NA	NA	NA	NA	NA	NA	NA	NA	NA	NA	NA	NA
AC010967.3	NA	NA	NA	NA	NA	NA	NA	NA	NA	NA	NA	NA	NA	NA	NA	NA	NA	NA	NA	NA	NA	NA	#NAME?	#NAME?	#NAME?	#NAME?	#NAME?	#NAME?	#NAME?	#NAME?
AC010969.1	#NAME?	#NAME?	#NAME?	#NAME?	NA	#NAME?	#NAME?	#NAME?	#NAME?	NA	NA	NA	NA	NA	NA	NA	NA	NA	NA	NA	NA	NA	NA	NA	NA	NA	NA	NA	NA	NA
AC010970.2	NA	NA	NA	NA	NA	NA	NA	NA	NA	NA	NA	NA	NA	NA	NA	NA	NA	NA	NA	NA	NA	NA	NA	NA	NA	NA	NA	NA	NA	NA
AC010971.1	NA	NA	NA	NA	NA	NA	NA	NA	NA	NA	NA	NA	NA	NA	NA	NA	NA	NA	NA	NA	NA	NA	NA	NA	NA	NA	NA	NA	NA	NA
AC010974.3	NA	NA	NA	NA	NA	NA	NA	NA	NA	NA	NA	NA	NA	NA	NA	NA	NA	NA	NA	NA	NA	NA	NA	NA	NA	NA	NA	NA	NA	NA
AC010975.1	NA	NA	NA	NA	NA	NA	NA	NA	NA	NA	-0.013176424156085581	0.408334932018935	0.38110873822520125	-0.06730092303371299	0.4660605478079737	0.21972182401063745	-0.16957935472667957	0.3481572352579796	-0.04587905642415339	-15.469.077.027.700.700	0.042579130802927675	0.4829268821943675	#NAME?	0.5645599675745018	-0.1567385288321499	-0.4298516084770182	-11.504.263.662.500.800	0.4066201156058862	0.3747807129587767	-0.093568200575676
AC010975.2	NA	NA	NA	NA	NA	NA	NA	NA	NA	NA	NA	NA	NA	NA	NA	NA	NA	NA	NA	NA	NA	NA	#NAME?	#NAME?	#NAME?	#NAME?	#NAME?	#NAME?	#NAME?	#NAME?
AC010976.2	NA	NA	NA	NA	NA	NA	NA	NA	NA	NA	NA	NA	NA	NA	NA	NA	NA	NA	NA	NA	NA	NA	NA	NA	NA	NA	NA	NA	NA	NA
AC010980.2	#NAME?	#NAME?	#NAME?	NA	#NAME?	#NAME?	#NAME?	#NAME?	NA	#NAME?	-0.007952687888441043	-10.188.635.587.881.300	0.3618002842889849	#NAME?	-0.3817951611257996	-0.27529437641061316	#NAME?	#NAME?	-1.107.812.018.513.350	#NAME?	-0.885353704147309	#NAME?	NA	NA	NA	NA	NA	NA	NA	NA
AC010982.2	NA	NA	NA	NA	NA	NA	NA	NA	NA	NA	NA	NA	NA	NA	NA	NA	NA	NA	NA	NA	NA	NA	#NAME?	#NAME?	#NAME?	#NAME?	#NAME?	#NAME?	#NAME?	#NAME?
AC010983.1	NA	NA	NA	NA	NA	NA	NA	NA	NA	NA	NA	NA	NA	NA	NA	NA	NA	NA	NA	NA	NA	NA	#NAME?	#NAME?	#NAME?	#NAME?	#NAME?	#NAME?	#NAME?	#NAME?
AC010987.5	NA	NA	NA	NA	NA	NA	NA	NA	NA	NA	NA	NA	NA	NA	NA	NA	NA	NA	NA	NA	NA	NA	NA	NA	NA	NA	NA	NA	NA	NA
AC011043.1	NA	#NAME?	#NAME?	NA	#NAME?	NA	#NAME?	#NAME?	NA	#NAME?	#NAME?	#NAME?	#NAME?	#NAME?	#NAME?	16.384.751.038.474.600	0.8732177896121653	#NAME?	0.5094699177398849	#NAME?	#NAME?	#NAME?	#NAME?	#NAME?	#NAME?	#NAME?	#NAME?	#NAME?	#NAME?	#NAME?
AC011043.2	#NAME?	NA	NA	NA	NA	#NAME?	NA	NA	NA	NA	-0.09433888149174649	#NAME?	#NAME?	#NAME?	#NAME?	#NAME?	#NAME?	-0.5448260654618022	#NAME?	#NAME?	#NAME?	#NAME?	#NAME?	#NAME?	#NAME?	#NAME?	#NAME?	#NAME?	#NAME?	#NAME?
AC011193.1	NA	NA	NA	NA	NA	NA	NA	NA	NA	NA	NA	NA	NA	NA	NA	NA	NA	NA	NA	NA	NA	NA	NA	NA	NA	NA	NA	NA	NA	NA
AC011196.3	NA	NA	NA	NA	NA	NA	NA	NA	NA	NA	NA	NA	NA	NA	NA	NA	NA	NA	NA	NA	NA	NA	NA	NA	NA	NA	NA	NA	NA	NA
AC011225.1	NA	NA	NA	NA	NA	NA	NA	NA	NA	NA	NA	NA	NA	NA	NA	NA	NA	NA	NA	NA	NA	NA	NA	NA	NA	NA	NA	NA	NA	NA
AC011233.2	NA	NA	NA	NA	NA	NA	NA	NA	NA	NA	NA	NA	NA	NA	NA	NA	NA	NA	NA	NA	NA	NA	NA	NA	NA	NA	NA	NA	NA	NA
AC011239.1	#NAME?	0.12517304859803452	-0.10512358014156542	14.042.853.791.639.100	2.503.354.514.587.170	-12.668.731.506.255.100	#NAME?	-0.014703263441461778	0.35376992775027377	10.717.717.807.493.200	-0.008839104033853878	0.26728856076975405	0.037676763110231576	-0.15579381085454624	0.2681348433163985	0.018693557498187352	-0.2930395509201799	0.2744909982441527	0.01643878377894912	-0.06504778057010144	0.11858631940086412	0.7303740421928484	-0.010050164959667623	0.01959029144705375	#NAME?	#NAME?	-0.4538788597880874	-13.844.728.222.272.800	-0.8031469639243402	-0.091172822887691
AC011239.2	NA	#NAME?	#NAME?	NA	NA	NA	#NAME?	#NAME?	NA	NA	NA	NA	NA	NA	NA	NA	NA	NA	NA	Inf	NA	NA	NA	NA	NA	NA	NA	NA	NA	NA
AC011242.5	NA	NA	#NAME?	NA	NA	NA	NA	#NAME?	NA	NA	NA	NA	NA	NA	NA	NA	NA	NA	NA	NA	NA	NA	#NAME?	#NAME?	#NAME?	#NAME?	#NAME?	#NAME?	#NAME?	#NAME?
AC011243.1	NA	NA	NA	NA	NA	NA	NA	NA	NA	NA	NA	NA	NA	NA	NA	NA	NA	NA	NA	NA	NA	NA	NA	NA	NA	NA	NA	NA	NA	NA
AC011247.3	NA	NA	#NAME?	NA	NA	NA	NA	#NAME?	NA	NA	#NAME?	#NAME?	#NAME?	#NAME?	#NAME?	#NAME?	#NAME?	#NAME?	#NAME?	#NAME?	#NAME?	#NAME?	NA	NA	NA	NA	NA	NA	NA	NA
AC011284.3	NA	NA	NA	NA	NA	NA	NA	NA	NA	NA	NA	NA	NA	NA	NA	NA	NA	NA	NA	NA	NA	NA	#NAME?	#NAME?	#NAME?	#NAME?	#NAME?	#NAME?	#NAME?	#NAME?
AC011286.1	NA	NA	NA	NA	NA	NA	NA	NA	NA	NA	NA	NA	NA	NA	NA	NA	NA	NA	NA	NA	NA	NA	NA	NA	NA	NA	NA	NA	NA	NA
AC011288.2	#NAME?	#NAME?	NA	NA	NA	#NAME?	#NAME?	NA	NA	NA	#NAME?	0.2649704386553436	0.8968269394181919	0.9551172278854402	0.9342576790278572	0.6477533579838745	0.7695807272261714	0.9369306369998591	16.350.189.406.951.400	18.715.695.251.720.800	11.978.350.966.351.800	1.140.044.606.174.760	-0.04325796869287776	0.6338681102771886	18.837.216.283.349.700	#NAME?	0.46821791205193486	-0.33648117226096125	0.1971675398028746	-16.333.595.106.724
AC011290.4	NA	NA	NA	NA	NA	NA	NA	NA	NA	NA	NA	NA	NA	NA	NA	NA	NA	NA	NA	NA	NA	NA	#NAME?	#NAME?	#NAME?	#NAME?	#NAME?	#NAME?	#NAME?	#NAME?
AC011290.5	NA	NA	NA	NA	NA	NA	NA	NA	NA	NA	#NAME?	#NAME?	#NAME?	#NAME?	#NAME?	#NAME?	#NAME?	#NAME?	#NAME?	#NAME?	#NAME?	#NAME?	#NAME?	#NAME?	#NAME?	#NAME?	#NAME?	#NAME?	#NAME?	#NAME?
AC011294.3	NA	NA	NA	NA	NA	NA	NA	NA	NA	NA	-0.0019594551350242545	0.5273836295610561	0.3470635930320823	0.043742296520828644	-0.01762098231016155	0.24911223197343882	10.631.778.978.663.600	0.7406975902090812	0.7913197518271431	-0.2378223475571457	-0.1008377508882032	-12.154.390.787.730.800	#NAME?	#NAME?	#NAME?	#NAME?	0.19688041228997627	1.138.072.620.739.620	#NAME?	#NAME?
AC011298.2	NA	NA	NA	NA	NA	NA	NA	NA	NA	NA	NA	NA	NA	NA	NA	NA	NA	NA	NA	NA	NA	NA	#NAME?	#NAME?	#NAME?	#NAME?	#NAME?	#NAME?	#NAME?	#NAME?
AC011330.13	#NAME?	#NAME?	NA	#NAME?	#NAME?	#NAME?	#NAME?	NA	#NAME?	#NAME?	#NAME?	#NAME?	10.508.266.056.116.600	#NAME?	#NAME?	#NAME?	17.592.641.590.662.600	#NAME?	1.280.032.733.911.040	12.802.947.226.803.600	14.330.236.526.595.800	11.241.144.922.352.500	NA	NA	NA	NA	NA	NA	NA	NA
AC011330.5	#NAME?	#NAME?	#NAME?	0.04017289988181944	-0.9495353801734441	#NAME?	#NAME?	#NAME?	#NAME?	-0.4807725070293913	-0.055347504417938787	0.07732131647952825	-0.1363134790936858	0.6387795561005756	-0.013970583884068521	#NAME?	-0.2925465842920697	-0.4429507567097525	-10.651.993.427.564.500	0.5616644971262437	0.27340106137864323	-1.014.579.968.356.580	-0.28236550538756056	#NAME?	0.00271473542771071	#NAME?	#NAME?	#NAME?	-0.8511526188617582	#NAME?
AC011380.8	NA	NA	NA	NA	#NAME?	NA	NA	NA	NA	#NAME?	NA	NA	NA	NA	NA	NA	NA	NA	NA	NA	NA	NA	NA	NA	NA	NA	NA	NA	NA	NA
AC011380.9	NA	#NAME?	NA	NA	NA	NA	#NAME?	NA	NA	NA	NA	NA	NA	NA	NA	NA	NA	NA	NA	NA	NA	NA	#NAME?	#NAME?	30.780.791.339.762.700	#NAME?	#NAME?	39.849.699.787.243.500	33.076.803.523.910.300	#NAME?
AC011406.2	NA	NA	NA	NA	NA	NA	NA	NA	NA	NA	NA	NA	NA	NA	NA	NA	NA	NA	NA	NA	NA	NA	NA	NA	NA	NA	NA	NA	NA	NA
AC011431.1	NA	NA	NA	NA	NA	NA	NA	NA	NA	NA	NA	NA	NA	NA	NA	NA	NA	NA	NA	NA	NA	NA	NA	NA	NA	NA	NA	NA	NA	NA
AC011513.3	NA	NA	NA	NA	NA	NA	NA	NA	NA	NA	NA	NA	NA	NA	NA	NA	NA	NA	NA	NA	NA	NA	NA	NA	NA	NA	NA	NA	NA	NA
AC011513.4	NA	NA	NA	NA	NA	NA	NA	NA	NA	NA	NA	NA	NA	NA	NA	NA	NA	NA	NA	NA	NA	NA	NA	NA	NA	NA	NA	NA	NA	NA
AC011515.2	NA	NA	NA	NA	NA	NA	NA	NA	NA	NA	NA	NA	NA	NA	NA	NA	NA	NA	NA	NA	NA	NA	NA	NA	NA	NA	NA	NA	NA	NA
AC011516.1	NA	NA	NA	NA	NA	NA	NA	NA	NA	NA	NA	NA	NA	NA	NA	NA	NA	NA	NA	NA	NA	NA	NA	NA	NA	NA	NA	NA	NA	NA
AC011518.2	NA	NA	NA	NA	NA	NA	NA	NA	NA	NA	NA	NA	NA	NA	NA	NA	NA	NA	NA	NA	NA	NA	NA	NA	NA	NA	NA	NA	NA	NA
AC011523.2	NA	NA	NA	NA	NA	NA	NA	NA	NA	NA	NA	NA	NA	NA	NA	NA	NA	NA	NA	NA	NA	NA	NA	NA	NA	NA	NA	NA	NA	NA
AC011524.1	NA	NA	NA	NA	NA	NA	NA	NA	NA	NA	NA	NA	NA	NA	NA	NA	NA	NA	NA	NA	NA	NA	NA	NA	NA	NA	NA	NA	NA	NA
AC011524.2	NA	NA	NA	NA	NA	NA	NA	NA	NA	NA	NA	NA	NA	NA	NA	NA	NA	NA	NA	NA	NA	NA	NA	NA	NA	NA	NA	NA	NA	NA
AC011524.3	NA	NA	NA	NA	NA	NA	NA	NA	NA	NA	NA	NA	NA	NA	NA	NA	NA	NA	NA	NA	NA	NA	NA	NA	NA	NA	NA	NA	NA	NA
AC011525.2	NA	NA	NA	NA	NA	NA	NA	NA	NA	NA	NA	NA	NA	NA	NA	NA	NA	NA	NA	NA	NA	NA	NA	NA	NA	NA	NA	NA	NA	NA
AC011525.4	NA	NA	NA	NA	NA	NA	NA	NA	NA	NA	NA	NA	NA	NA	NA	NA	NA	NA	NA	NA	NA	NA	#NAME?	#NAME?	-17.076.224.575.331.200	#NAME?	#NAME?	#NAME?	#NAME?	#NAME?
AC011530.4	13.363.859.429.548.900	-0.42774044871551525	-0.8762767629596857	#NAME?	0.572428301736959	1.157.218.389.893.450	#NAME?	0.23135418831021162	40.334.561.108.247.600	#NAME?	-0.022604592492188713	0.16243551969176923	-0.4202337247837349	0.04048596766690178	-0.1259684813706864	0.0761764455934807	0.12664910147331257	0.08560614218430473	-0.28806074732800624	0.1969983860509995	10.667.857.096.370.700	0.5461311886927855	NA	NA	NA	NA	NA	NA	Inf	NA
AC011551.3	#NAME?	#NAME?	#NAME?	#NAME?	#NAME?	#NAME?	#NAME?	#NAME?	#NAME?	#NAME?	-0.239279136782316	-0.8099833113144279	#NAME?	#NAME?	#NAME?	#NAME?	#NAME?	#NAME?	-0.630418108696258	#NAME?	#NAME?	-0.42868645389713944	NA	NA	NA	NA	NA	NA	NA	NA
AC011558.5	0.019464386089977397	10.332.168.174.045.400	-0.7150136716339822	-0.44437822821341044	-0.3162691374660046	#NAME?	0.5065893336254749	#NAME?	0.010535289537747787	-2.470.465.700.046.620	NA	NA	NA	NA	NA	NA	NA	NA	NA	NA	NA	NA	#NAME?	#NAME?	#NAME?	-0.2910151152918973	#NAME?	#NAME?	#NAME?	#NAME?
AC011625.1	NA	NA	NA	NA	NA	NA	NA	NA	NA	NA	NA	NA	NA	NA	NA	NA	NA	NA	NA	NA	NA	NA	NA	NA	NA	NA	NA	NA	NA	NA
AC011648.1	NA	NA	NA	NA	NA	NA	NA	NA	NA	NA	NA	NA	NA	NA	NA	NA	NA	NA	NA	NA	NA	NA	NA	NA	NA	NA	NA	NA	NA	NA
AC011718.3	NA	NA	NA	NA	NA	NA	NA	NA	NA	NA	NA	NA	NA	NA	NA	NA	NA	NA	NA	NA	NA	NA	NA	NA	NA	NA	NA	NA	NA	NA
AC011738.4	NA	NA	#NAME?	#NAME?	NA	NA	NA	#NAME?	#NAME?	NA	-0.025171205317512158	#NAME?	0.31970342870538493	-0.7784794511243506	-0.681008213464968	-0.3742853363795636	-0.5198729284456637	-0.6055975472896862	-1.588.845.059.070.850	#NAME?	#NAME?	0.055501178214591655	#NAME?	#NAME?	#NAME?	#NAME?	#NAME?	#NAME?	#NAME?	#NAME?
AC011742.3	NA	NA	NA	NA	NA	NA	NA	NA	NA	NA	NA	NA	NA	NA	NA	NA	NA	NA	NA	NA	NA	NA	NA	NA	NA	NA	NA	NA	NA	NA
AC011742.5	NA	NA	NA	NA	NA	NA	NA	NA	NA	NA	NA	NA	NA	NA	NA	NA	NA	NA	NA	NA	NA	NA	NA	NA	NA	NA	NA	NA	NA	NA
AC011747.3	#NAME?	#NAME?	#NAME?	#NAME?	#NAME?	-0.11284105603066329	#NAME?	#NAME?	1.095.210.862.426.510	#NAME?	-0.12239999452931172	-0.10676244809515749	-0.14668301042678766	-0.26609177055273664	-0.18871429154977187	0.28063610533288563	-0.4648939517894285	0.14453615262860714	0.4307243168350274	-0.7052707284489012	-0.8089254000194691	-0.34165665762122144	#NAME?	#NAME?	#NAME?	#NAME?	#NAME?	#NAME?	1.004.882.103.967.450	0.6047884009137006
AC011747.6	NA	NA	NA	NA	#NAME?	NA	NA	NA	NA	#NAME?	-0.3651489560565072	0.5026543923622091	#NAME?	1.010.280.473.248.690	0.3151482847004157	-0.020608250496785302	0.6511783332656752	17.143.304.749.195.900	14.899.564.586.422.400	0.9634393584188539	0.7492849256216789	0.39677672386794316	-0.003191893130887878	#NAME?	#NAME?	#NAME?	0.8715690590888013	17.696.790.478.786.400	0.5844800148672654	-0.47005708641522115
AC011752.1	NA	NA	NA	NA	NA	NA	NA	NA	NA	NA	NA	NA	NA	NA	NA	NA	NA	NA	NA	NA	NA	NA	NA	NA	NA	NA	NA	NA	NA	NA
AC011753.5	NA	NA	NA	NA	NA	NA	NA	NA	NA	NA	NA	NA	NA	NA	NA	NA	NA	NA	NA	NA	NA	NA	NA	NA	NA	NA	NA	NA	NA	NA
AC011753.6	NA	NA	NA	NA	NA	NA	NA	NA	NA	NA	NA	NA	NA	NA	NA	NA	NA	NA	NA	NA	NA	NA	NA	NA	NA	NA	NA	NA	NA	NA
AC011754.1	NA	NA	NA	NA	NA	NA	NA	NA	NA	NA	NA	NA	NA	NA	NA	NA	NA	NA	NA	NA	NA	NA	NA	NA	NA	NA	NA	NA	NA	NA
AC011816.1	NA	NA	NA	NA	NA	NA	NA	NA	NA	NA	NA	NA	NA	NA	NA	NA	NA	NA	NA	NA	NA	NA	#NAME?	#NAME?	#NAME?	#NAME?	#NAME?	#NAME?	#NAME?	#NAME?
AC011893.3	NA	#NAME?	NA	NA	NA	NA	#NAME?	NA	NA	NA	NA	NA	NA	NA	NA	NA	NA	NA	NA	NA	NA	NA	NA	NA	Inf	NA	NA	NA	NA	NA
AC011897.2	NA	NA	NA	NA	NA	NA	NA	NA	NA	NA	NA	NA	NA	NA	NA	NA	NA	NA	NA	NA	NA	NA	#NAME?	#NAME?	#NAME?	#NAME?	#NAME?	#NAME?	#NAME?	#NAME?
AC011899.10	NA	NA	NA	NA	NA	NA	NA	NA	NA	NA	NA	NA	NA	NA	NA	NA	NA	NA	NA	NA	NA	NA	#NAME?	#NAME?	#NAME?	#NAME?	#NAME?	#NAME?	#NAME?	#NAME?
AC011899.9	#NAME?	#NAME?	NA	10.972.172.920.654.700	#NAME?	#NAME?	#NAME?	NA	#NAME?	#NAME?	NA	NA	NA	NA	NA	NA	NA	NA	NA	NA	NA	NA	NA	NA	NA	NA	NA	NA	NA	NA
AC011901.2	NA	NA	NA	NA	NA	NA	NA	NA	NA	NA	NA	NA	NA	NA	NA	NA	NA	NA	NA	NA	NA	NA	NA	NA	NA	NA	NA	NA	NA	NA
AC011933.2	NA	NA	NA	NA	NA	NA	NA	NA	NA	NA	NA	NA	NA	NA	NA	NA	NA	NA	NA	NA	NA	NA	NA	NA	NA	NA	NA	NA	NA	NA
AC011995.1	NA	NA	NA	NA	NA	NA	NA	NA	NA	NA	NA	NA	NA	NA	NA	NA	NA	NA	NA	NA	NA	NA	NA	NA	NA	NA	NA	NA	NA	NA
AC011995.3	NA	NA	NA	NA	NA	NA	NA	NA	NA	NA	NA	NA	NA	NA	NA	NA	NA	NA	NA	NA	NA	NA	NA	NA	NA	NA	NA	NA	NA	NA
AC011997.1	NA	NA	NA	NA	NA	NA	NA	NA	NA	NA	NA	NA	NA	NA	NA	NA	NA	NA	NA	NA	NA	NA	NA	NA	NA	NA	NA	NA	NA	NA
AC011998.1	NA	NA	NA	NA	NA	NA	NA	NA	NA	NA	NA	NA	NA	NA	NA	NA	NA	NA	NA	NA	NA	NA	NA	NA	NA	NA	NA	NA	NA	NA
AC011998.2	NA	NA	NA	NA	NA	NA	NA	NA	NA	NA	NA	NA	NA	NA	NA	NA	NA	NA	NA	NA	NA	NA	NA	NA	NA	NA	NA	NA	NA	NA
AC011998.4	NA	NA	NA	NA	NA	NA	NA	NA	NA	NA	NA	NA	NA	NA	NA	NA	NA	NA	NA	NA	NA	NA	NA	NA	NA	NA	NA	NA	NA	NA
AC011999.1	NA	NA	NA	NA	#NAME?	NA	NA	NA	NA	#NAME?	NA	NA	NA	Inf	Inf	Inf	Inf	NA	Inf	NA	NA	NA	NA	NA	Inf	NA	NA	NA	NA	NA
AC012065.4	NA	3.321.779.938.694.890	Inf	Inf	Inf	NA	#NAME?	Inf	NA	NA	NA	NA	NA	NA	NA	NA	NA	NA	NA	NA	Inf	NA	NA	NA	NA	NA	NA	NA	NA	NA
AC012065.5	NA	#NAME?	#NAME?	NA	NA	NA	#NAME?	#NAME?	NA	NA	NA	NA	NA	NA	NA	NA	NA	NA	NA	NA	NA	NA	NA	NA	NA	NA	NA	NA	NA	NA
AC012066.1	NA	NA	#NAME?	#NAME?	NA	NA	NA	#NAME?	#NAME?	NA	NA	NA	NA	NA	NA	NA	NA	NA	NA	NA	NA	NA	NA	NA	NA	NA	NA	NA	Inf	Inf
AC012074.2	NA	#NAME?	NA	#NAME?	#NAME?	NA	#NAME?	NA	#NAME?	#NAME?	#NAME?	#NAME?	#NAME?	#NAME?	#NAME?	#NAME?	#NAME?	#NAME?	#NAME?	#NAME?	#NAME?	#NAME?	#NAME?	#NAME?	#NAME?	#NAME?	#NAME?	#NAME?	#NAME?	#NAME?
AC012075.1	NA	NA	NA	NA	NA	NA	NA	NA	NA	NA	NA	NA	NA	NA	NA	NA	NA	NA	NA	NA	NA	NA	#NAME?	#NAME?	#NAME?	#NAME?	#NAME?	#NAME?	#NAME?	#NAME?
AC012078.2	NA	NA	NA	NA	NA	NA	NA	NA	NA	NA	NA	NA	NA	NA	NA	NA	NA	NA	NA	NA	NA	NA	#NAME?	#NAME?	#NAME?	#NAME?	#NAME?	#NAME?	#NAME?	#NAME?
AC012123.1	NA	NA	NA	NA	NA	NA	NA	NA	NA	NA	NA	NA	NA	NA	NA	NA	NA	NA	NA	NA	NA	NA	NA	NA	NA	NA	NA	NA	NA	NA
AC012146.7	0.28501903034760556	-0.06821507007560153	-0.19437104671019842	0.30709723736598843	-0.004052100629326341	0.22536478745729313	0.06227792105854602	-0.349374788563932	0.27269007882075696	-0.2596102022928808	-0.006607283486659857	-0.03133610894625537	-0.10566589099044058	-0.3746430214774266	-0.05939354146619563	-0.049970169333843045	-0.15254195284319738	-0.25977051871710394	-0.260568945423812	-0.3392412536384689	-0.8815991179030878	0.18284169408205506	-0.06607583859446015	0.6139688817378441	0.23790863908459853	0.9042334498980632	0.37177111723173656	-0.3348742408826583	0.24922612794660007	0.6772619682747082
AC012306.2	NA	NA	NA	NA	NA	NA	NA	NA	NA	NA	NA	NA	NA	NA	NA	NA	NA	NA	NA	NA	NA	NA	NA	NA	NA	NA	NA	NA	NA	NA
AC012307.2	NA	NA	NA	NA	NA	NA	NA	NA	NA	NA	NA	NA	NA	NA	NA	NA	NA	NA	NA	NA	NA	NA	NA	NA	NA	NA	NA	NA	NA	NA
AC012314.19	NA	NA	NA	NA	NA	NA	NA	NA	NA	NA	NA	NA	NA	NA	NA	NA	NA	NA	NA	NA	NA	NA	#NAME?	#NAME?	#NAME?	#NAME?	#NAME?	#NAME?	#NAME?	#NAME?
AC012314.20	NA	NA	NA	NA	NA	NA	NA	NA	NA	NA	NA	NA	NA	NA	NA	NA	NA	NA	NA	NA	NA	NA	NA	NA	NA	NA	NA	NA	NA	NA
AC012314.8	#NAME?	#NAME?	#NAME?	#NAME?	19.512.240.568.515.700	#NAME?	#NAME?	#NAME?	#NAME?	#NAME?	-0.12896625220514732	0.49465500989915545	0.7025104266445656	0.5547384873187273	-0.15664147196140069	-12.748.983.114.211.800	-1.095.715.161.745.430	0.19169051827882777	0.2541121539778	1.108.216.805.968.950	0.23903316687364876	-0.16870515173459472	#NAME?	#NAME?	#NAME?	#NAME?	#NAME?	#NAME?	#NAME?	#NAME?
AC012322.1	NA	NA	NA	NA	NA	NA	NA	NA	NA	NA	NA	NA	NA	NA	NA	NA	NA	NA	NA	NA	NA	NA	NA	NA	NA	NA	NA	NA	NA	NA
AC012354.6	NA	NA	NA	NA	NA	NA	NA	NA	NA	NA	NA	NA	NA	NA	NA	NA	NA	NA	NA	NA	NA	NA	NA	NA	NA	NA	NA	NA	NA	NA
AC012354.8	NA	NA	NA	NA	NA	NA	NA	NA	NA	NA	NA	NA	NA	NA	NA	NA	NA	NA	NA	NA	NA	NA	NA	NA	NA	NA	NA	NA	NA	NA
AC012358.4	#NAME?	#NAME?	#NAME?	NA	NA	#NAME?	#NAME?	#NAME?	NA	NA	NA	NA	NA	NA	NA	NA	NA	NA	NA	NA	NA	NA	NA	Inf	NA	NA	NA	NA	NA	NA
AC012358.7	NA	NA	NA	NA	NA	NA	NA	NA	NA	NA	NA	NA	NA	NA	NA	NA	NA	NA	NA	NA	NA	NA	NA	NA	NA	NA	NA	NA	NA	NA
AC012358.8	-0.34881232756212593	0.13336031525003483	#NAME?	-0.17959167212293992	#NAME?	#NAME?	#NAME?	-0.5032735828437902	-0.9565724615866449	-13.815.931.097.892.700	-0.22228873926962156	#NAME?	13.187.719.039.831.000	#NAME?	#NAME?	0.7044702782582782	0.624974672939455	#NAME?	0.6784195610519639	#NAME?	#NAME?	#NAME?	-0.3201571423321303	#NAME?	#NAME?	#NAME?	15.870.086.105.113.800	0.7421656918701713	-12.718.428.222.180.100	#NAME?
AC012360.4	NA	#NAME?	NA	#NAME?	NA	NA	#NAME?	NA	#NAME?	NA	-0.14013628812547124	15.672.008.679.576.000	15.968.033.531.510.400	19.718.484.586.286.300	15.064.294.700.039.400	16.257.090.521.637.800	11.197.538.795.548.000	12.965.784.152.252.500	2.011.165.572.020.910	15.806.636.207.158.700	1.990.070.684.383.420	16.300.305.007.868.000	#NAME?	16.756.552.798.001.200	#NAME?	2.371.691.633.203.170	1.506.814.433.061.370	18.108.507.801.640.100	23.585.712.166.244.700	18.628.028.984.320.500
AC012360.6	#NAME?	NA	NA	#NAME?	#NAME?	#NAME?	NA	NA	#NAME?	#NAME?	NA	NA	NA	NA	NA	NA	NA	NA	NA	NA	NA	NA	NA	NA	NA	NA	NA	NA	NA	NA
AC012361.1	NA	NA	NA	NA	NA	NA	NA	NA	NA	NA	NA	NA	NA	NA	NA	NA	NA	NA	NA	NA	NA	NA	NA	NA	NA	NA	NA	NA	NA	NA
AC012362.3	NA	NA	NA	NA	NA	NA	NA	NA	NA	NA	NA	NA	NA	NA	NA	NA	NA	NA	NA	NA	NA	NA	NA	NA	NA	NA	Inf	NA	NA	NA
AC012363.13	NA	NA	NA	NA	NA	NA	NA	NA	NA	NA	#NAME?	#NAME?	#NAME?	#NAME?	#NAME?	#NAME?	#NAME?	#NAME?	#NAME?	#NAME?	#NAME?	#NAME?	NA	NA	NA	NA	NA	NA	NA	NA
AC012363.4	NA	NA	NA	NA	NA	NA	NA	NA	NA	NA	-0.012454353269099772	#NAME?	#NAME?	#NAME?	#NAME?	#NAME?	#NAME?	-0.7607448479889647	#NAME?	#NAME?	#NAME?	#NAME?	NA	NA	NA	NA	NA	NA	NA	NA
AC012368.1	NA	NA	NA	NA	#NAME?	NA	NA	NA	NA	#NAME?	NA	NA	NA	NA	NA	NA	NA	NA	NA	NA	NA	NA	NA	NA	NA	NA	NA	NA	NA	NA
AC012370.2	NA	NA	NA	NA	NA	NA	NA	NA	NA	NA	NA	NA	NA	NA	NA	NA	NA	NA	NA	NA	NA	NA	NA	NA	NA	NA	NA	NA	NA	NA
AC012370.3	NA	NA	NA	NA	NA	NA	NA	NA	NA	NA	NA	NA	NA	NA	NA	NA	NA	NA	NA	NA	NA	NA	#NAME?	#NAME?	#NAME?	#NAME?	#NAME?	#NAME?	#NAME?	#NAME?
AC012442.5	#NAME?	NA	NA	NA	#NAME?	#NAME?	NA	NA	NA	#NAME?	NA	NA	NA	NA	NA	NA	NA	NA	NA	Inf	NA	NA	NA	NA	NA	NA	NA	NA	NA	NA
AC012442.6	#NAME?	#NAME?	NA	NA	NA	#NAME?	#NAME?	NA	NA	NA	NA	NA	NA	NA	NA	NA	NA	NA	Inf	NA	NA	NA	NA	NA	NA	NA	NA	NA	NA	NA
AC012445.1	NA	NA	NA	NA	NA	NA	NA	NA	NA	NA	NA	NA	NA	NA	NA	NA	NA	NA	NA	NA	NA	NA	NA	NA	NA	NA	NA	NA	NA	NA
AC012451.1	NA	NA	NA	NA	NA	NA	NA	NA	NA	NA	NA	NA	NA	NA	NA	NA	NA	NA	NA	NA	NA	NA	NA	NA	NA	NA	NA	NA	NA	NA
AC012454.4	NA	NA	NA	NA	NA	NA	NA	NA	NA	NA	NA	NA	NA	NA	NA	NA	NA	NA	NA	NA	NA	NA	#NAME?	#NAME?	#NAME?	#NAME?	#NAME?	-0.9632227331433614	-1.710.263.509.006.900	#NAME?
AC012456.3	NA	NA	NA	NA	NA	NA	NA	NA	NA	NA	NA	NA	NA	NA	NA	NA	NA	NA	NA	NA	NA	NA	NA	NA	NA	NA	NA	NA	NA	NA
AC012456.4	NA	NA	NA	NA	NA	NA	NA	NA	NA	NA	NA	NA	NA	NA	NA	NA	NA	NA	NA	NA	NA	NA	NA	NA	NA	NA	NA	NA	NA	NA
AC012462.1	NA	NA	NA	NA	NA	NA	NA	NA	NA	NA	NA	NA	NA	NA	NA	NA	NA	NA	NA	NA	NA	NA	NA	NA	NA	NA	NA	NA	NA	NA
AC012462.2	0.7966065003543249	NA	13.303.142.705.960.400	#NAME?	-0.17352876851271667	#NAME?	NA	#NAME?	#NAME?	0.10855322313343907	NA	NA	NA	NA	NA	NA	NA	NA	NA	NA	NA	NA	NA	NA	NA	NA	NA	NA	NA	NA
AC012462.3	NA	NA	NA	NA	NA	NA	NA	NA	NA	NA	NA	NA	NA	NA	NA	NA	NA	NA	NA	NA	NA	NA	NA	NA	NA	NA	NA	NA	NA	NA
AC012485.2	NA	NA	NA	NA	NA	NA	NA	NA	NA	NA	NA	NA	NA	NA	NA	NA	NA	NA	NA	NA	NA	NA	NA	NA	NA	NA	NA	NA	NA	NA
AC012493.1	NA	NA	NA	NA	NA	NA	NA	NA	NA	NA	NA	NA	NA	NA	NA	NA	NA	NA	NA	NA	NA	NA	NA	NA	NA	NA	NA	NA	NA	NA
AC012494.1	NA	NA	NA	NA	NA	NA	NA	NA	NA	NA	NA	NA	NA	NA	NA	NA	NA	NA	NA	NA	NA	NA	NA	NA	NA	NA	NA	NA	NA	NA
AC012497.2	NA	NA	NA	NA	NA	NA	NA	NA	NA	NA	NA	NA	NA	NA	NA	NA	NA	NA	NA	NA	NA	NA	#NAME?	#NAME?	#NAME?	#NAME?	#NAME?	#NAME?	#NAME?	#NAME?
AC012499.1	NA	NA	NA	NA	NA	NA	NA	NA	NA	NA	#NAME?	19.365.595.716.559.300	29.165.336.220.639.600	30.258.650.101.508.200	2.463.122.159.506.870	2.348.716.257.329.230	#NAME?	23.558.706.784.042.200	12.636.730.647.179.800	24.121.381.655.440.900	1.365.289.105.601.220	2.653.523.302.718.310	#NAME?	#NAME?	#NAME?	#NAME?	#NAME?	#NAME?	#NAME?	#NAME?
AC012501.2	NA	NA	NA	#NAME?	NA	NA	NA	NA	#NAME?	NA	NA	NA	NA	NA	NA	NA	NA	NA	NA	NA	NA	NA	NA	NA	NA	NA	NA	NA	NA	NA
AC012501.3	#NAME?	NA	#NAME?	NA	NA	#NAME?	NA	#NAME?	NA	NA	NA	NA	NA	NA	NA	NA	NA	NA	NA	NA	NA	NA	NA	NA	NA	NA	Inf	NA	NA	NA
AC012506.1	NA	NA	NA	NA	NA	NA	NA	NA	NA	NA	NA	NA	NA	NA	NA	NA	NA	NA	NA	NA	NA	NA	NA	NA	NA	NA	NA	NA	NA	NA
AC012506.2	NA	NA	NA	NA	NA	NA	NA	NA	NA	NA	NA	NA	NA	NA	NA	NA	NA	NA	NA	NA	NA	NA	NA	NA	NA	NA	NA	NA	NA	NA
AC012506.3	NA	NA	NA	NA	NA	NA	NA	NA	NA	NA	NA	NA	NA	NA	NA	NA	NA	NA	NA	NA	NA	NA	NA	NA	NA	NA	NA	NA	NA	NA
AC012506.4	NA	NA	NA	NA	NA	NA	NA	NA	NA	NA	NA	NA	NA	NA	NA	NA	Inf	NA	NA	NA	Inf	NA	#NAME?	#NAME?	#NAME?	#NAME?	#NAME?	#NAME?	#NAME?	-17.267.805.497.239.600
AC012507.3	NA	NA	NA	NA	NA	NA	NA	NA	NA	NA	#NAME?	#NAME?	#NAME?	#NAME?	#NAME?	#NAME?	#NAME?	#NAME?	#NAME?	#NAME?	#NAME?	-1.007.939.852.313.810	NA	NA	NA	NA	NA	NA	NA	NA
AC012507.4	NA	#NAME?	NA	NA	#NAME?	NA	#NAME?	NA	NA	#NAME?	NA	NA	NA	NA	NA	NA	NA	NA	NA	NA	NA	Inf	NA	NA	NA	NA	NA	NA	NA	NA
AC012512.1	NA	NA	NA	NA	NA	NA	NA	NA	NA	NA	NA	NA	NA	NA	NA	NA	NA	NA	NA	NA	NA	NA	#NAME?	#NAME?	#NAME?	#NAME?	#NAME?	#NAME?	#NAME?	#NAME?
AC012513.4	NA	NA	NA	NA	NA	NA	NA	NA	NA	NA	NA	NA	NA	NA	NA	NA	NA	NA	NA	NA	NA	NA	NA	NA	NA	NA	Inf	Inf	NA	NA
AC012513.6	NA	NA	NA	NA	NA	NA	NA	NA	NA	NA	NA	NA	NA	NA	NA	NA	NA	NA	NA	NA	NA	NA	NA	NA	NA	NA	NA	NA	NA	NA
AC012531.1	NA	NA	NA	NA	NA	NA	NA	NA	NA	NA	NA	NA	NA	NA	NA	NA	NA	NA	NA	NA	NA	NA	#NAME?	#NAME?	#NAME?	#NAME?	#NAME?	#NAME?	#NAME?	#NAME?
AC012531.2	NA	NA	NA	NA	NA	NA	NA	NA	NA	NA	NA	NA	NA	NA	NA	NA	NA	NA	NA	NA	NA	NA	#NAME?	#NAME?	#NAME?	#NAME?	#NAME?	#NAME?	#NAME?	#NAME?
AC012531.25	NA	#NAME?	#NAME?	NA	#NAME?	NA	#NAME?	#NAME?	NA	#NAME?	-0.08037743390980207	-0.08040914196274375	0.34564112072863473	0.4038719446972332	0.37411410564019365	0.0776828559916457	-0.09406646707703473	0.21811477673495533	-0.7754032754174074	-0.13888372535063484	-0.4284345254093355	-0.8050534209948853	#NAME?	#NAME?	#NAME?	#NAME?	16.582.895.427.883.600	#NAME?	#NAME?	2.448.368.302.676.320
AC012593.1	NA	NA	NA	NA	NA	NA	NA	NA	NA	NA	NA	NA	NA	NA	NA	NA	NA	NA	NA	NA	NA	NA	#NAME?	#NAME?	#NAME?	#NAME?	-3.877.467.288.632.660	#NAME?	#NAME?	#NAME?
AC012594.1	NA	NA	NA	NA	NA	NA	NA	NA	NA	NA	NA	NA	NA	NA	NA	NA	NA	NA	NA	NA	NA	NA	NA	NA	NA	NA	NA	Inf	NA	NA
AC012613.2	NA	NA	NA	NA	NA	NA	NA	NA	NA	NA	NA	NA	NA	NA	NA	NA	NA	NA	NA	NA	NA	NA	NA	NA	NA	NA	NA	NA	NA	NA
AC012668.1	NA	NA	NA	NA	NA	NA	NA	NA	NA	NA	NA	NA	NA	NA	NA	NA	NA	NA	NA	NA	NA	NA	#NAME?	#NAME?	#NAME?	#NAME?	#NAME?	#NAME?	#NAME?	#NAME?
AC012668.2	#NAME?	#NAME?	NA	#NAME?	#NAME?	0.09977996733628385	#NAME?	NA	#NAME?	#NAME?	NA	NA	NA	NA	NA	NA	NA	NA	NA	NA	NA	NA	NA	NA	NA	NA	NA	NA	NA	NA
AC012668.3	NA	NA	NA	NA	NA	NA	NA	NA	NA	NA	NA	NA	NA	NA	NA	NA	NA	NA	NA	NA	NA	NA	NA	NA	NA	NA	NA	NA	NA	NA
AC012671.2	NA	NA	NA	NA	NA	NA	NA	NA	NA	NA	NA	NA	NA	NA	NA	NA	NA	NA	NA	NA	NA	NA	NA	NA	NA	NA	NA	NA	NA	NA
AC013248.2	NA	NA	NA	NA	NA	NA	NA	NA	NA	NA	NA	NA	NA	NA	NA	NA	NA	NA	NA	NA	NA	NA	NA	NA	NA	NA	NA	NA	NA	NA
AC013262.1	NA	NA	NA	NA	NA	NA	NA	NA	NA	NA	NA	NA	NA	NA	NA	NA	NA	NA	NA	NA	NA	NA	#NAME?	#NAME?	#NAME?	#NAME?	#NAME?	#NAME?	#NAME?	#NAME?
AC013264.2	NA	NA	NA	NA	NA	NA	NA	NA	NA	NA	NA	NA	NA	NA	NA	NA	NA	NA	NA	NA	NA	NA	NA	NA	NA	NA	NA	NA	NA	NA
AC013267.1	NA	NA	NA	NA	NA	NA	NA	NA	NA	NA	NA	NA	NA	NA	NA	NA	NA	NA	NA	NA	NA	NA	NA	NA	NA	NA	NA	NA	NA	NA
AC013268.3	NA	NA	#NAME?	#NAME?	NA	NA	NA	#NAME?	#NAME?	NA	NA	NA	NA	NA	NA	NA	NA	NA	NA	NA	NA	NA	NA	NA	NA	NA	NA	NA	NA	NA
AC013268.4	NA	NA	NA	NA	NA	NA	NA	NA	NA	NA	NA	NA	NA	NA	NA	NA	NA	NA	NA	NA	NA	NA	NA	NA	NA	NA	NA	NA	NA	NA
AC013269.3	NA	NA	NA	NA	NA	NA	NA	NA	NA	NA	NA	NA	NA	NA	NA	NA	NA	NA	NA	NA	NA	NA	NA	NA	NA	NA	NA	NA	NA	NA
AC013269.4	NA	NA	NA	NA	NA	NA	NA	NA	NA	NA	NA	NA	NA	NA	NA	NA	NA	NA	NA	NA	NA	NA	NA	NA	NA	NA	NA	NA	NA	NA
AC013269.5	NA	NA	NA	NA	NA	NA	NA	NA	NA	NA	NA	NA	NA	NA	NA	NA	NA	NA	NA	NA	NA	NA	NA	NA	NA	NA	NA	NA	NA	NA
AC013271.3	-10.171.979.474.281.800	#NAME?	-0.7270304833644627	-0.6089800328124112	-0.8400914442735588	#NAME?	0.6759449830742175	-0.12457992241064735	-0.9743525759244599	-0.1283463858839009	#NAME?	-0.33228215467315325	#NAME?	#NAME?	#NAME?	#NAME?	#NAME?	0.2889090844856222	#NAME?	1.465.738.873.374.030	12.480.784.029.924.000	0.9984062656470232	NA	NA	NA	NA	NA	NA	NA	NA
AC013271.5	#NAME?	#NAME?	#NAME?	NA	NA	#NAME?	#NAME?	#NAME?	NA	NA	NA	NA	NA	NA	NA	NA	NA	NA	NA	NA	NA	NA	NA	NA	NA	NA	NA	NA	NA	NA
AC013271.7	NA	NA	#NAME?	#NAME?	NA	NA	NA	#NAME?	#NAME?	NA	NA	NA	NA	Inf	NA	NA	NA	NA	NA	NA	NA	NA	#NAME?	#NAME?	#NAME?	#NAME?	3.641.337.477.018.020	#NAME?	#NAME?	#NAME?
AC013275.2	#NAME?	#NAME?	#NAME?	#NAME?	NA	#NAME?	#NAME?	#NAME?	#NAME?	NA	#NAME?	#NAME?	#NAME?	#NAME?	#NAME?	#NAME?	#NAME?	17.485.165.920.609.400	#NAME?	#NAME?	#NAME?	13.516.584.527.700.900	NA	NA	NA	NA	NA	NA	NA	NA
AC013399.3	NA	NA	NA	NA	NA	NA	NA	NA	NA	NA	NA	NA	NA	NA	NA	NA	NA	NA	NA	NA	NA	NA	#NAME?	#NAME?	#NAME?	#NAME?	#NAME?	#NAME?	#NAME?	#NAME?
AC013401.1	NA	NA	NA	NA	NA	NA	NA	NA	NA	NA	NA	NA	NA	NA	NA	NA	NA	NA	NA	NA	NA	NA	NA	NA	NA	NA	NA	NA	NA	NA
AC013401.2	NA	NA	NA	NA	NA	NA	NA	NA	NA	NA	NA	NA	NA	NA	NA	NA	NA	NA	NA	NA	NA	NA	NA	NA	NA	NA	NA	Inf	NA	NA
AC013402.3	NA	NA	NA	NA	NA	NA	NA	NA	NA	NA	NA	NA	NA	NA	NA	NA	NA	NA	NA	NA	NA	NA	NA	NA	NA	NA	NA	NA	NA	NA
AC013402.4	NA	NA	NA	NA	NA	NA	NA	NA	NA	NA	NA	NA	NA	NA	NA	NA	NA	NA	NA	NA	NA	NA	NA	NA	NA	NA	NA	NA	NA	NA
AC013402.5	NA	NA	NA	NA	NA	NA	NA	NA	NA	NA	NA	NA	NA	NA	NA	NA	NA	NA	NA	NA	NA	NA	NA	NA	NA	NA	NA	NA	NA	NA
AC013403.13	NA	NA	NA	NA	NA	NA	NA	NA	NA	NA	NA	NA	NA	NA	NA	NA	NA	NA	NA	NA	NA	NA	NA	NA	NA	NA	NA	NA	NA	NA
AC013404.1	NA	NA	NA	NA	NA	NA	NA	NA	NA	NA	NA	NA	NA	NA	NA	NA	NA	NA	NA	NA	NA	NA	NA	NA	NA	NA	NA	NA	NA	NA
AC013410.1	NA	NA	NA	NA	NA	NA	NA	NA	NA	NA	NA	NA	NA	NA	NA	NA	NA	NA	NA	NA	NA	NA	#NAME?	#NAME?	#NAME?	#NAME?	#NAME?	#NAME?	#NAME?	#NAME?
AC013410.2	NA	NA	NA	NA	NA	NA	NA	NA	NA	NA	NA	NA	NA	NA	NA	NA	NA	NA	NA	NA	NA	NA	NA	NA	NA	NA	NA	NA	NA	NA
AC013429.4	NA	NA	NA	NA	NA	NA	NA	NA	NA	NA	NA	NA	NA	NA	NA	NA	NA	NA	NA	NA	NA	NA	NA	NA	NA	NA	NA	NA	NA	NA
AC013429.5	NA	NA	NA	NA	NA	NA	NA	NA	NA	NA	NA	NA	NA	NA	NA	NA	NA	NA	NA	NA	NA	NA	#NAME?	#NAME?	#NAME?	#NAME?	#NAME?	#NAME?	#NAME?	#NAME?
AC013436.6	NA	NA	NA	NA	NA	NA	NA	NA	NA	NA	#NAME?	#NAME?	#NAME?	#NAME?	#NAME?	#NAME?	#NAME?	#NAME?	#NAME?	-1.028.435.784.983.840	#NAME?	#NAME?	NA	NA	NA	NA	NA	NA	NA	NA
AC013439.4	NA	NA	NA	NA	NA	NA	NA	NA	NA	NA	NA	NA	NA	NA	NA	NA	NA	NA	NA	NA	NA	NA	NA	NA	NA	NA	NA	NA	NA	NA
AC013442.1	NA	NA	NA	NA	NA	NA	NA	NA	NA	NA	NA	NA	NA	NA	NA	NA	NA	NA	NA	NA	NA	NA	NA	NA	NA	NA	NA	NA	NA	NA
AC013444.1	NA	NA	NA	NA	NA	NA	NA	NA	NA	NA	NA	NA	NA	NA	NA	NA	NA	NA	NA	NA	NA	NA	NA	NA	NA	NA	NA	NA	NA	NA
AC013448.1	NA	NA	NA	NA	NA	NA	NA	NA	NA	NA	NA	NA	NA	NA	NA	NA	NA	NA	NA	NA	NA	NA	NA	NA	NA	NA	NA	NA	NA	NA
AC013448.2	NA	NA	NA	NA	NA	NA	NA	NA	NA	NA	NA	NA	NA	NA	NA	NA	NA	NA	NA	NA	NA	NA	NA	NA	NA	NA	NA	NA	NA	NA
AC013460.1	NA	NA	#NAME?	NA	NA	NA	NA	#NAME?	NA	NA	-0.10765981992672066	0.5526521977571826	0.09148101659816732	-0.3611446533006507	0.37103087688549696	0.5835341221565088	-0.8808539099265793	0.08101470286578438	0.3200433084694371	-0.6937497654758384	#NAME?	-0.7337333919078237	NA	NA	NA	NA	NA	Inf	Inf	NA
AC013463.2	-122.709.941.432.609	-19.942.906.679.717.800	-22.838.481.871.494.500	#NAME?	17.002.588.017.179.100	-0.7259644330455677	-1.137.456.863.385.330	-0.3124735155160519	-13.790.129.632.557.400	12.049.472.637.969.500	-0.26641219628914303	0.18426752828938733	-0.3702767165522866	0.676960674360471	-0.24402478619852805	0.19163398686937788	0.39493098165452856	-0.18720582197078373	-0.11198630512875085	-0.1070745533547825	0.5231378101122508	-0.564148692288084	#NAME?	#NAME?	16.662.741.523.683.700	15.564.529.205.340.500	#NAME?	#NAME?	15.183.353.466.957.100	0.2619486884112368
AC013467.1	NA	NA	NA	NA	NA	NA	NA	NA	NA	NA	NA	NA	NA	NA	NA	NA	NA	NA	NA	NA	NA	NA	NA	NA	NA	NA	NA	NA	NA	NA
AC013470.6	NA	NA	NA	NA	NA	NA	NA	NA	NA	NA	NA	NA	NA	NA	NA	NA	NA	NA	NA	NA	NA	NA	#NAME?	#NAME?	#NAME?	#NAME?	#NAME?	#NAME?	#NAME?	#NAME?
AC013470.8	NA	NA	NA	NA	NA	NA	NA	NA	NA	NA	NA	NA	NA	NA	NA	NA	NA	NA	NA	NA	NA	NA	NA	NA	NA	NA	NA	NA	NA	NA
AC013472.3	NA	NA	NA	NA	NA	NA	NA	NA	NA	NA	-0.38538145396983825	#NAME?	#NAME?	-15.253.263.127.759.900	#NAME?	#NAME?	#NAME?	-1.743.016.687.108.590	#NAME?	#NAME?	-22.625.682.465.335.900	#NAME?	NA	NA	NA	NA	NA	NA	NA	NA
AC013472.4	NA	NA	NA	NA	NA	NA	NA	NA	NA	NA	NA	NA	NA	NA	NA	NA	NA	NA	NA	NA	NA	NA	NA	NA	NA	NA	NA	NA	NA	NA
AC013474.4	NA	NA	NA	NA	NA	NA	NA	NA	NA	NA	NA	NA	NA	NA	NA	NA	NA	NA	NA	NA	NA	NA	#NAME?	#NAME?	#NAME?	#NAME?	#NAME?	#NAME?	#NAME?	#NAME?
AC013480.2	NA	NA	NA	NA	NA	NA	NA	NA	NA	NA	NA	NA	NA	NA	NA	NA	NA	NA	NA	NA	NA	NA	NA	NA	NA	NA	NA	NA	NA	NA
AC013727.1	NA	NA	NA	NA	NA	NA	NA	NA	NA	NA	NA	NA	NA	NA	NA	NA	NA	NA	NA	NA	NA	NA	NA	NA	NA	NA	NA	NA	NA	NA
AC013727.2	NA	NA	NA	NA	NA	NA	NA	NA	NA	NA	NA	NA	NA	NA	NA	NA	NA	NA	NA	NA	NA	NA	NA	NA	NA	NA	NA	NA	NA	NA
AC013733.3	NA	NA	NA	NA	NA	NA	NA	NA	NA	NA	NA	NA	NA	NA	NA	NA	NA	NA	NA	NA	NA	NA	#NAME?	#NAME?	#NAME?	#NAME?	#NAME?	#NAME?	#NAME?	#NAME?
AC013733.4	NA	NA	NA	NA	NA	NA	NA	NA	NA	NA	NA	NA	NA	NA	NA	NA	NA	NA	NA	NA	NA	NA	NA	NA	NA	NA	NA	NA	NA	NA
AC013791.1	NA	NA	NA	NA	NA	NA	NA	NA	NA	NA	NA	NA	NA	NA	NA	NA	NA	NA	NA	NA	NA	NA	NA	NA	NA	NA	NA	NA	NA	NA
AC015688.3	#NAME?	#NAME?	#NAME?	#NAME?	#NAME?	#NAME?	#NAME?	#NAME?	15.069.836.918.187.300	#NAME?	#NAME?	1.005.362.260.499.690	#NAME?	#NAME?	23.337.388.420.140.500	217.550.560.743.231	#NAME?	#NAME?	#NAME?	#NAME?	#NAME?	#NAME?	-0.0024341670663513837	#NAME?	#NAME?	#NAME?	#NAME?	#NAME?	#NAME?	#NAME?
AC015691.13	NA	NA	NA	NA	NA	NA	NA	NA	NA	NA	NA	NA	NA	NA	NA	NA	NA	NA	NA	NA	NA	NA	#NAME?	#NAME?	#NAME?	#NAME?	#NAME?	#NAME?	#NAME?	#NAME?
AC015818.6	NA	NA	NA	NA	NA	NA	NA	NA	NA	NA	NA	NA	NA	NA	NA	NA	NA	NA	NA	NA	NA	NA	NA	NA	NA	NA	NA	NA	NA	NA
AC015849.12	NA	NA	NA	NA	NA	NA	NA	NA	NA	NA	-0.1572647457696124	-0.5435336956432871	#NAME?	0.13959768189410998	#NAME?	0.9957642691185699	-11.585.272.948.121.600	0.09578453214166943	#NAME?	0.4527026578851178	#NAME?	#NAME?	NA	NA	NA	NA	NA	NA	NA	NA
AC015849.13	NA	NA	NA	NA	#NAME?	NA	NA	NA	NA	#NAME?	#NAME?	#NAME?	#NAME?	#NAME?	#NAME?	#NAME?	#NAME?	#NAME?	#NAME?	#NAME?	#NAME?	#NAME?	NA	NA	NA	NA	NA	NA	NA	NA
AC015849.14	NA	NA	NA	NA	NA	NA	NA	NA	NA	NA	NA	NA	NA	NA	NA	NA	NA	NA	NA	NA	NA	NA	NA	NA	NA	NA	NA	NA	NA	NA
AC015849.16	#NAME?	#NAME?	#NAME?	#NAME?	#NAME?	#NAME?	#NAME?	#NAME?	#NAME?	#NAME?	-0.2694322301896548	#NAME?	-15.557.063.825.644.300	-10.881.433.803.121.500	-132.263.877.068.529	-1.734.942.469.170.060	-1.718.060.209.618.350	#NAME?	-20.188.331.309.724.800	-0.28398354962935185	#NAME?	-19.639.521.440.916.600	#NAME?	#NAME?	#NAME?	#NAME?	#NAME?	#NAME?	#NAME?	#NAME?
AC015849.19	NA	#NAME?	NA	NA	NA	NA	#NAME?	NA	NA	NA	NA	NA	NA	NA	NA	NA	NA	NA	NA	NA	NA	NA	#NAME?	#NAME?	#NAME?	#NAME?	#NAME?	#NAME?	#NAME?	#NAME?
AC015849.2	NA	NA	NA	NA	NA	NA	NA	NA	NA	NA	NA	NA	NA	NA	Inf	Inf	NA	NA	NA	NA	NA	NA	NA	NA	NA	NA	NA	NA	NA	NA
AC015922.5	NA	NA	NA	NA	NA	NA	NA	NA	NA	NA	#NAME?	#NAME?	#NAME?	#NAME?	#NAME?	#NAME?	#NAME?	#NAME?	#NAME?	#NAME?	#NAME?	#NAME?	NA	NA	NA	NA	NA	NA	NA	Inf
AC015922.7	NA	NA	NA	NA	NA	NA	NA	NA	NA	NA	#NAME?	#NAME?	-0.7113062795609226	#NAME?	#NAME?	#NAME?	#NAME?	#NAME?	#NAME?	#NAME?	#NAME?	0.10712476231429946	NA	NA	NA	NA	NA	NA	NA	NA
AC015923.1	NA	NA	NA	NA	NA	NA	NA	NA	NA	NA	NA	NA	NA	NA	NA	NA	NA	NA	NA	NA	NA	NA	NA	NA	NA	NA	NA	NA	NA	NA
AC015933.2	#NAME?	NA	NA	#NAME?	NA	#NAME?	NA	NA	#NAME?	NA	NA	NA	NA	NA	NA	NA	NA	NA	NA	NA	NA	NA	NA	NA	NA	NA	NA	NA	NA	NA
AC015969.3	NA	NA	NA	NA	NA	NA	NA	NA	NA	NA	NA	NA	NA	NA	NA	NA	NA	NA	NA	NA	NA	NA	#NAME?	#NAME?	#NAME?	#NAME?	#NAME?	#NAME?	#NAME?	#NAME?
AC015971.2	NA	NA	NA	NA	NA	NA	NA	NA	NA	NA	#NAME?	#NAME?	#NAME?	#NAME?	#NAME?	#NAME?	#NAME?	#NAME?	#NAME?	#NAME?	#NAME?	#NAME?	NA	NA	NA	NA	NA	NA	NA	NA
AC015977.5	NA	#NAME?	#NAME?	NA	#NAME?	NA	#NAME?	#NAME?	NA	#NAME?	-0.0357606576290008	15.783.958.353.163.300	0.6543045216527853	12.799.786.618.164.200	0.04761742912881526	19.727.632.748.555.100	11.159.637.286.231.400	-0.28168997841341703	0.5946130541197892	13.805.813.722.225.200	11.334.441.455.410.000	16.409.007.593.459.100	NA	NA	Inf	NA	NA	NA	NA	NA
AC015977.6	NA	NA	#NAME?	#NAME?	NA	NA	NA	#NAME?	#NAME?	NA	-0.33179778384797626	#NAME?	-0.7393564189887307	#NAME?	#NAME?	#NAME?	#NAME?	12.549.529.015.860.900	#NAME?	#NAME?	-0.7882910784030216	-0.33954333213567955	NA	NA	NA	NA	NA	NA	NA	NA
AC015987.1	#NAME?	#NAME?	#NAME?	#NAME?	#NAME?	#NAME?	#NAME?	#NAME?	#NAME?	16.242.689.168.438.700	NA	NA	NA	NA	NA	NA	NA	NA	NA	NA	NA	NA	NA	NA	NA	NA	NA	NA	NA	NA
AC016292.1	NA	NA	NA	NA	NA	NA	NA	NA	NA	NA	NA	NA	NA	NA	NA	NA	NA	Inf	NA	NA	NA	NA	NA	NA	NA	NA	NA	NA	NA	NA
AC016292.3	#NAME?	NA	#NAME?	NA	NA	#NAME?	NA	#NAME?	NA	NA	NA	NA	NA	NA	NA	NA	NA	NA	NA	NA	NA	NA	NA	NA	NA	NA	NA	NA	NA	NA
AC016561.1	NA	NA	NA	NA	NA	NA	NA	NA	NA	NA	NA	NA	NA	NA	NA	NA	NA	NA	NA	NA	NA	NA	NA	NA	NA	NA	NA	NA	NA	NA
AC016582.2	NA	NA	NA	NA	NA	NA	NA	NA	NA	NA	NA	NA	NA	NA	NA	NA	NA	NA	NA	NA	NA	NA	NA	NA	NA	NA	NA	NA	NA	NA
AC016629.3	NA	#NAME?	NA	#NAME?	NA	NA	#NAME?	NA	#NAME?	NA	-0.13855966549173832	#NAME?	-0.006329445415969831	0.07298073361751739	0.1049027312317032	0.8667399737165079	0.12283310095359368	0.7463468423641411	0.4027749782958755	0.5978577128509739	0.3851067125265554	-0.15131978187088085	-9,46E+11	0.3367250935511135	#NAME?	-0.12699728694732154	0.23214020491237303	-0.35730223261973004	0.22174230136779335	-1.213.623.671.824.320
AC016629.7	#NAME?	NA	NA	NA	15.334.359.301.221.600	#NAME?	NA	NA	NA	#NAME?	-0.26916766325152097	0.36547896419262943	#NAME?	0.780354370006624	#NAME?	0.3278450092059465	0.3385493623292344	-0.3403734572329559	0.7653517582116656	-0.521336244412618	#NAME?	0.3463412868241269	NA	NA	NA	NA	NA	NA	NA	NA
AC016644.1	NA	NA	NA	NA	NA	NA	NA	NA	NA	NA	NA	NA	NA	NA	NA	NA	NA	NA	NA	NA	NA	NA	NA	NA	NA	NA	NA	NA	NA	NA
AC016683.5	NA	NA	NA	NA	NA	NA	NA	NA	NA	NA	NA	NA	NA	NA	NA	NA	NA	NA	NA	NA	NA	NA	NA	NA	NA	NA	NA	NA	NA	NA
AC016691.2	NA	NA	NA	NA	NA	NA	NA	NA	NA	NA	NA	NA	NA	NA	NA	NA	NA	NA	NA	NA	NA	NA	NA	NA	NA	NA	NA	NA	NA	NA
AC016694.2	NA	NA	NA	NA	NA	NA	NA	NA	NA	NA	NA	NA	NA	NA	NA	NA	NA	NA	NA	NA	NA	NA	NA	NA	NA	NA	NA	NA	NA	NA
AC016696.1	NA	NA	NA	NA	NA	NA	NA	NA	NA	NA	NA	NA	NA	NA	NA	NA	NA	NA	NA	NA	NA	NA	NA	NA	NA	NA	NA	NA	NA	NA
AC016700.2	NA	NA	NA	NA	NA	NA	NA	NA	NA	NA	NA	NA	NA	NA	NA	NA	NA	NA	NA	NA	NA	NA	NA	NA	NA	NA	NA	NA	NA	NA
AC016700.4	NA	NA	NA	NA	NA	NA	NA	NA	NA	NA	NA	NA	NA	NA	NA	NA	NA	NA	NA	NA	NA	NA	#NAME?	#NAME?	#NAME?	#NAME?	#NAME?	#NAME?	#NAME?	#NAME?
AC016700.6	NA	NA	NA	NA	NA	NA	NA	NA	NA	NA	NA	NA	NA	NA	NA	NA	NA	NA	NA	NA	NA	NA	NA	NA	NA	NA	NA	NA	NA	NA
AC016710.1	NA	NA	NA	NA	NA	NA	NA	NA	NA	NA	NA	NA	NA	NA	NA	NA	NA	NA	NA	NA	NA	NA	NA	NA	NA	NA	NA	NA	NA	NA
AC016712.1	NA	NA	NA	NA	NA	NA	NA	NA	NA	NA	NA	NA	NA	NA	NA	NA	NA	NA	NA	NA	NA	NA	NA	NA	NA	NA	NA	NA	NA	NA
AC016712.2	NA	NA	NA	NA	NA	NA	NA	NA	NA	NA	NA	NA	NA	NA	NA	NA	NA	NA	NA	NA	NA	NA	NA	NA	NA	NA	NA	NA	NA	NA
AC016716.1	NA	NA	NA	NA	NA	NA	NA	NA	NA	NA	NA	NA	NA	NA	NA	NA	NA	NA	NA	NA	NA	NA	NA	NA	NA	NA	NA	NA	NA	NA
AC016716.2	NA	NA	NA	NA	NA	NA	NA	NA	NA	NA	NA	NA	NA	NA	NA	NA	NA	NA	NA	NA	NA	NA	NA	NA	NA	NA	NA	NA	NA	NA
AC016717.1	NA	NA	NA	NA	NA	NA	NA	NA	NA	NA	NA	NA	NA	NA	NA	NA	NA	NA	NA	NA	NA	NA	NA	NA	NA	NA	NA	NA	NA	NA
AC016722.3	#NAME?	#NAME?	13.839.320.373.661.400	#NAME?	#NAME?	#NAME?	#NAME?	#NAME?	#NAME?	#NAME?	NA	NA	NA	NA	NA	NA	NA	NA	NA	NA	NA	NA	NA	NA	NA	NA	NA	NA	NA	NA
AC016722.4	NA	NA	NA	NA	NA	NA	NA	NA	NA	NA	NA	NA	NA	NA	NA	NA	NA	NA	NA	NA	NA	NA	NA	NA	NA	NA	NA	NA	NA	NA
AC016723.4	NA	NA	NA	NA	NA	NA	NA	NA	NA	NA	NA	NA	NA	NA	NA	NA	NA	NA	NA	NA	NA	NA	NA	NA	NA	NA	NA	NA	NA	NA
AC016724.6	NA	NA	NA	NA	NA	NA	NA	NA	NA	NA	NA	NA	NA	NA	NA	NA	NA	NA	NA	NA	NA	NA	NA	NA	NA	NA	NA	NA	NA	NA
AC016730.1	NA	NA	NA	NA	NA	NA	NA	NA	NA	NA	NA	NA	NA	NA	NA	NA	NA	NA	NA	NA	NA	NA	#NAME?	#NAME?	#NAME?	#NAME?	#NAME?	#NAME?	#NAME?	#NAME?
AC016734.2	-10.581.365.203.589.300	#NAME?	-11.930.600.335.946.200	-0.6237048673483148	#NAME?	-0.05751620336896805	0.13313570290950616	#NAME?	#NAME?	#NAME?	-0.03660160106584345	0.8192160155919606	13.614.816.811.165.100	-0.02917899623146386	2.005.813.997.414.200	1.635.553.980.490.120	0.1645550323156312	13.091.619.658.391.700	18.179.893.781.497.700	12.585.123.643.247.300	#NAME?	1.513.945.135.811.620	-0.032743128544411165	0.2823652461779959	#NAME?	0.27830085999189424	0.26700793621618263	#NAME?	0.3864763316257105	0.5803873285598173
AC016735.1	NA	NA	NA	NA	NA	NA	NA	NA	NA	NA	NA	NA	NA	NA	NA	NA	NA	NA	NA	NA	NA	NA	NA	NA	NA	NA	NA	NA	NA	NA
AC016735.3	NA	NA	NA	NA	NA	NA	NA	NA	NA	NA	NA	NA	NA	NA	NA	NA	NA	NA	NA	NA	NA	NA	NA	NA	NA	NA	NA	NA	NA	NA
AC016738.3	NA	NA	NA	NA	NA	NA	NA	NA	NA	NA	NA	NA	NA	NA	NA	NA	NA	NA	NA	NA	NA	NA	NA	NA	NA	NA	NA	NA	NA	NA
AC016738.4	#NAME?	NA	#NAME?	NA	NA	#NAME?	NA	#NAME?	NA	NA	-0.03685802010778638	#NAME?	15.965.125.377.502.700	#NAME?	15.345.837.793.187.600	0.6480887085945416	-0.09969613929216013	#NAME?	#NAME?	0.006086833992768714	0.31999380191138477	0.8681241644846248	#NAME?	#NAME?	#NAME?	#NAME?	#NAME?	#NAME?	#NAME?	3.465.436.561.317.020
AC016739.2	#NAME?	#NAME?	#NAME?	#NAME?	#NAME?	#NAME?	#NAME?	#NAME?	#NAME?	#NAME?	#NAME?	#NAME?	#NAME?	#NAME?	#NAME?	#NAME?	0.22750849871494672	0.27767293870474247	#NAME?	#NAME?	#NAME?	#NAME?	#NAME?	#NAME?	#NAME?	#NAME?	#NAME?	2.469.074.742.669.920	#NAME?	#NAME?
AC016745.3	NA	NA	NA	#NAME?	NA	NA	NA	NA	#NAME?	NA	-1,21E+11	0.7900658276138846	-0.13116598669848423	0.858972385476019	-0.40047082639228687	-0.01507235673236984	0.029413742182580957	0.4363048132116491	-0.45512540694353204	-0.9626618763819599	-0.868503342514578	0.7077984958180246	NA	NA	Inf	NA	NA	NA	NA	NA
AC016747.3	-0.23573651446519298	-0.9256393557225774	-0.25980146504379203	-0.5675089907234487	0.10536781377356212	0.475240696750513	-0.10798700761679772	-0.2783245008851162	0.0766265925332336	-0.01548272310969049	-0.030164238384226105	-0.33112262798195236	-0.4118172417818966	-0.334308138582279	-0.05700786002340889	-0.37449439713832466	-0.1622707669886161	-0.5535436921389755	-0.42273719295027806	-1.843.434.461.539.820	-13.487.757.865.557.400	-0.05682148079009835	-0.013509997227067375	0.4518597904075402	-0.023832897709333306	-0.06259207264659908	0.049755351192620534	-0.1713293160061785	0.5884363277046691	0.31595184679407357
AC016751.2	NA	NA	NA	NA	NA	NA	NA	NA	NA	NA	NA	NA	NA	NA	NA	NA	NA	NA	NA	NA	NA	NA	NA	NA	NA	NA	NA	NA	NA	NA
AC016751.3	NA	NA	NA	NA	NA	NA	NA	NA	NA	NA	NA	NA	NA	NA	NA	NA	NA	NA	NA	NA	NA	NA	NA	NA	NA	NA	NA	NA	NA	NA
AC016757.3	0.8645274185464583	0.665773365038931	#NAME?	-0.8680946068460135	0.16342197239434123	10.632.444.305.262.300	#NAME?	#NAME?	#NAME?	1.126.684.173.288.170	NA	NA	NA	Inf	NA	NA	NA	NA	NA	NA	NA	NA	NA	NA	NA	NA	NA	NA	NA	NA
AC016768.1	NA	NA	NA	NA	NA	NA	NA	NA	NA	NA	NA	NA	NA	NA	NA	NA	NA	NA	NA	NA	NA	NA	NA	NA	NA	NA	NA	NA	NA	NA
AC016772.4	NA	NA	NA	NA	NA	NA	NA	NA	NA	NA	NA	NA	NA	NA	NA	NA	NA	NA	NA	NA	NA	NA	NA	NA	NA	NA	NA	NA	NA	NA
AC016831.3	NA	NA	NA	NA	#NAME?	NA	NA	NA	NA	#NAME?	NA	NA	NA	NA	NA	NA	NA	NA	NA	NA	NA	NA	NA	NA	NA	NA	NA	NA	NA	NA
AC016831.5	NA	NA	NA	NA	NA	NA	NA	NA	NA	NA	NA	NA	NA	NA	NA	NA	NA	NA	NA	NA	NA	NA	NA	NA	NA	NA	NA	NA	NA	NA
AC016831.6	NA	NA	#NAME?	NA	NA	NA	NA	#NAME?	NA	NA	-0.033055406694660394	#NAME?	#NAME?	#NAME?	#NAME?	#NAME?	#NAME?	#NAME?	#NAME?	#NAME?	#NAME?	#NAME?	NA	NA	NA	NA	NA	NA	NA	NA
AC016894.1	NA	NA	NA	NA	NA	NA	NA	NA	NA	NA	NA	NA	NA	NA	NA	NA	NA	NA	NA	NA	NA	NA	NA	NA	NA	NA	NA	NA	NA	NA
AC016903.1	NA	NA	NA	NA	NA	NA	NA	NA	NA	NA	NA	NA	NA	NA	NA	NA	NA	NA	NA	NA	NA	NA	NA	NA	NA	NA	NA	NA	NA	NA
AC016903.2	NA	NA	NA	NA	NA	NA	NA	NA	NA	NA	NA	NA	NA	NA	NA	NA	NA	NA	NA	NA	NA	NA	NA	NA	NA	NA	NA	NA	NA	NA
AC016907.2	NA	NA	NA	NA	NA	NA	NA	NA	NA	NA	NA	NA	NA	NA	NA	NA	NA	NA	NA	NA	NA	NA	NA	NA	NA	NA	NA	NA	NA	NA
AC016907.3	NA	#NAME?	#NAME?	#NAME?	NA	NA	#NAME?	#NAME?	#NAME?	NA	-3,40E+11	-0.0743768571964308	-0.25753262635106083	#NAME?	-0.5692947274398393	-3.082.904.234.202.970	-24.839.038.493.578.200	#NAME?	0.02213164128766243	-16.172.028.793.745.200	-2.518.700.658.642.150	-0.5370802157067187	#NAME?	#NAME?	#NAME?	#NAME?	#NAME?	#NAME?	23.633.738.957.079.400	#NAME?
AC016908.1	NA	NA	NA	NA	NA	NA	NA	NA	NA	NA	NA	NA	NA	NA	NA	NA	NA	NA	NA	NA	NA	NA	NA	NA	Inf	NA	NA	NA	NA	NA
AC016909.1	NA	NA	NA	NA	NA	NA	NA	NA	NA	NA	NA	NA	NA	NA	NA	NA	NA	NA	NA	NA	NA	NA	NA	NA	NA	NA	NA	NA	NA	NA
AC016909.2	NA	NA	NA	NA	NA	NA	NA	NA	NA	NA	NA	NA	NA	NA	NA	NA	NA	NA	NA	NA	NA	NA	NA	NA	NA	NA	NA	NA	NA	NA
AC016910.1	NA	NA	NA	NA	NA	NA	NA	NA	NA	NA	NA	NA	NA	NA	NA	NA	NA	NA	NA	NA	NA	NA	NA	NA	NA	NA	NA	NA	NA	NA
AC016994.2	NA	NA	NA	NA	NA	NA	NA	NA	NA	NA	NA	NA	NA	NA	NA	NA	NA	NA	NA	NA	NA	NA	NA	NA	NA	NA	NA	NA	NA	NA
AC016995.3	NA	#NAME?	#NAME?	#NAME?	35.328.270.117.257.100	NA	#NAME?	#NAME?	#NAME?	#NAME?	-0.21105846176676585	10.150.654.366.899.400	16.472.790.419.236.700	0.5346775644083446	0.785083223473083	0.5677432371441042	19.845.302.020.837.900	#NAME?	12.757.746.234.217.800	1.480.829.704.978.710	0.5766060594566658	0.7952287661204684	-0.510351294293001	-21.311.663.059.558.000	-0.6215546986370033	#NAME?	#NAME?	#NAME?	#NAME?	#NAME?
AC016999.2	NA	NA	NA	#NAME?	NA	NA	NA	NA	#NAME?	NA	#NAME?	#NAME?	#NAME?	#NAME?	#NAME?	#NAME?	#NAME?	#NAME?	#NAME?	#NAME?	#NAME?	#NAME?	NA	NA	NA	NA	NA	NA	NA	NA
AC017002.1	0.12443266775490643	-0.25020138709413486	-0.37918824798036976	-0.9006959453323635	-0.4166119048202804	#NAME?	-0.1809082088625401	-0.6730444147678337	0.41079664425974133	-0.3327827113344103	#NAME?	#NAME?	#NAME?	#NAME?	#NAME?	#NAME?	#NAME?	#NAME?	#NAME?	#NAME?	#NAME?	#NAME?	NA	NA	NA	NA	NA	NA	NA	NA
AC017002.2	#NAME?	#NAME?	-0.7720724036160277	#NAME?	NA	#NAME?	#NAME?	#NAME?	#NAME?	NA	#NAME?	#NAME?	#NAME?	#NAME?	#NAME?	#NAME?	#NAME?	#NAME?	#NAME?	#NAME?	#NAME?	#NAME?	NA	NA	NA	NA	NA	NA	NA	NA
AC017002.4	NA	NA	NA	NA	NA	NA	NA	NA	NA	NA	NA	NA	NA	NA	NA	NA	NA	NA	NA	NA	NA	NA	NA	NA	NA	NA	NA	NA	NA	NA
AC017006.2	NA	NA	NA	NA	NA	NA	NA	NA	NA	NA	NA	NA	NA	NA	NA	NA	NA	NA	NA	NA	NA	NA	NA	NA	NA	NA	NA	NA	NA	NA
AC017006.3	NA	NA	NA	NA	NA	NA	NA	NA	NA	NA	NA	NA	NA	NA	NA	NA	NA	NA	NA	NA	NA	NA	NA	NA	NA	NA	NA	NA	NA	NA
AC017019.1	NA	NA	NA	NA	NA	NA	NA	NA	NA	NA	NA	NA	NA	NA	NA	NA	NA	NA	NA	NA	NA	NA	NA	NA	NA	NA	NA	NA	NA	NA
AC017035.2	NA	NA	NA	NA	NA	NA	NA	NA	NA	NA	NA	NA	NA	NA	NA	NA	NA	NA	NA	NA	NA	NA	NA	NA	NA	NA	NA	NA	NA	NA
AC017048.1	NA	NA	NA	NA	NA	NA	NA	NA	NA	NA	NA	NA	NA	NA	NA	NA	NA	NA	NA	NA	NA	NA	NA	NA	NA	NA	NA	NA	NA	NA
AC017048.2	NA	NA	NA	NA	NA	NA	NA	NA	NA	NA	NA	NA	NA	NA	NA	NA	NA	NA	NA	NA	NA	NA	NA	NA	NA	NA	NA	NA	NA	NA
AC017053.1	NA	NA	NA	NA	NA	NA	NA	NA	NA	NA	NA	NA	NA	NA	NA	NA	NA	NA	NA	NA	NA	NA	NA	NA	NA	NA	NA	NA	NA	NA
AC017060.1	#NAME?	-0.4883096904487021	-0.23532730404927374	0.1651126164917923	-0.14466405633079404	#NAME?	0.37926242612212824	-3,57E+12	0.16727923015455076	0.1927041838315995	#NAME?	#NAME?	#NAME?	#NAME?	#NAME?	#NAME?	34.671.871.217.453.500	#NAME?	#NAME?	#NAME?	#NAME?	#NAME?	-13.164.594.011.327.600	#NAME?	#NAME?	#NAME?	#NAME?	#NAME?	#NAME?	#NAME?
AC017074.1	NA	NA	NA	NA	NA	NA	NA	NA	NA	NA	NA	NA	NA	NA	NA	NA	NA	NA	NA	NA	NA	NA	#NAME?	#NAME?	#NAME?	#NAME?	#NAME?	#NAME?	#NAME?	#NAME?
AC017074.2	0.005780767621036021	#NAME?	#NAME?	#NAME?	0.19861030575427566	-0.47385813553311035	0.401388103928007	0.8197554673089735	0.9621120347942107	0.9637055334640948	-0.00938417396189438	#NAME?	#NAME?	#NAME?	-0.6688146161022264	-14.039.835.216.850.600	#NAME?	#NAME?	#NAME?	#NAME?	#NAME?	0.3882283195111289	NA	NA	NA	NA	NA	NA	Inf	NA
AC017078.1	NA	NA	NA	NA	NA	NA	NA	NA	NA	NA	NA	NA	NA	NA	NA	NA	NA	NA	NA	NA	NA	NA	#NAME?	#NAME?	#NAME?	#NAME?	#NAME?	#NAME?	#NAME?	#NAME?
AC017079.3	NA	NA	NA	NA	NA	NA	NA	NA	NA	NA	-0.0338578617993022	#NAME?	#NAME?	-1.030.133.805.026.690	#NAME?	-0.5423262965618033	-0.5350430423656344	#NAME?	-0.9191056857572646	-0.924388190332804	#NAME?	-10.205.806.467.673.800	#NAME?	#NAME?	#NAME?	#NAME?	#NAME?	#NAME?	#NAME?	#NAME?
AC017079.4	NA	NA	NA	NA	NA	NA	NA	NA	NA	NA	#NAME?	#NAME?	#NAME?	#NAME?	#NAME?	#NAME?	#NAME?	#NAME?	#NAME?	#NAME?	0.44558755534633837	#NAME?	NA	NA	NA	NA	NA	NA	NA	NA
AC017081.2	NA	NA	NA	NA	NA	NA	NA	NA	NA	NA	NA	NA	NA	NA	NA	NA	NA	NA	NA	NA	NA	NA	#NAME?	#NAME?	#NAME?	#NAME?	#NAME?	#NAME?	#NAME?	#NAME?
AC017083.2	NA	NA	NA	NA	NA	NA	NA	NA	NA	NA	NA	NA	NA	NA	NA	NA	NA	NA	NA	NA	NA	NA	NA	NA	NA	NA	NA	NA	NA	NA
AC017101.10	#NAME?	NA	NA	NA	NA	#NAME?	NA	NA	NA	NA	NA	NA	NA	NA	NA	NA	NA	NA	NA	NA	NA	NA	NA	NA	NA	NA	NA	NA	NA	NA
AC017104.2	NA	NA	NA	NA	NA	NA	NA	NA	NA	NA	NA	NA	NA	NA	NA	NA	NA	NA	NA	NA	NA	NA	NA	NA	NA	NA	NA	NA	NA	NA
AC017104.4	NA	NA	NA	NA	NA	NA	NA	NA	NA	NA	NA	NA	NA	NA	NA	NA	NA	NA	NA	NA	NA	NA	NA	NA	NA	NA	NA	NA	NA	NA
AC017104.6	-0.2986713887752837	-1.068.184.391.360.720	-1.006.538.467.693.940	-0.5917331059130088	#NAME?	-0.2317402154930086	-0.9335640984788747	0.3632807994201627	0.04793144037563811	0.5350930384772583	#NAME?	-1.205.955.203.273.820	-0.1613763094907308	#NAME?	0.04419139783729634	0.2770039954520023	-0.9439540950265494	#NAME?	-0.05625448861256619	#NAME?	#NAME?	#NAME?	#NAME?	#NAME?	#NAME?	#NAME?	#NAME?	#NAME?	#NAME?	#NAME?
AC017116.11	NA	NA	#NAME?	NA	Inf	NA	NA	#NAME?	NA	NA	-3,86E+11	0.041340825466404045	-0.1572432229599796	0.2589282772215565	0.06348691566385138	0.4264302598446362	0.06803306435510566	0.0956084548695559	0.21499579526196336	-0.049698902599024486	0.22599913633470786	-0.10157214517989863	-0.009872960501904976	-0.47433734381531234	#NAME?	#NAME?	-0.1624282297511338	-1.135.377.621.410.030	-0.8531812533514678	-10.896.493.451.845.900
AC018359.3	NA	NA	NA	NA	NA	NA	NA	NA	NA	NA	NA	NA	NA	NA	NA	NA	NA	NA	NA	NA	NA	NA	NA	NA	NA	NA	NA	NA	NA	NA
AC018442.1	NA	NA	NA	NA	NA	NA	NA	NA	NA	NA	NA	NA	NA	NA	NA	NA	NA	NA	NA	NA	NA	NA	NA	NA	NA	NA	NA	NA	NA	NA
AC018462.2	NA	NA	NA	NA	NA	NA	NA	NA	NA	NA	NA	NA	NA	NA	NA	NA	NA	NA	NA	NA	NA	NA	NA	NA	NA	NA	NA	NA	NA	NA
AC018463.4	NA	NA	NA	NA	NA	NA	NA	NA	NA	NA	NA	NA	NA	NA	NA	NA	NA	NA	NA	NA	NA	NA	#NAME?	-12.063.629.103.898.200	#NAME?	#NAME?	#NAME?	#NAME?	#NAME?	#NAME?
AC018463.5	NA	NA	NA	NA	NA	NA	NA	NA	NA	NA	NA	NA	NA	NA	NA	NA	NA	NA	NA	NA	NA	NA	NA	NA	NA	NA	NA	NA	NA	NA
AC018495.3	NA	NA	NA	NA	NA	NA	NA	NA	NA	NA	NA	NA	NA	NA	NA	NA	NA	NA	NA	NA	NA	NA	NA	NA	NA	NA	NA	NA	NA	NA
AC018634.9	NA	NA	NA	NA	NA	NA	NA	NA	NA	NA	NA	NA	NA	NA	NA	NA	NA	NA	NA	NA	NA	NA	NA	NA	NA	NA	NA	NA	NA	NA
AC018641.7	NA	NA	NA	NA	NA	NA	NA	NA	NA	NA	NA	NA	NA	NA	NA	NA	NA	NA	NA	NA	NA	NA	NA	NA	NA	NA	NA	NA	NA	NA
AC018643.4	NA	NA	NA	NA	NA	NA	NA	NA	NA	NA	NA	NA	NA	NA	NA	NA	NA	NA	NA	NA	NA	NA	NA	NA	NA	NA	NA	NA	NA	NA
AC018647.3	-0.7876639103691945	0.007811435839625472	-43.193.032.387.702.100	-24.980.843.947.864.100	-15.743.114.732.389.000	-0.00991992854340409	-0.4599336273910276	-32.023.822.299.895.200	-0.6151589922138349	0.0042261120144159725	-0.16254663575574968	0.23823388999935075	#NAME?	#NAME?	0.28576151606824973	#NAME?	#NAME?	#NAME?	#NAME?	#NAME?	#NAME?	#NAME?	NA	NA	NA	NA	NA	NA	NA	NA
AC018685.1	NA	NA	NA	NA	NA	NA	NA	NA	NA	NA	NA	NA	NA	NA	NA	NA	NA	NA	NA	NA	NA	NA	NA	NA	NA	NA	NA	NA	NA	NA
AC018685.2	NA	NA	NA	NA	NA	NA	NA	NA	NA	NA	NA	NA	NA	NA	NA	NA	NA	NA	NA	NA	NA	NA	NA	NA	NA	NA	NA	NA	NA	NA
AC018693.5	NA	NA	NA	NA	NA	NA	NA	NA	NA	NA	NA	NA	NA	NA	NA	NA	NA	NA	NA	NA	NA	NA	NA	NA	NA	NA	NA	NA	NA	NA
AC018693.6	NA	NA	NA	NA	NA	NA	NA	NA	NA	NA	NA	NA	NA	NA	NA	NA	NA	NA	NA	NA	NA	NA	NA	NA	NA	NA	NA	NA	NA	NA
AC018696.1	NA	NA	NA	NA	NA	NA	NA	NA	NA	NA	NA	NA	NA	NA	NA	NA	NA	NA	NA	NA	NA	NA	NA	NA	NA	NA	NA	NA	NA	NA
AC018712.2	NA	NA	NA	NA	NA	NA	NA	NA	NA	NA	NA	NA	NA	NA	NA	NA	NA	NA	NA	NA	NA	NA	NA	NA	NA	NA	NA	NA	NA	NA
AC018717.1	NA	NA	NA	NA	NA	NA	NA	NA	NA	NA	NA	NA	NA	NA	NA	NA	NA	NA	NA	NA	NA	NA	NA	NA	NA	NA	NA	NA	NA	NA
AC018717.2	NA	NA	NA	NA	NA	NA	NA	NA	NA	NA	NA	NA	NA	NA	NA	NA	NA	NA	NA	NA	NA	NA	NA	NA	Inf	NA	Inf	NA	NA	NA
AC018730.4	NA	NA	NA	NA	NA	NA	NA	NA	NA	NA	NA	NA	NA	NA	NA	NA	NA	NA	NA	NA	NA	NA	NA	NA	NA	NA	NA	NA	NA	NA
AC018731.3	NA	NA	NA	NA	NA	NA	NA	NA	NA	NA	NA	NA	NA	NA	NA	NA	NA	NA	NA	NA	NA	NA	NA	NA	NA	NA	NA	NA	NA	NA
AC018735.1	NA	NA	NA	NA	NA	NA	NA	NA	NA	NA	NA	NA	NA	NA	NA	NA	NA	NA	NA	NA	NA	NA	#NAME?	#NAME?	#NAME?	#NAME?	#NAME?	#NAME?	#NAME?	#NAME?
AC018738.2	NA	NA	NA	NA	#NAME?	NA	NA	NA	NA	#NAME?	NA	NA	NA	NA	NA	NA	NA	NA	NA	NA	NA	NA	NA	NA	NA	NA	NA	NA	NA	NA
AC018755.16	0.8732333660583581	#NAME?	0.03354797516016192	-0.8556599763032258	0.5025490084671601	0.3745511087339654	30.219.980.650.926.300	#NAME?	-0.7265994972516711	-13.728.419.099.061.700	#NAME?	-0.029225476943069983	18.780.515.414.643.900	1.623.224.384.874.070	19.076.362.310.852.900	20.934.337.601.914.100	0.06251931851990523	0.6083549785774481	1.359.300.063.738.720	10.958.914.470.957.200	14.017.389.700.833.100	1.208.004.403.330.720	#NAME?	#NAME?	#NAME?	12.498.695.650.619.900	#NAME?	#NAME?	#NAME?	#NAME?
AC018755.17	NA	NA	NA	NA	NA	NA	NA	NA	NA	NA	NA	NA	NA	NA	NA	NA	NA	NA	NA	NA	NA	NA	NA	NA	NA	NA	NA	NA	NA	NA
AC018755.18	NA	#NAME?	NA	#NAME?	#NAME?	NA	#NAME?	NA	#NAME?	#NAME?	#NAME?	#NAME?	#NAME?	#NAME?	#NAME?	#NAME?	#NAME?	#NAME?	#NAME?	#NAME?	#NAME?	#NAME?	NA	NA	NA	NA	NA	NA	NA	NA
AC018766.6	NA	NA	NA	NA	NA	NA	NA	NA	NA	NA	#NAME?	#NAME?	#NAME?	#NAME?	#NAME?	#NAME?	#NAME?	#NAME?	#NAME?	#NAME?	#NAME?	#NAME?	NA	NA	NA	NA	NA	NA	NA	NA
AC018804.3	NA	NA	NA	NA	NA	NA	NA	NA	NA	NA	NA	NA	NA	NA	NA	NA	NA	NA	NA	NA	NA	NA	NA	NA	NA	NA	NA	NA	NA	NA
AC018804.6	#NAME?	#NAME?	#NAME?	#NAME?	#NAME?	2.859.234.883.942.910	#NAME?	#NAME?	#NAME?	#NAME?	-0.42056324398430217	#NAME?	#NAME?	#NAME?	#NAME?	#NAME?	#NAME?	#NAME?	#NAME?	#NAME?	#NAME?	#NAME?	#NAME?	#NAME?	#NAME?	#NAME?	#NAME?	#NAME?	#NAME?	#NAME?
AC018816.1	NA	NA	NA	NA	NA	NA	NA	NA	NA	NA	#NAME?	#NAME?	#NAME?	#NAME?	#NAME?	#NAME?	#NAME?	-0.3110583764280949	#NAME?	#NAME?	#NAME?	#NAME?	#NAME?	#NAME?	#NAME?	#NAME?	#NAME?	#NAME?	#NAME?	#NAME?
AC018816.3	#NAME?	#NAME?	#NAME?	#NAME?	#NAME?	#NAME?	#NAME?	#NAME?	#NAME?	#NAME?	-0.6260825227179625	#NAME?	#NAME?	#NAME?	#NAME?	#NAME?	0.2715977223752962	#NAME?	-0.08692993808817417	#NAME?	#NAME?	-0.11390329318156622	#NAME?	#NAME?	#NAME?	#NAME?	#NAME?	#NAME?	#NAME?	#NAME?
AC018832.1	NA	NA	NA	NA	NA	NA	NA	NA	NA	NA	NA	NA	NA	NA	NA	NA	NA	NA	NA	NA	NA	NA	NA	NA	NA	NA	NA	NA	NA	NA
AC018865.11	NA	NA	NA	NA	NA	NA	NA	NA	NA	NA	NA	NA	NA	NA	NA	NA	NA	NA	NA	NA	NA	NA	NA	NA	NA	NA	NA	NA	NA	NA
AC018865.5	NA	NA	NA	NA	NA	NA	NA	NA	NA	NA	NA	NA	NA	NA	NA	NA	NA	NA	NA	NA	NA	NA	#NAME?	#NAME?	#NAME?	#NAME?	#NAME?	#NAME?	#NAME?	#NAME?
AC018866.1	NA	#NAME?	#NAME?	NA	NA	NA	#NAME?	#NAME?	NA	NA	NA	NA	NA	NA	NA	NA	NA	NA	NA	NA	NA	NA	NA	NA	NA	NA	NA	Inf	NA	NA
AC018878.3	NA	NA	NA	NA	NA	NA	NA	NA	NA	NA	NA	NA	NA	NA	NA	NA	NA	NA	NA	NA	NA	NA	NA	NA	NA	NA	NA	NA	NA	NA
AC018880.1	NA	NA	NA	NA	NA	NA	NA	NA	NA	NA	NA	NA	NA	NA	NA	NA	NA	NA	NA	NA	NA	NA	NA	NA	NA	NA	NA	NA	NA	NA
AC018880.2	NA	NA	NA	NA	NA	NA	NA	NA	NA	NA	NA	NA	NA	NA	NA	NA	NA	NA	NA	NA	NA	NA	NA	NA	NA	NA	NA	NA	NA	NA
AC018890.6	NA	NA	NA	NA	#NAME?	NA	NA	NA	NA	#NAME?	-0.011919770989511011	0.06552288069157688	0.07859488638501713	0.2439689676586267	0.09205476643528332	0.36559717288344484	0.11707600468559423	0.2074145814447544	-0.20728361472015758	-0.7583922722176399	-0.7885652741770766	0.7070613704600298	-0.021301059129653854	0.8123653558920378	-0.4708165021200379	-12.307.928.086.000.600	-0.289274166918641	-0.08382993045131648	-0.35784859605396047	-0.3741061580156089
AC018892.3	NA	NA	NA	NA	NA	NA	NA	NA	NA	NA	NA	NA	NA	NA	NA	NA	NA	NA	NA	NA	NA	NA	NA	NA	NA	NA	NA	NA	NA	NA
AC018892.8	NA	NA	NA	NA	NA	NA	NA	NA	NA	NA	NA	NA	NA	NA	NA	NA	NA	NA	NA	NA	NA	NA	NA	NA	NA	NA	NA	NA	NA	NA
AC019048.1	NA	NA	NA	NA	NA	NA	NA	NA	NA	NA	NA	NA	NA	NA	NA	NA	NA	NA	NA	NA	NA	NA	NA	NA	NA	NA	NA	NA	NA	NA
AC019050.1	NA	NA	#NAME?	NA	#NAME?	NA	NA	#NAME?	NA	#NAME?	#NAME?	#NAME?	0.8468765754531081	0.9284918413153302	#NAME?	#NAME?	#NAME?	#NAME?	#NAME?	#NAME?	0.8220103767211585	#NAME?	#NAME?	#NAME?	#NAME?	#NAME?	#NAME?	#NAME?	#NAME?	#NAME?
AC019055.1	NA	NA	NA	NA	NA	NA	NA	NA	NA	NA	NA	NA	NA	NA	NA	NA	NA	NA	NA	NA	NA	NA	NA	NA	NA	NA	NA	NA	NA	NA
AC019064.1	NA	NA	NA	NA	NA	NA	NA	NA	NA	NA	NA	NA	NA	NA	NA	NA	NA	NA	NA	NA	NA	NA	NA	NA	NA	NA	NA	NA	NA	NA
AC019070.1	NA	NA	NA	NA	NA	NA	NA	NA	NA	NA	NA	NA	NA	NA	NA	NA	NA	NA	NA	NA	NA	NA	NA	NA	NA	NA	NA	NA	NA	NA
AC019080.1	NA	NA	NA	NA	NA	NA	NA	NA	NA	NA	NA	NA	NA	NA	NA	NA	NA	NA	NA	NA	NA	NA	#NAME?	#NAME?	#NAME?	#NAME?	#NAME?	#NAME?	#NAME?	#NAME?
AC019084.7	NA	NA	NA	NA	NA	NA	NA	NA	NA	NA	NA	NA	NA	NA	NA	NA	NA	NA	NA	NA	NA	NA	NA	NA	NA	NA	NA	NA	NA	NA
AC019097.7	NA	NA	NA	NA	NA	NA	NA	NA	NA	NA	NA	NA	NA	NA	NA	Inf	NA	NA	Inf	NA	NA	Inf	NA	NA	NA	NA	NA	NA	NA	NA
AC019109.1	NA	NA	NA	NA	#NAME?	NA	NA	NA	NA	#NAME?	NA	NA	NA	NA	NA	NA	NA	NA	NA	NA	NA	NA	NA	Inf	NA	NA	NA	Inf	NA	NA
AC019118.3	NA	NA	NA	NA	NA	NA	NA	NA	NA	NA	-0.03586228603715458	#NAME?	#NAME?	#NAME?	#NAME?	#NAME?	#NAME?	#NAME?	#NAME?	#NAME?	#NAME?	#NAME?	NA	NA	NA	NA	NA	NA	NA	NA
AC019118.4	NA	NA	NA	NA	NA	NA	NA	NA	NA	NA	NA	NA	NA	NA	NA	NA	NA	NA	NA	NA	NA	NA	NA	NA	NA	NA	NA	NA	NA	NA
AC019129.1	NA	NA	NA	NA	NA	NA	NA	NA	NA	NA	NA	NA	NA	NA	NA	NA	NA	NA	NA	NA	NA	NA	NA	NA	NA	NA	NA	NA	NA	NA
AC019178.2	NA	NA	NA	NA	NA	NA	NA	NA	NA	NA	NA	NA	NA	NA	NA	NA	NA	NA	NA	NA	NA	NA	NA	NA	NA	NA	NA	NA	NA	NA
AC019178.3	NA	NA	NA	NA	NA	NA	NA	NA	NA	NA	NA	NA	NA	NA	NA	NA	NA	NA	NA	NA	NA	NA	NA	NA	NA	NA	NA	NA	NA	NA
AC019181.3	NA	NA	NA	NA	NA	NA	NA	NA	NA	NA	NA	NA	NA	NA	NA	NA	NA	NA	NA	NA	NA	NA	NA	NA	NA	NA	NA	NA	NA	NA
AC019185.2	NA	NA	NA	NA	NA	NA	NA	NA	NA	NA	NA	NA	NA	NA	NA	NA	NA	NA	NA	NA	NA	NA	NA	NA	NA	NA	NA	NA	NA	NA
AC019185.3	NA	NA	NA	NA	NA	NA	NA	NA	NA	NA	#NAME?	#NAME?	#NAME?	#NAME?	#NAME?	#NAME?	#NAME?	#NAME?	#NAME?	#NAME?	#NAME?	#NAME?	NA	NA	NA	NA	NA	NA	NA	NA
AC019185.4	NA	NA	NA	NA	NA	NA	NA	NA	NA	NA	#NAME?	1.224.516.996.334.630	#NAME?	#NAME?	#NAME?	100.128.381.439.475	0.6890465402775978	18.755.696.584.019.400	#NAME?	#NAME?	13.199.059.574.417.500	0.7004938886927123	NA	NA	NA	NA	NA	NA	NA	NA
AC019186.1	NA	NA	NA	NA	#NAME?	NA	NA	NA	NA	#NAME?	NA	NA	NA	NA	NA	NA	NA	NA	NA	NA	NA	NA	NA	NA	NA	NA	NA	NA	NA	Inf
AC019330.1	NA	NA	NA	NA	NA	NA	NA	NA	NA	NA	NA	NA	NA	NA	NA	NA	NA	NA	NA	NA	NA	NA	#NAME?	#NAME?	#NAME?	#NAME?	#NAME?	#NAME?	#NAME?	#NAME?
AC019349.5	NA	NA	NA	NA	NA	NA	NA	NA	NA	NA	#NAME?	#NAME?	#NAME?	#NAME?	#NAME?	#NAME?	#NAME?	#NAME?	#NAME?	#NAME?	#NAME?	#NAME?	NA	NA	NA	NA	NA	NA	NA	NA
AC020550.7	NA	NA	NA	NA	NA	NA	NA	NA	NA	NA	NA	NA	NA	NA	NA	NA	NA	NA	NA	NA	NA	NA	NA	NA	NA	NA	NA	NA	NA	NA
AC020571.3	-0.04863853689428676	-17.912.239.243.357.100	-304.211.107.178.222	-31.313.363.776.817.300	-27.932.217.418.187.000	0.5100998729242239	0.16001623567733952	-0.8588821150945954	-0.3765245898356367	-0.42357861165843	-0.09926185046603048	-0.14467931457786098	0.4292634172314298	0.7731257072049207	11.710.086.788.572.200	0.32887533655967144	11.347.146.972.515.700	-0.2730209201591309	-0.012674058524262122	-21.079.195.361.286.000	-197.738.364.122.501	-0.1377544593657309	#NAME?	301.055.819.760.681	#NAME?	#NAME?	#NAME?	#NAME?	#NAME?	#NAME?
AC020594.5	NA	NA	NA	#NAME?	#NAME?	NA	NA	NA	#NAME?	#NAME?	NA	NA	NA	NA	NA	NA	NA	NA	NA	NA	NA	NA	NA	NA	NA	NA	NA	NA	NA	NA
AC020595.1	NA	NA	NA	NA	NA	NA	NA	NA	NA	NA	NA	NA	NA	NA	NA	NA	NA	NA	NA	NA	NA	NA	NA	NA	NA	NA	NA	NA	NA	NA
AC020743.2	NA	NA	NA	NA	NA	NA	NA	NA	NA	NA	NA	NA	NA	NA	NA	NA	NA	NA	NA	NA	NA	NA	#NAME?	#NAME?	#NAME?	#NAME?	#NAME?	#NAME?	#NAME?	-3.396.746.887.850.810
AC020743.3	NA	NA	NA	NA	NA	NA	NA	NA	NA	NA	NA	NA	NA	NA	NA	NA	NA	NA	Inf	Inf	Inf	Inf	NA	NA	NA	NA	NA	NA	NA	NA
AC020743.4	NA	NA	NA	NA	NA	NA	NA	NA	NA	NA	NA	NA	NA	NA	NA	NA	NA	NA	NA	NA	NA	NA	NA	NA	NA	NA	NA	NA	NA	NA
AC020915.2	NA	NA	NA	NA	NA	NA	NA	NA	NA	NA	NA	NA	NA	NA	NA	NA	NA	NA	NA	NA	NA	NA	#NAME?	#NAME?	#NAME?	#NAME?	#NAME?	#NAME?	#NAME?	#NAME?
AC020951.1	NA	#NAME?	NA	NA	#NAME?	NA	#NAME?	Inf	NA	#NAME?	-0.032224969577440116	-0.004650812995641004	-0.617614516186878	-0.47868458765508215	-0.4081721317744521	-11.734.685.884.893.900	-1.217.360.571.771.400	-0.6733002696312076	-11.336.794.294.755.300	-10.732.457.758.024.700	-0.9094125779933921	-0.4160143815285925	#NAME?	#NAME?	#NAME?	14.310.239.866.082.400	#NAME?	#NAME?	#NAME?	28.169.555.189.481.300
AC020956.3	NA	NA	NA	NA	NA	NA	NA	NA	NA	NA	NA	NA	NA	NA	NA	NA	NA	NA	NA	NA	NA	NA	#NAME?	#NAME?	-14.305.628.404.123.000	-13.158.757.522.879.900	-2.143.960.737.157.090	#NAME?	#NAME?	#NAME?
AC020983.5	NA	NA	NA	NA	NA	NA	NA	NA	NA	NA	NA	NA	NA	NA	NA	NA	NA	NA	NA	NA	NA	NA	NA	NA	NA	NA	NA	NA	NA	NA
AC021016.7	NA	NA	NA	NA	NA	NA	NA	NA	NA	NA	NA	NA	NA	NA	NA	NA	NA	NA	NA	NA	NA	NA	NA	NA	NA	NA	NA	NA	NA	NA
AC021188.4	NA	NA	NA	NA	NA	NA	NA	NA	NA	NA	#NAME?	#NAME?	#NAME?	#NAME?	#NAME?	#NAME?	#NAME?	#NAME?	#NAME?	#NAME?	#NAME?	#NAME?	NA	NA	NA	NA	NA	NA	NA	NA
AC021218.2	-0.9677178894119308	#NAME?	-0.10505289511666357	0.8465469504387994	3.961.351.979.395.860	-0.537717261415654	#NAME?	#NAME?	0.42027281893201995	-0.03823984995090283	-0.015344419031603232	-0.02596955942753483	-0.11121758022126413	0.03374030533646788	0.046374501235976806	-0.20312550315396194	0.20954809702184704	0.4233353556534194	13.661.922.759.324.200	18.670.106.788.515.500	16.428.839.390.608.400	0.24082236167187	-0.016991103213319897	0.16613030033369727	0.45951189963059547	0.4580429011724847	-0.03441789245580422	0.19700121101874757	0.17798359611023068	0.34709989397292096
AC021224.1	#NAME?	#NAME?	NA	#NAME?	#NAME?	#NAME?	18.370.466.253.658.800	Inf	#NAME?	#NAME?	#NAME?	#NAME?	#NAME?	#NAME?	#NAME?	#NAME?	#NAME?	#NAME?	#NAME?	#NAME?	#NAME?	#NAME?	#NAME?	#NAME?	#NAME?	#NAME?	#NAME?	#NAME?	#NAME?	#NAME?
AC021876.4	NA	NA	NA	NA	NA	NA	NA	NA	NA	NA	NA	NA	NA	NA	NA	NA	NA	NA	NA	NA	NA	NA	NA	NA	NA	NA	NA	NA	NA	NA
AC022007.5	0.1952114983477813	#NAME?	#NAME?	-0.14393539171924294	#NAME?	-0.4562647587878579	-0.3499892972670446	12.399.481.896.130.000	-0.9255824456940808	0.10342590667739582	#NAME?	36.488.016.279.464.600	2.566.774.533.078.070	284.803.613.035.691	1.827.197.774.399.310	35.757.570.070.052.900	2.154.077.547.824.650	2.655.804.381.727.230	1.701.873.997.011.370	18.659.996.171.587.900	#NAME?	#NAME?	-1,17E+12	#NAME?	#NAME?	#NAME?	#NAME?	#NAME?	#NAME?	#NAME?
AC022153.1	NA	NA	NA	NA	NA	NA	NA	NA	NA	NA	#NAME?	#NAME?	#NAME?	#NAME?	#NAME?	0.4597838274129791	#NAME?	#NAME?	#NAME?	#NAME?	#NAME?	#NAME?	NA	NA	NA	NA	NA	NA	NA	NA
AC022154.7	NA	NA	NA	NA	NA	NA	NA	NA	NA	NA	#NAME?	#NAME?	#NAME?	#NAME?	#NAME?	#NAME?	#NAME?	2.809.458.607.000.270	#NAME?	#NAME?	#NAME?	#NAME?	NA	NA	NA	NA	NA	NA	NA	NA
AC022173.2	NA	NA	NA	NA	NA	NA	NA	NA	NA	NA	NA	NA	NA	NA	NA	NA	NA	NA	NA	NA	NA	NA	NA	NA	NA	NA	NA	NA	NA	NA
AC022182.1	#NAME?	NA	NA	NA	NA	#NAME?	NA	Inf	NA	NA	NA	NA	NA	NA	NA	NA	NA	NA	NA	NA	NA	NA	NA	NA	NA	NA	NA	NA	NA	NA
AC022182.2	NA	NA	NA	#NAME?	NA	NA	NA	NA	#NAME?	NA	NA	NA	NA	NA	NA	NA	NA	NA	NA	NA	NA	NA	#NAME?	-0.9057039405808339	#NAME?	#NAME?	#NAME?	-2.134.477.158.065.670	#NAME?	#NAME?
AC022182.3	NA	NA	NA	#NAME?	NA	NA	NA	NA	#NAME?	NA	NA	NA	NA	NA	NA	NA	NA	NA	NA	NA	NA	NA	#NAME?	#NAME?	#NAME?	#NAME?	#NAME?	#NAME?	#NAME?	#NAME?
AC022201.4	NA	NA	NA	NA	NA	NA	NA	NA	NA	NA	NA	NA	NA	NA	NA	NA	NA	NA	NA	NA	NA	NA	#NAME?	#NAME?	#NAME?	#NAME?	#NAME?	#NAME?	#NAME?	#NAME?
AC022201.5	NA	NA	NA	#NAME?	NA	NA	NA	NA	#NAME?	NA	NA	NA	NA	NA	Inf	NA	NA	NA	Inf	NA	Inf	NA	#NAME?	#NAME?	#NAME?	#NAME?	#NAME?	#NAME?	#NAME?	#NAME?
AC022210.2	#NAME?	#NAME?	-0.6016293184211595	-1.111.399.480.510.060	26.758.784.624.372.300	#NAME?	#NAME?	#NAME?	-154.626.158.450.214	#NAME?	#NAME?	#NAME?	#NAME?	207.891.004.809.709	#NAME?	#NAME?	23.069.901.059.701.300	10.613.031.304.907.400	#NAME?	#NAME?	14.274.447.387.139.200	21.145.090.110.799.800	NA	NA	NA	NA	NA	NA	NA	NA
AC022431.3	NA	NA	#NAME?	NA	NA	NA	NA	#NAME?	NA	NA	NA	NA	NA	NA	NA	NA	NA	NA	NA	NA	NA	NA	#NAME?	#NAME?	#NAME?	#NAME?	#NAME?	#NAME?	#NAME?	#NAME?
AC022486.1	#NAME?	#NAME?	NA	NA	NA	#NAME?	#NAME?	NA	NA	NA	NA	NA	NA	NA	NA	NA	NA	NA	NA	NA	NA	NA	NA	NA	NA	NA	NA	NA	NA	NA
AC022816.2	NA	NA	#NAME?	NA	NA	NA	NA	#NAME?	NA	NA	NA	NA	NA	NA	NA	NA	NA	NA	NA	NA	NA	NA	NA	NA	NA	NA	NA	NA	NA	NA
AC022819.3	NA	NA	NA	NA	#NAME?	NA	NA	NA	NA	#NAME?	NA	NA	NA	NA	NA	NA	NA	NA	NA	NA	NA	NA	NA	NA	NA	NA	NA	NA	NA	NA
AC023115.4	NA	NA	NA	NA	NA	NA	NA	NA	NA	NA	NA	NA	NA	NA	NA	NA	NA	NA	NA	NA	NA	NA	NA	NA	NA	NA	NA	NA	NA	NA
AC023128.1	NA	NA	NA	NA	NA	NA	NA	NA	NA	NA	NA	NA	NA	NA	NA	NA	NA	NA	NA	NA	NA	NA	NA	NA	NA	NA	NA	NA	NA	NA
AC023128.2	NA	NA	NA	NA	NA	NA	NA	NA	NA	NA	NA	NA	NA	NA	NA	NA	NA	NA	NA	NA	NA	NA	#NAME?	#NAME?	#NAME?	#NAME?	#NAME?	#NAME?	#NAME?	#NAME?
AC023137.2	NA	NA	NA	NA	NA	NA	NA	NA	NA	NA	NA	NA	NA	NA	NA	NA	NA	NA	NA	NA	NA	NA	NA	NA	NA	NA	Inf	NA	NA	NA
AC023271.1	NA	NA	NA	NA	NA	NA	NA	NA	NA	NA	NA	NA	NA	NA	NA	NA	NA	NA	NA	NA	NA	NA	#NAME?	#NAME?	#NAME?	#NAME?	#NAME?	#NAME?	#NAME?	#NAME?
AC023274.4	NA	NA	NA	NA	NA	NA	NA	NA	NA	NA	NA	NA	NA	NA	NA	NA	NA	NA	NA	NA	NA	NA	NA	NA	NA	NA	NA	NA	NA	NA
AC023274.6	NA	NA	NA	NA	NA	NA	NA	NA	NA	NA	NA	NA	NA	NA	NA	NA	NA	NA	NA	NA	NA	NA	NA	NA	NA	NA	NA	NA	NA	NA
AC023347.1	NA	NA	NA	NA	NA	NA	NA	NA	NA	NA	NA	NA	NA	NA	NA	NA	NA	NA	NA	NA	NA	NA	NA	NA	NA	NA	NA	NA	NA	NA
AC023347.2	NA	#NAME?	NA	NA	NA	NA	#NAME?	NA	NA	NA	NA	NA	NA	NA	NA	NA	NA	NA	NA	NA	NA	NA	#NAME?	#NAME?	#NAME?	#NAME?	#NAME?	#NAME?	#NAME?	#NAME?
AC023449.2	NA	NA	NA	NA	NA	NA	NA	NA	NA	NA	NA	NA	NA	NA	NA	NA	Inf	NA	NA	NA	NA	NA	NA	NA	NA	NA	NA	NA	NA	NA
AC023469.1	NA	NA	NA	NA	NA	NA	NA	NA	NA	NA	NA	NA	NA	NA	NA	NA	NA	NA	NA	NA	NA	NA	NA	NA	NA	NA	NA	NA	NA	NA
AC023469.2	NA	NA	NA	NA	NA	NA	NA	NA	NA	NA	NA	NA	NA	NA	NA	NA	NA	NA	NA	NA	NA	NA	NA	NA	NA	NA	NA	NA	NA	NA
AC023481.1	NA	NA	NA	#NAME?	NA	NA	NA	NA	#NAME?	NA	NA	NA	NA	NA	NA	NA	NA	NA	NA	NA	NA	NA	NA	NA	NA	NA	NA	NA	NA	NA
AC023491.1	NA	NA	NA	NA	NA	NA	NA	NA	NA	NA	NA	NA	NA	NA	Inf	NA	NA	NA	NA	NA	NA	NA	#NAME?	#NAME?	#NAME?	#NAME?	#NAME?	#NAME?	#NAME?	#NAME?
AC023491.2	NA	NA	NA	NA	NA	NA	NA	NA	NA	NA	NA	NA	NA	NA	NA	NA	NA	NA	NA	NA	NA	NA	NA	NA	NA	NA	NA	Inf	NA	NA
AC023590.1	NA	NA	NA	NA	NA	NA	NA	NA	NA	NA	NA	NA	NA	NA	NA	NA	NA	NA	NA	NA	NA	NA	NA	NA	NA	NA	NA	NA	NA	NA
AC023669.1	NA	NA	NA	NA	NA	NA	NA	NA	NA	NA	NA	NA	NA	NA	NA	NA	NA	NA	NA	NA	NA	NA	NA	NA	NA	NA	NA	NA	NA	NA
AC024028.1	NA	NA	NA	NA	NA	NA	NA	NA	NA	NA	NA	NA	NA	NA	NA	NA	NA	NA	NA	NA	NA	NA	NA	NA	NA	NA	NA	NA	NA	NA
AC024067.1	NA	NA	NA	NA	NA	NA	NA	NA	NA	NA	NA	NA	NA	NA	NA	NA	NA	NA	NA	NA	NA	NA	NA	NA	NA	NA	NA	NA	NA	NA
AC024082.3	NA	NA	NA	NA	NA	NA	NA	NA	NA	NA	NA	NA	NA	NA	NA	NA	NA	NA	NA	NA	NA	NA	NA	NA	NA	NA	NA	NA	NA	NA
AC024082.4	NA	NA	NA	NA	NA	NA	NA	NA	NA	NA	NA	NA	NA	NA	NA	NA	NA	NA	NA	NA	NA	NA	NA	NA	NA	NA	NA	NA	NA	NA
AC024084.1	NA	NA	NA	NA	NA	NA	NA	NA	NA	NA	-0.38767076531357536	-0.2813464267287629	-0.7359500027719427	-2.076.284.416.365.290	-0.49033825780986307	-13.502.138.962.417.100	-0.7969616307713295	#NAME?	-12.778.670.344.764.000	-13.072.789.894.642.100	-13.290.502.976.250.600	#NAME?	#NAME?	#NAME?	#NAME?	38.629.898.452.231.500	#NAME?	#NAME?	#NAME?	#NAME?
AC024132.1	#NAME?	NA	#NAME?	NA	#NAME?	#NAME?	NA	#NAME?	NA	#NAME?	NA	NA	NA	NA	NA	NA	NA	NA	NA	NA	NA	NA	#NAME?	#NAME?	#NAME?	#NAME?	#NAME?	#NAME?	#NAME?	#NAME?
AC024162.2	NA	NA	NA	NA	NA	NA	NA	NA	NA	NA	NA	NA	NA	NA	NA	NA	NA	NA	NA	NA	NA	NA	NA	NA	NA	NA	NA	NA	NA	NA
AC024560.2	NA	NA	#NAME?	#NAME?	NA	NA	NA	#NAME?	#NAME?	NA	NA	NA	NA	NA	NA	NA	NA	NA	NA	NA	NA	NA	#NAME?	#NAME?	#NAME?	#NAME?	#NAME?	#NAME?	#NAME?	#NAME?
AC024560.3	-0.18227217299205103	-0.013880576806460043	-0.37116787571117926	-0.140947506360842	-0.09724939521355128	-0.04573384736541727	0.1808153919447191	-0.23561785233038054	0.022091085819760235	0.055809286413891594	-0.012832540785069527	-0.04830772774029585	0.18632174351216732	-0.05431142378423365	-0.037747606068484985	-0.21305769559026166	-0.3084959844067362	-0.08970972720224199	-0.2175537120798584	-0.6561557810165972	-0.5584993196148224	-0.050194259523924055	-0.12579531340296746	-0.41058020402509227	-0.6400444785287778	-11.191.880.358.760.800	-0.6150473939485697	-0.5786843560828687	-0.6866173858371861	-0.5136096160571945
AC024592.12	-0.09286883161100551	-0.04293239985386474	0.6007552862530672	0.3904273938771054	0.3580291998754293	-0.8191138065967665	0.2677668994557683	0.43990527160532067	-0.08180586551428567	0.048311842080008945	-1,02E+12	0.04884865735861882	-0.5027060711436127	-0.3190951603803932	0.049621524661490994	-0.05559647596440029	-0.19713963626315129	-0.16981091983691177	-0.13940072490258273	-0.20093100901334465	-0.42413527944489277	0.3817209074777139	-0.06288981661579815	-0.06856213871246358	-0.0012274590813880076	-0.1551434790061236	-0.02022784259115333	0.22873369690722084	-0.04234446143642823	0.29449677331275864
AC024592.9	NA	NA	NA	NA	NA	NA	NA	NA	NA	NA	NA	NA	NA	NA	NA	NA	NA	NA	NA	NA	NA	NA	#NAME?	#NAME?	#NAME?	#NAME?	#NAME?	#NAME?	#NAME?	#NAME?
AC024619.2	NA	NA	NA	NA	NA	NA	NA	NA	NA	NA	NA	NA	NA	NA	NA	NA	NA	NA	NA	NA	NA	NA	NA	NA	NA	NA	NA	NA	NA	NA
AC024704.2	#NAME?	#NAME?	#NAME?	#NAME?	NA	#NAME?	#NAME?	#NAME?	#NAME?	NA	NA	NA	NA	NA	NA	Inf	Inf	NA	NA	NA	NA	NA	NA	NA	NA	NA	NA	NA	NA	NA
AC024937.2	NA	NA	NA	NA	NA	NA	NA	NA	NA	NA	NA	NA	NA	NA	NA	NA	NA	NA	NA	NA	NA	NA	NA	NA	NA	NA	NA	NA	NA	NA
AC024937.4	#NAME?	#NAME?	19.196.151.647.624.800	26.223.034.642.079.400	NA	#NAME?	#NAME?	#NAME?	#NAME?	NA	#NAME?	2.250.565.584.401.580	24.351.240.352.764.000	17.517.460.931.873.200	#NAME?	1.326.767.196.947.440	19.355.395.771.248.000	#NAME?	25.359.043.589.047.400	1.007.737.419.314.210	#NAME?	18.839.661.429.640.800	NA	NA	NA	NA	NA	NA	NA	NA
AC024937.6	NA	NA	NA	NA	NA	NA	NA	NA	NA	NA	NA	NA	NA	NA	NA	NA	NA	NA	NA	NA	NA	NA	NA	NA	NA	NA	NA	NA	NA	NA
AC025016.1	NA	NA	NA	NA	NA	NA	NA	NA	NA	NA	NA	NA	NA	NA	NA	NA	NA	NA	NA	NA	NA	NA	NA	NA	NA	NA	NA	NA	NA	NA
AC025165.8	NA	NA	NA	NA	NA	NA	NA	NA	NA	NA	NA	NA	NA	NA	NA	NA	NA	NA	NA	NA	NA	NA	NA	NA	NA	NA	NA	NA	NA	NA
AC025171.1	0.51939317661302975	-0.7474335394296996	-0.7229862963523112	17.007.393.222.281.200	#NAME?	11.167.380.284.452.200	-0.9490543781573635	#NAME?	19.432.085.475.838.200	0.8496959473724072	-0.1725512023231966	0.12240983422146193	0.15179853741828456	0.12206270422143156	-1.407.252.988.441.210	-0.35495134368590264	-0.955018005875095	-0.019641428294228686	-0.6441624514975499	-0.2519819908303178	-0.10221624203556454	0.743732327341889	-0.02408503523171407	#NAME?	#NAME?	#NAME?	-13.134.806.451.462.300	#NAME?	-19.975.697.742.070.900	-0.7870912150000656
AC025263.3	NA	#NAME?	NA	NA	NA	NA	#NAME?	NA	NA	NA	NA	NA	NA	NA	NA	NA	NA	Inf	NA	NA	NA	NA	NA	NA	NA	NA	NA	NA	NA	NA
AC025335.1	-0.07695904826951717	-0.8683178714469141	-0.7725794183086032	-0.48811276438325923	-0.6389162958883992	-0.039733371033705916	-0.19045044002453795	-0.45357247454505195	-0.35809212625301967	0.1371768324737477	-0.026549196716046025	-0.06249757624417752	-0.3211963367930001	-0.16322737538471027	-0.27406936736893983	-0.24935952544416148	-0.10602470056728175	0.2005579455975337	0.29100537533203197	0.2834913839693779	0.2793604557256698	-0.015290524477683939	-0.11331565089298001	0.05932416935650092	0.38097962356903703	0.4826449108754484	-0.656206819700971	0.2010591348867602	-0.13232348645489403	-0.39202442156989326
AC025442.3	#NAME?	NA	NA	#NAME?	NA	#NAME?	NA	NA	#NAME?	NA	NA	NA	NA	NA	Inf	NA	NA	NA	NA	Inf	NA	NA	NA	NA	NA	NA	NA	NA	NA	NA
AC025750.5	NA	NA	NA	#NAME?	NA	NA	NA	NA	#NAME?	NA	NA	NA	NA	NA	NA	NA	NA	NA	NA	NA	NA	NA	#NAME?	#NAME?	#NAME?	#NAME?	#NAME?	#NAME?	#NAME?	#NAME?
AC025750.7	NA	NA	NA	NA	NA	NA	NA	NA	NA	NA	NA	NA	NA	NA	NA	NA	NA	NA	NA	NA	NA	NA	NA	NA	NA	NA	NA	NA	NA	NA
AC025811.3	NA	NA	NA	NA	NA	NA	NA	NA	NA	NA	NA	NA	NA	NA	NA	NA	NA	NA	NA	NA	NA	NA	NA	NA	NA	NA	NA	NA	NA	NA
AC025918.2	NA	NA	NA	NA	NA	NA	NA	NA	NA	NA	NA	NA	NA	NA	NA	NA	NA	NA	NA	NA	NA	NA	NA	NA	NA	NA	NA	NA	NA	NA
AC026150.6	NA	NA	NA	NA	NA	NA	NA	NA	NA	NA	NA	Inf	NA	NA	NA	NA	NA	NA	Inf	NA	NA	NA	#NAME?	#NAME?	#NAME?	0.3005672024465875	#NAME?	#NAME?	#NAME?	#NAME?
AC026150.8	NA	NA	#NAME?	NA	#NAME?	NA	NA	#NAME?	NA	#NAME?	NA	Inf	Inf	Inf	Inf	NA	NA	NA	NA	NA	NA	NA	#NAME?	#NAME?	#NAME?	14.696.092.503.270.700	17.566.216.201.853.600	#NAME?	#NAME?	#NAME?
AC026167.1	NA	NA	NA	NA	NA	NA	NA	NA	NA	NA	NA	NA	NA	NA	NA	NA	NA	NA	NA	NA	NA	NA	NA	NA	NA	NA	NA	NA	NA	NA
AC026185.1	NA	NA	NA	NA	NA	NA	NA	NA	NA	NA	NA	NA	NA	NA	NA	NA	NA	NA	NA	NA	NA	NA	NA	NA	NA	NA	NA	NA	NA	NA
AC026188.1	NA	NA	NA	NA	#NAME?	NA	NA	NA	NA	#NAME?	#NAME?	#NAME?	#NAME?	#NAME?	#NAME?	#NAME?	#NAME?	#NAME?	#NAME?	#NAME?	#NAME?	#NAME?	NA	NA	NA	NA	NA	NA	NA	NA
AC026202.3	#NAME?	#NAME?	#NAME?	0.9477610440649447	0.18876220552565467	#NAME?	#NAME?	0.026408507906604612	0.9723747594282347	-0.10595666844536501	-0.009127897072273392	#NAME?	0.8647737690351064	0.8729588909038408	-0.1765843392893633	#NAME?	12.468.724.310.539.700	#NAME?	0.407212381126979	13.628.909.583.201.100	#NAME?	#NAME?	#NAME?	#NAME?	#NAME?	#NAME?	#NAME?	#NAME?	#NAME?	#NAME?
AC026202.5	NA	NA	NA	NA	NA	NA	NA	NA	NA	NA	NA	NA	NA	NA	NA	NA	NA	NA	NA	NA	NA	NA	NA	NA	NA	NA	NA	NA	NA	NA
AC026271.5	#NAME?	#NAME?	0.2969977430203329	#NAME?	NA	#NAME?	#NAME?	#NAME?	#NAME?	NA	-3,09E+11	#NAME?	-1.225.939.131.941.620	#NAME?	-10.653.883.217.818.300	-13.070.166.713.571.200	-0.37967240082805687	#NAME?	#NAME?	-20.326.654.529.445.000	-16.682.201.909.138.100	-0.26606536807854575	#NAME?	21.774.543.609.217.100	18.776.571.680.643.100	19.994.237.688.694.000	20.636.211.815.765.700	2.721.160.855.854.470	1.440.985.120.682.270	12.938.035.266.219.300
AC026471.6	NA	NA	#NAME?	#NAME?	#NAME?	NA	NA	#NAME?	#NAME?	#NAME?	#NAME?	#NAME?	#NAME?	#NAME?	#NAME?	#NAME?	#NAME?	#NAME?	#NAME?	#NAME?	#NAME?	#NAME?	NA	NA	NA	NA	NA	NA	NA	NA
AC026904.1	#NAME?	NA	NA	#NAME?	#NAME?	#NAME?	NA	NA	#NAME?	#NAME?	NA	NA	NA	NA	NA	NA	NA	NA	NA	NA	NA	NA	NA	NA	NA	NA	NA	NA	NA	NA
AC026954.6	NA	NA	NA	NA	NA	NA	NA	NA	NA	NA	NA	NA	NA	NA	NA	NA	NA	NA	NA	NA	NA	NA	NA	NA	NA	NA	NA	NA	NA	NA
AC027119.1	NA	NA	NA	NA	NA	NA	NA	NA	NA	NA	NA	NA	NA	NA	NA	NA	NA	NA	NA	NA	NA	NA	NA	NA	NA	NA	NA	NA	Inf	NA
AC027124.2	NA	NA	NA	NA	NA	NA	NA	NA	NA	NA	NA	NA	NA	NA	NA	NA	NA	NA	NA	NA	NA	NA	NA	NA	NA	NA	NA	NA	NA	NA
AC027124.3	NA	NA	NA	NA	NA	NA	NA	NA	NA	NA	NA	NA	NA	NA	NA	NA	NA	NA	NA	NA	NA	NA	NA	NA	NA	NA	NA	NA	NA	NA
AC027601.1	NA	NA	NA	NA	#NAME?	NA	NA	NA	NA	#NAME?	NA	NA	NA	NA	NA	NA	NA	NA	NA	NA	NA	NA	#NAME?	27.835.138.414.805.800	#NAME?	#NAME?	#NAME?	#NAME?	#NAME?	#NAME?
AC027612.1	NA	NA	NA	NA	NA	NA	NA	NA	NA	NA	NA	NA	NA	NA	NA	NA	NA	NA	NA	NA	NA	NA	#NAME?	#NAME?	33.297.889.812.586.000	#NAME?	#NAME?	29.475.942.185.635.300	#NAME?	#NAME?
AC027612.3	NA	NA	NA	NA	NA	NA	NA	NA	NA	NA	-0.13262917772272764	0.9544142673220691	-0.5990522055771128	0.7095681590157024	0.9017704197152299	0.02989652440917112	#NAME?	10.352.822.416.840.400	#NAME?	#NAME?	0.8891031753990932	0.614022981042864	#NAME?	#NAME?	#NAME?	3.088.120.029.508.730	#NAME?	#NAME?	#NAME?	#NAME?
AC027612.4	NA	NA	NA	NA	NA	NA	NA	NA	NA	NA	-0.019040174160012052	#NAME?	#NAME?	#NAME?	-0.6695144448681635	#NAME?	#NAME?	#NAME?	#NAME?	#NAME?	#NAME?	#NAME?	NA	NA	NA	NA	NA	NA	NA	NA
AC027612.6	0.2691753694728656	-0.3338967839698567	-0.2937967018177925	-0.20837635244235406	-0.7113873762859558	0.20712048046670326	-0.5714200512565417	0.055061635660588415	-0.8016447988905272	-0.9958879676881807	-9,32E+11	0.7070389674230935	0.6732019427087075	0.6351986569858371	0.6329350322061555	0.6204396302719674	0.7942754905839772	0.7113991500933807	0.6046543285608708	0.43560798898599884	0.35051310180297074	10.531.005.244.782.400	-0.004783924030899403	0.09740000946177212	#NAME?	-12.691.841.548.487.300	-0.8958898159119497	-16.910.428.849.720.000	-0.18052738387778394	-0.971823069823625
AC034187.2	NA	NA	NA	NA	NA	NA	NA	NA	NA	NA	#NAME?	#NAME?	#NAME?	#NAME?	#NAME?	#NAME?	#NAME?	#NAME?	#NAME?	#NAME?	#NAME?	#NAME?	NA	NA	NA	NA	NA	NA	NA	NA
AC034198.7	NA	NA	NA	NA	NA	NA	NA	NA	NA	NA	NA	NA	NA	NA	NA	NA	NA	NA	NA	NA	NA	NA	NA	NA	NA	NA	NA	NA	NA	NA
AC034220.3	0.23406338546676664	-0.8497858390894524	-12.714.510.799.441.900	0.013316199535767645	-0.0033823383152892677	0.012420516569471038	0.11932678648384824	#NAME?	-0.043356891672729304	-0.7362426822031403	-0.01915119006588667	0.05018048849764048	0.5233789255758945	0.1750503287782834	0.059856869443133995	0.4603986914432141	-0.04150286281715774	0.1967916209327902	-0.03741630017775334	-0.34891140646232255	-0.6272324130798163	0.1569778110881008	#NAME?	20.917.168.538.923.700	12.929.266.628.183.800	0.2646771471615489	0.94718364521003	-0.020474797946180262	0.6614251664184547	16.849.757.728.152.900
AC034228.2	NA	NA	NA	NA	NA	NA	NA	NA	NA	NA	NA	NA	NA	NA	NA	NA	NA	NA	NA	NA	NA	NA	NA	NA	NA	NA	NA	NA	NA	NA
AC034228.3	NA	NA	NA	NA	NA	NA	NA	NA	NA	NA	#NAME?	13.927.117.329.885.800	#NAME?	#NAME?	0.8688228071159251	1.077.615.173.065.770	#NAME?	#NAME?	#NAME?	0.4031948706863283	#NAME?	#NAME?	#NAME?	#NAME?	#NAME?	#NAME?	#NAME?	#NAME?	#NAME?	#NAME?
AC034228.4	NA	NA	NA	NA	NA	NA	NA	NA	NA	NA	NA	NA	NA	NA	NA	NA	NA	NA	NA	NA	NA	NA	NA	NA	NA	NA	NA	NA	NA	NA
AC034243.1	0.004294097100227194	-0.45265822542987677	-11.659.536.289.670.100	100.509.615.186.753	0.6732936779865356	0.8131285588705296	0.1732387371166758	-0.5909075828814159	0.6056789807771032	-0.5445566502724517	-0.006357903597403666	-0.1961530114150155	0.19657452457139007	0.23490312814488257	-1.432.500.166.740.100	-0.12255272763499354	-0.3653369255964825	0.24950049971288474	-0.24041128727934025	-0.17006642491578672	0.03602690891886293	-0.6966642310651273	NA	NA	NA	Inf	NA	Inf	NA	NA
AC037445.1	NA	NA	NA	NA	NA	NA	NA	NA	NA	NA	NA	NA	NA	NA	NA	NA	NA	NA	NA	NA	NA	NA	NA	NA	NA	NA	NA	NA	NA	NA
AC037459.4	10.050.844.151.545.500	13.598.131.194.810.000	#NAME?	-0.42367339188804637	-11.960.294.917.887.700	17.800.945.371.966.200	0.14962068169504492	#NAME?	0.4682865763324468	-26.456.511.630.826.300	NA	Inf	Inf	NA	Inf	NA	Inf	NA	NA	Inf	NA	Inf	-6,68E+11	0.2335899749539377	16.676.133.320.788.700	#NAME?	0.7842605607155586	-0.34868137275549604	1.385.731.225.123.750	0.739334505257936
AC046143.3	-0.5028973946291047	-0.17393266209701477	-0.24568747411765607	-0.33659614713584235	-0.30535725319637796	0.08178396801155995	0.3441032398660331	-0.18020054145887027	-0.24346522722772995	-0.03389265921500187	#NAME?	18.089.779.555.094.500	19.221.846.003.590.200	#NAME?	19.380.531.616.353.300	19.428.479.219.788.400	19.445.433.358.622.200	33.112.675.256.367.900	44.373.694.213.126.200	4.500.999.480.262.950	39.517.633.815.468.200	1.765.537.349.822.390	#NAME?	#NAME?	20.291.020.070.257.900	#NAME?	2.060.130.076.119.050	38.655.892.355.493.200	22.818.069.943.897.800	1.253.075.294.030.480
AC051649.12	NA	#NAME?	#NAME?	#NAME?	NA	NA	#NAME?	#NAME?	#NAME?	NA	-0.21267129406315716	-14.065.789.544.481.600	#NAME?	#NAME?	#NAME?	#NAME?	#NAME?	#NAME?	#NAME?	0.3132588551091755	#NAME?	-0.3570979461218986	NA	NA	NA	NA	NA	NA	NA	NA
AC053503.11	NA	NA	NA	NA	NA	NA	NA	NA	NA	NA	NA	NA	NA	NA	NA	NA	NA	NA	NA	NA	NA	NA	NA	NA	NA	NA	NA	NA	NA	NA
AC053503.12	NA	NA	NA	NA	NA	NA	NA	NA	NA	NA	NA	NA	NA	NA	NA	NA	NA	NA	NA	NA	NA	NA	#NAME?	#NAME?	#NAME?	#NAME?	#NAME?	#NAME?	#NAME?	#NAME?
AC053503.2	NA	NA	NA	NA	NA	NA	NA	NA	NA	NA	NA	NA	NA	NA	NA	NA	NA	NA	NA	NA	NA	NA	NA	NA	NA	NA	NA	NA	NA	NA
AC053503.4	#NAME?	#NAME?	NA	0.28955519251336204	0.8250505573982502	3.433.725.363.702.410	#NAME?	NA	#NAME?	#NAME?	#NAME?	#NAME?	#NAME?	#NAME?	#NAME?	#NAME?	#NAME?	#NAME?	#NAME?	#NAME?	#NAME?	#NAME?	#NAME?	#NAME?	#NAME?	#NAME?	#NAME?	#NAME?	#NAME?	#NAME?
AC053503.6	NA	NA	NA	NA	NA	NA	NA	NA	NA	NA	NA	NA	NA	NA	NA	NA	NA	NA	NA	NA	NA	NA	NA	NA	NA	NA	NA	NA	NA	NA
AC055764.1	NA	NA	NA	NA	NA	NA	NA	NA	NA	NA	NA	NA	NA	NA	NA	NA	NA	NA	NA	NA	NA	NA	NA	NA	NA	NA	NA	NA	NA	NA
AC055876.1	NA	NA	#NAME?	#NAME?	NA	NA	NA	#NAME?	#NAME?	NA	#NAME?	0.7477721490898327	#NAME?	11.890.594.693.523.700	-0.4971294503350389	#NAME?	-0.42484226684647963	0.3480802255842155	#NAME?	#NAME?	0.5099207018103614	#NAME?	#NAME?	0.5053892204142159	#NAME?	#NAME?	#NAME?	#NAME?	#NAME?	-0.449943071370807
AC058791.1	-0.7167745221108499	-13.781.716.942.729.900	-0.9686018305844974	-2.214.663.806.135.270	#NAME?	-0.9625324603347759	0.1791448072211925	-16.051.956.533.403.000	-10.732.689.684.066.400	0.7029858270090591	-0.1761472796804604	-0.37275974623827535	0.6122994311332053	#NAME?	0.7189683913696777	0.7572688306448732	10.103.675.094.942.200	20.110.147.094.399.000	29.967.661.755.370.900	35.563.500.643.587.900	2.641.080.126.502.190	0.998336544754202	#NAME?	#NAME?	#NAME?	29.278.145.502.729.500	14.752.474.649.315.600	12.174.876.020.683.200	#NAME?	#NAME?
AC060834.2	NA	NA	NA	NA	NA	NA	NA	NA	NA	NA	NA	NA	NA	NA	NA	NA	NA	NA	NA	NA	NA	NA	NA	NA	NA	NA	NA	NA	NA	NA
AC060834.3	NA	NA	NA	NA	NA	NA	NA	NA	NA	NA	-0.014753993109728525	-0.7698504269151838	0.5580727656552378	0.37524394061773814	-0.46012755127736665	-0.331026824639903	-0.3203234382018884	-0.5829415631260874	0.5306203941749836	-1.099.976.259.535.920	#NAME?	-0.345857013739107	#NAME?	#NAME?	#NAME?	19.783.304.286.520.800	0.6687853026274633	#NAME?	#NAME?	#NAME?
AC061961.2	NA	NA	NA	NA	NA	NA	NA	NA	NA	NA	NA	NA	NA	NA	NA	NA	NA	NA	NA	NA	NA	NA	NA	NA	NA	NA	NA	NA	NA	NA
AC061992.2	#NAME?	#NAME?	NA	#NAME?	#NAME?	#NAME?	#NAME?	NA	#NAME?	#NAME?	NA	NA	NA	NA	NA	NA	NA	NA	NA	NA	NA	NA	NA	NA	NA	NA	NA	NA	NA	NA
AC062016.1	NA	NA	NA	NA	NA	NA	NA	NA	NA	NA	NA	NA	NA	NA	NA	NA	NA	NA	NA	Inf	NA	NA	#NAME?	#NAME?	0.18571221283810835	#NAME?	#NAME?	#NAME?	#NAME?	#NAME?
AC062016.3	NA	NA	NA	NA	NA	NA	NA	NA	NA	NA	NA	NA	NA	NA	NA	NA	NA	NA	NA	NA	NA	NA	NA	NA	NA	NA	NA	NA	NA	NA
AC062017.1	-0.4047861205111536	#NAME?	#NAME?	0.5144998829458036	#NAME?	#NAME?	#NAME?	#NAME?	0.11084004673549146	#NAME?	#NAME?	14.546.856.207.063.900	#NAME?	2.222.928.440.025.470	#NAME?	#NAME?	#NAME?	2.477.329.982.751.060	#NAME?	#NAME?	#NAME?	#NAME?	-0.20499789354164066	#NAME?	#NAME?	#NAME?	#NAME?	#NAME?	#NAME?	#NAME?
AC062020.2	NA	NA	NA	NA	NA	NA	NA	NA	NA	NA	NA	NA	NA	NA	NA	NA	NA	NA	NA	NA	NA	NA	NA	NA	NA	NA	NA	NA	NA	NA
AC062021.1	NA	NA	NA	NA	NA	NA	NA	NA	NA	NA	NA	NA	NA	NA	NA	NA	NA	NA	NA	NA	NA	NA	NA	NA	NA	NA	NA	NA	NA	NA
AC062022.1	NA	NA	NA	NA	NA	NA	NA	NA	NA	NA	NA	NA	NA	NA	NA	NA	NA	NA	NA	NA	NA	NA	#NAME?	#NAME?	#NAME?	#NAME?	#NAME?	#NAME?	#NAME?	#NAME?
AC062028.1	NA	NA	#NAME?	17.707.487.382.482.600	Inf	NA	NA	#NAME?	#NAME?	NA	NA	NA	NA	NA	NA	NA	NA	NA	NA	NA	NA	NA	NA	NA	NA	NA	NA	NA	NA	NA
AC062029.1	NA	-0.09432862133439288	NA	0.4479357865616467	#NAME?	Inf	#NAME?	Inf	0.2885581483648555	1.033.007.092.365.980	-0.10829929973369024	17.698.539.638.207.700	0.2103541097878467	-0.11274867375535033	18.919.641.338.375.500	#NAME?	#NAME?	#NAME?	-0.26209310663770485	-0.4032733988167577	#NAME?	#NAME?	#NAME?	#NAME?	2.766.394.208.134.430	#NAME?	#NAME?	#NAME?	#NAME?	3.992.560.395.097.710
AC062031.1	NA	NA	NA	NA	NA	NA	NA	NA	NA	NA	NA	NA	NA	NA	NA	NA	NA	NA	NA	NA	NA	NA	NA	NA	NA	NA	NA	NA	NA	NA
AC062032.1	NA	NA	NA	NA	NA	NA	NA	NA	NA	NA	NA	NA	NA	NA	NA	NA	NA	NA	NA	NA	NA	NA	NA	NA	NA	NA	NA	NA	NA	NA
AC063961.1	NA	NA	NA	NA	NA	NA	NA	NA	NA	NA	NA	NA	NA	NA	NA	NA	NA	NA	NA	NA	NA	NA	NA	NA	NA	NA	NA	NA	NA	NA
AC063976.1	NA	NA	NA	NA	NA	NA	NA	NA	NA	NA	NA	NA	NA	NA	NA	NA	NA	NA	NA	NA	NA	NA	NA	NA	NA	NA	NA	NA	NA	NA
AC063976.2	NA	NA	NA	NA	NA	NA	NA	NA	NA	NA	NA	NA	NA	NA	NA	NA	NA	NA	NA	NA	NA	NA	NA	NA	NA	NA	NA	NA	NA	NA
AC063976.3	NA	NA	NA	NA	NA	NA	NA	NA	NA	NA	NA	NA	NA	NA	NA	NA	NA	NA	NA	NA	NA	NA	NA	NA	NA	NA	NA	NA	NA	NA
AC063976.7	NA	NA	NA	NA	NA	NA	NA	NA	NA	NA	NA	NA	NA	NA	NA	NA	NA	NA	NA	NA	NA	NA	-11.565.734.348.920.200	#NAME?	#NAME?	#NAME?	-17.965.498.892.647.700	#NAME?	#NAME?	#NAME?
AC063979.1	NA	NA	NA	NA	NA	NA	NA	NA	NA	NA	NA	NA	NA	NA	NA	NA	NA	NA	NA	NA	NA	NA	NA	NA	NA	NA	NA	NA	NA	NA
AC063980.3	NA	NA	NA	NA	NA	NA	NA	NA	NA	NA	NA	NA	NA	NA	NA	NA	NA	NA	NA	NA	NA	NA	NA	NA	NA	NA	NA	NA	NA	NA
AC064834.1	NA	NA	NA	NA	NA	NA	NA	NA	NA	NA	NA	NA	NA	NA	NA	NA	NA	NA	NA	NA	NA	NA	NA	NA	NA	NA	NA	NA	NA	NA
AC064836.3	NA	NA	NA	NA	NA	NA	NA	NA	NA	NA	NA	NA	NA	NA	NA	NA	NA	NA	NA	NA	NA	NA	NA	NA	NA	NA	NA	NA	NA	NA
AC064850.4	#NAME?	#NAME?	NA	#NAME?	#NAME?	#NAME?	#NAME?	NA	#NAME?	#NAME?	-0.013589959593625356	0.1970631982778256	0.35977800819114797	0.20487729834353666	0.3026685674462701	-0.10667735781017679	-0.5348153281531286	0.40453375664007457	0.14211258509700517	-0.2853154427592088	-0.908003573445655	0.293432500726317	-0.254229725673386	#NAME?	#NAME?	#NAME?	#NAME?	-13.171.590.837.074.800	#NAME?	0.04836925025769105
AC064852.4	NA	NA	NA	NA	NA	NA	NA	NA	NA	NA	NA	NA	NA	NA	NA	NA	NA	NA	NA	NA	NA	NA	NA	NA	NA	NA	NA	NA	NA	NA
AC064853.2	NA	NA	NA	NA	NA	NA	NA	NA	NA	NA	NA	NA	NA	NA	NA	NA	NA	NA	NA	NA	NA	NA	#NAME?	#NAME?	#NAME?	#NAME?	#NAME?	#NAME?	#NAME?	#NAME?
AC064853.3	NA	NA	NA	NA	NA	NA	NA	NA	NA	NA	NA	NA	NA	NA	NA	NA	NA	NA	NA	NA	NA	NA	NA	NA	NA	NA	NA	NA	NA	NA
AC064865.1	NA	NA	NA	NA	NA	NA	NA	NA	NA	NA	NA	NA	NA	NA	NA	NA	NA	NA	NA	NA	NA	NA	NA	NA	NA	NA	NA	NA	NA	NA
AC064871.3	NA	NA	NA	NA	NA	NA	NA	NA	NA	NA	NA	NA	NA	NA	NA	NA	NA	NA	NA	NA	NA	NA	#NAME?	#NAME?	#NAME?	#NAME?	#NAME?	#NAME?	#NAME?	#NAME?
AC064874.1	NA	NA	NA	NA	NA	NA	NA	NA	NA	NA	NA	NA	NA	NA	NA	NA	NA	NA	NA	NA	NA	NA	NA	NA	NA	NA	NA	NA	NA	NA
AC064875.2	#NAME?	#NAME?	#NAME?	#NAME?	#NAME?	#NAME?	#NAME?	#NAME?	#NAME?	#NAME?	NA	NA	NA	NA	NA	NA	NA	NA	NA	NA	NA	NA	NA	NA	NA	NA	NA	NA	NA	NA
AC066692.3	NA	NA	NA	NA	NA	NA	NA	NA	NA	NA	NA	NA	NA	NA	NA	NA	NA	NA	NA	NA	NA	NA	NA	Inf	NA	NA	NA	NA	NA	NA
AC067940.1	NA	NA	NA	NA	#NAME?	NA	NA	NA	NA	#NAME?	NA	NA	NA	NA	NA	NA	NA	NA	NA	NA	NA	NA	NA	NA	NA	NA	NA	NA	NA	NA
AC067945.2	NA	NA	NA	NA	NA	NA	NA	NA	NA	NA	NA	NA	NA	NA	NA	NA	NA	NA	NA	NA	NA	NA	NA	NA	NA	NA	NA	NA	NA	NA
AC067945.3	#NAME?	NA	NA	NA	#NAME?	#NAME?	NA	NA	NA	#NAME?	NA	NA	NA	NA	NA	NA	NA	NA	NA	NA	NA	NA	NA	NA	NA	NA	NA	NA	NA	NA
AC067945.4	NA	NA	NA	NA	NA	NA	NA	NA	NA	NA	NA	NA	NA	NA	NA	NA	NA	NA	NA	NA	NA	NA	NA	NA	NA	NA	NA	NA	NA	NA
AC067956.1	NA	NA	NA	NA	NA	NA	NA	NA	NA	NA	NA	NA	NA	NA	NA	NA	NA	NA	NA	NA	NA	NA	NA	NA	NA	NA	NA	NA	NA	NA
AC067959.1	#NAME?	NA	NA	NA	NA	#NAME?	NA	NA	NA	NA	NA	NA	NA	NA	NA	NA	NA	NA	NA	NA	NA	NA	NA	NA	NA	NA	NA	NA	NA	NA
AC067960.1	NA	NA	NA	NA	NA	NA	NA	NA	NA	NA	NA	NA	NA	NA	NA	NA	NA	NA	NA	NA	NA	NA	NA	NA	NA	NA	NA	NA	NA	NA
AC067968.3	NA	NA	NA	NA	NA	NA	NA	NA	NA	NA	NA	NA	NA	NA	NA	NA	NA	NA	NA	NA	NA	NA	NA	NA	NA	NA	NA	NA	NA	NA
AC067969.1	NA	NA	NA	NA	NA	NA	NA	NA	NA	NA	NA	NA	NA	NA	NA	NA	NA	NA	NA	NA	NA	NA	NA	NA	NA	NA	NA	NA	NA	NA
AC067969.2	NA	NA	NA	NA	NA	NA	NA	NA	NA	NA	-1,09E+12	-16.778.089.590.846.100	#NAME?	0.4922259673936941	-0.22973100615056807	-0.3098466175284507	#NAME?	0.5442147506569988	0.10579141892929761	0.46871722369520386	-0.37193605134106716	-128.140.226.912.112	-0.1996460137704163	-0.3608513453327746	-0.641348512126499	0.32100846292420737	-0.4608265924677463	#NAME?	0.59588527557082	0.10706832842934821
AC068042.1	NA	NA	NA	NA	NA	NA	NA	NA	NA	NA	#NAME?	#NAME?	#NAME?	#NAME?	#NAME?	#NAME?	#NAME?	#NAME?	#NAME?	#NAME?	0.8033946172487703	#NAME?	#NAME?	#NAME?	15.868.242.352.797.900	19.115.717.276.096.400	#NAME?	#NAME?	#NAME?	#NAME?
AC068044.1	NA	NA	NA	NA	NA	NA	NA	NA	NA	NA	NA	NA	NA	NA	NA	NA	NA	NA	NA	NA	NA	NA	#NAME?	#NAME?	#NAME?	#NAME?	#NAME?	#NAME?	#NAME?	#NAME?
AC068057.1	NA	NA	NA	#NAME?	NA	NA	NA	NA	#NAME?	NA	NA	NA	NA	NA	NA	NA	NA	NA	NA	NA	NA	NA	NA	NA	NA	NA	NA	NA	NA	NA
AC068134.10	#NAME?	#NAME?	-16.863.332.522.634.000	#NAME?	#NAME?	#NAME?	-0.67384142502541855	#NAME?	0.9493068771636309	#NAME?	-0.0701806914020964	0.005264650950369362	0.2071062269066764	0.31298146392258314	0.1651450952140931	-0.2295955265475718	-0.6529877846097896	0.05126814719167491	-0.3384021481412338	-0.34240019926392473	-0.8973233409345402	0.5582017214791639	#NAME?	19.447.468.243.152.000	#NAME?	#NAME?	18.133.433.822.996.200	20.037.108.312.606.900	14.536.952.993.711.800	21.443.133.745.621.800
AC068134.6	NA	NA	NA	NA	NA	NA	NA	NA	NA	NA	NA	NA	NA	NA	NA	NA	NA	NA	NA	NA	NA	NA	#NAME?	#NAME?	#NAME?	#NAME?	#NAME?	#NAME?	#NAME?	#NAME?
AC068134.8	NA	NA	NA	NA	NA	NA	NA	NA	NA	NA	NA	NA	NA	NA	NA	NA	NA	NA	NA	NA	NA	NA	NA	NA	NA	NA	NA	NA	NA	NA
AC068135.1	NA	NA	NA	NA	NA	NA	NA	NA	NA	NA	NA	NA	NA	NA	NA	NA	NA	NA	NA	NA	NA	NA	NA	NA	NA	NA	NA	NA	NA	NA
AC068137.13	NA	NA	NA	NA	NA	NA	NA	NA	NA	NA	NA	NA	NA	NA	NA	NA	NA	NA	NA	NA	NA	NA	NA	NA	NA	NA	NA	NA	NA	NA
AC068138.1	NA	NA	NA	NA	NA	NA	NA	NA	NA	NA	NA	NA	NA	NA	NA	NA	NA	NA	NA	NA	NA	NA	NA	NA	NA	NA	NA	NA	NA	NA
AC068196.1	NA	NA	NA	NA	NA	NA	NA	NA	NA	NA	NA	NA	NA	NA	NA	NA	NA	NA	NA	NA	NA	NA	NA	NA	NA	NA	NA	NA	NA	NA
AC068279.3	NA	NA	NA	NA	NA	NA	NA	NA	NA	NA	NA	NA	NA	NA	NA	NA	NA	NA	NA	NA	NA	NA	#NAME?	#NAME?	#NAME?	-20.186.798.494.218.000	-2.101.800.703.943.140	-19.617.260.465.825.200	#NAME?	#NAME?
AC068282.3	-0.5075556693109744	-0.7813088231522073	-0.3258815561839399	-0.41797099328628473	-0.15529408751633822	-0.15554233258313518	-0.21536059768754187	-0.2020223335874227	-0.6074212341403723	-0.13739692704463674	NA	NA	NA	NA	NA	NA	NA	NA	NA	NA	NA	NA	NA	NA	NA	NA	NA	NA	NA	NA
AC068286.1	NA	NA	NA	NA	NA	NA	NA	NA	NA	NA	#NAME?	#NAME?	#NAME?	#NAME?	#NAME?	#NAME?	#NAME?	#NAME?	#NAME?	#NAME?	#NAME?	#NAME?	#NAME?	#NAME?	#NAME?	#NAME?	#NAME?	#NAME?	#NAME?	#NAME?
AC068287.1	NA	NA	NA	NA	NA	NA	NA	NA	NA	NA	NA	NA	NA	NA	NA	NA	NA	NA	NA	NA	NA	NA	NA	NA	NA	NA	NA	NA	NA	NA
AC068483.1	NA	NA	NA	NA	NA	NA	NA	NA	NA	NA	NA	NA	NA	NA	NA	NA	NA	NA	NA	NA	NA	NA	NA	NA	NA	NA	NA	NA	NA	NA
AC068489.1	NA	NA	NA	NA	NA	NA	NA	NA	NA	NA	NA	NA	NA	NA	NA	NA	NA	NA	NA	NA	NA	NA	NA	NA	NA	NA	NA	NA	NA	NA
AC068490.1	NA	NA	NA	NA	NA	NA	NA	NA	NA	NA	NA	NA	NA	NA	NA	NA	NA	NA	NA	NA	NA	NA	NA	NA	NA	NA	NA	NA	NA	NA
AC068491.2	#NAME?	NA	NA	NA	NA	#NAME?	NA	NA	NA	NA	NA	NA	NA	NA	NA	NA	NA	NA	NA	NA	NA	NA	NA	NA	NA	NA	NA	NA	NA	NA
AC068491.3	NA	NA	NA	NA	NA	NA	NA	NA	NA	NA	NA	NA	NA	NA	NA	NA	NA	NA	NA	NA	NA	NA	NA	NA	NA	NA	NA	NA	NA	NA
AC068492.1	NA	NA	NA	NA	NA	NA	NA	NA	NA	NA	NA	NA	NA	NA	NA	NA	NA	NA	NA	NA	NA	NA	#NAME?	#NAME?	#NAME?	#NAME?	#NAME?	#NAME?	#NAME?	#NAME?
AC068499.10	-2.050.182.432.307.640	#NAME?	-0.6233796812778455	-19.020.560.355.531.900	#NAME?	#NAME?	-11.477.247.162.461.700	-21.851.702.855.538.900	#NAME?	19.501.844.989.769.900	-7,68E+11	-10.335.606.321.809.700	-0.036756180044758946	-0.3775787713711632	0.08451867778849165	-0.0719227195456961	-0.4738335498351509	-0.8385519900129244	-0.15938171929574263	-0.36008869254217235	-16.878.207.935.988.800	-0.06953263478521399	#NAME?	#NAME?	#NAME?	#NAME?	#NAME?	#NAME?	0.957051813381841	#NAME?
AC068522.4	NA	NA	NA	#NAME?	NA	NA	NA	NA	#NAME?	NA	NA	NA	NA	NA	NA	NA	NA	NA	NA	NA	NA	NA	NA	NA	NA	NA	NA	NA	NA	NA
AC068533.7	-0.26186615285272236	#NAME?	-0.1508938988319526	#NAME?	-0.5335602949993756	-0.6318878558458766	#NAME?	-0.22415652430657818	-13.702.091.191.369.000	-0.8613850031314856	-0.18648666907926298	0.2990808385015007	-10.474.043.526.652.000	0.03963063517407521	-0.6626626282504149	-0.15680578613855345	-0.40618587665028055	0.24558307216867067	0.5773951022235773	0.6747785065573437	0.33939709486152086	0.38785791008246245	-9,57E+11	#NAME?	#NAME?	#NAME?	0.6452780575560707	0.701237379107409	11.447.847.835.377.500	0.2567163673523749
AC068535.2	NA	NA	NA	NA	NA	NA	NA	NA	NA	NA	NA	NA	NA	NA	NA	NA	NA	NA	NA	NA	NA	NA	NA	NA	NA	NA	NA	NA	NA	NA
AC068538.2	NA	NA	NA	NA	NA	NA	NA	NA	NA	NA	#NAME?	#NAME?	#NAME?	#NAME?	#NAME?	0.6828533478527486	#NAME?	#NAME?	#NAME?	#NAME?	#NAME?	#NAME?	NA	NA	NA	NA	NA	NA	NA	NA
AC068580.5	NA	NA	NA	NA	#NAME?	NA	NA	NA	NA	#NAME?	NA	NA	NA	NA	NA	NA	NA	NA	NA	NA	NA	NA	NA	NA	NA	NA	NA	NA	NA	NA
AC068580.6	#NAME?	NA	NA	NA	NA	#NAME?	NA	NA	NA	NA	NA	NA	NA	NA	NA	NA	NA	NA	NA	NA	NA	NA	NA	NA	NA	NA	NA	NA	NA	NA
AC068580.7	NA	NA	NA	NA	NA	NA	NA	NA	NA	NA	NA	NA	NA	NA	NA	NA	NA	NA	NA	NA	NA	NA	NA	NA	NA	NA	NA	NA	NA	NA
AC068657.2	NA	NA	NA	NA	NA	NA	NA	NA	NA	NA	NA	NA	NA	NA	NA	NA	NA	NA	NA	NA	NA	NA	NA	NA	NA	NA	NA	NA	NA	NA
AC068724.1	NA	NA	NA	NA	NA	NA	NA	NA	NA	NA	NA	NA	NA	NA	NA	NA	NA	NA	NA	NA	NA	NA	NA	NA	NA	NA	NA	NA	NA	NA
AC068831.10	NA	NA	#NAME?	4.214.780.728.382.000	#NAME?	NA	NA	#NAME?	25.685.325.442.960.000	18.267.036.548.671.200	#NAME?	-0.34998946407386133	0.4679605383057903	-10.594.112.973.304.000	-0.16308288724010944	-0.12590630174364983	#NAME?	-17.027.604.438.434.900	-12.034.921.482.497.100	0.05611130896214803	#NAME?	-2.697.682.495.059.900	-0.3840650605142309	-13.331.910.746.119.200	#NAME?	-0.6669880134536803	#NAME?	#NAME?	#NAME?	#NAME?
AC068831.11	NA	NA	NA	NA	NA	NA	NA	NA	NA	NA	NA	NA	NA	NA	NA	NA	NA	NA	NA	NA	NA	NA	NA	NA	NA	NA	NA	NA	NA	NA
AC068831.12	NA	NA	NA	NA	NA	NA	NA	NA	NA	NA	NA	NA	NA	NA	NA	NA	NA	NA	NA	NA	NA	NA	NA	NA	NA	NA	NA	NA	NA	NA
AC068831.15	NA	NA	#NAME?	NA	#NAME?	NA	NA	#NAME?	NA	#NAME?	NA	NA	Inf	NA	NA	NA	NA	NA	NA	NA	NA	Inf	-0.3629934199743997	#NAME?	#NAME?	#NAME?	#NAME?	#NAME?	#NAME?	#NAME?
AC068831.16	#NAME?	NA	NA	NA	NA	#NAME?	NA	NA	NA	NA	-8,70E+11	0.15598792284079918	-0.13240002381126045	0.23863002723322368	0.022986883032606306	0.44753075670677345	0.21470040462228202	0.35635926249328675	0.2030430286145267	-0.11347931052840599	-0.034726182064108185	0.3469449763099024	#NAME?	16.309.719.186.600.200	#NAME?	14.862.218.805.119.800	0.6079907533141069	#NAME?	0.8759869370820182	0.3827809671837006
AC068831.17	NA	NA	NA	NA	NA	NA	NA	NA	NA	NA	NA	NA	NA	NA	NA	NA	NA	NA	NA	NA	NA	NA	NA	NA	NA	NA	NA	NA	NA	NA
AC068831.3	NA	#NAME?	NA	NA	#NAME?	NA	#NAME?	NA	NA	#NAME?	NA	Inf	NA	NA	NA	Inf	NA	Inf	Inf	Inf	NA	Inf	NA	NA	NA	NA	NA	NA	NA	NA
AC068831.6	#NAME?	NA	#NAME?	#NAME?	NA	#NAME?	NA	#NAME?	#NAME?	NA	NA	NA	Inf	NA	NA	Inf	NA	NA	Inf	NA	NA	Inf	#NAME?	18.599.278.689.650.100	#NAME?	#NAME?	20.098.047.463.407.600	#NAME?	27.202.666.137.883.400	#NAME?
AC068858.1	NA	NA	NA	NA	NA	NA	NA	NA	NA	NA	NA	NA	NA	NA	NA	NA	NA	NA	NA	NA	NA	NA	NA	NA	NA	NA	NA	NA	NA	NA
AC069154.4	NA	NA	NA	NA	NA	NA	NA	NA	NA	NA	NA	NA	NA	NA	NA	NA	NA	NA	NA	NA	NA	NA	NA	NA	NA	NA	NA	NA	NA	NA
AC069155.1	0.8145365486544295	0.9833457613160057	3.683.354.465.609.410	29.850.482.273.955.600	42.500.182.533.378.100	0.5226958779857624	16.531.907.309.863.200	4.784.009.493.708.730	4.048.300.932.717.960	16.526.261.328.298.800	-0.03476978827802166	#NAME?	0.41504404771834424	-0.21176920509715977	0.3351365801001883	0.5539629920385354	13.099.359.243.529.500	16.655.346.156.606.300	3.203.140.198.761.930	49.920.399.560.820.200	6.308.049.727.956.330	#NAME?	-0.06985188897151673	10.659.128.178.782.800	14.084.194.424.810.900	14.904.026.640.043.200	18.557.717.834.700.300	33.143.839.998.204.300	3.012.226.608.392.990	25.380.940.139.056.300
AC069157.1	NA	NA	NA	NA	NA	NA	NA	NA	NA	NA	NA	NA	NA	NA	NA	NA	NA	NA	NA	NA	NA	NA	NA	NA	NA	NA	NA	NA	NA	NA
AC069213.4	NA	NA	NA	NA	NA	NA	NA	NA	NA	NA	NA	NA	NA	NA	NA	NA	NA	NA	NA	NA	NA	NA	NA	NA	NA	NA	NA	NA	NA	NA
AC069257.6	NA	NA	NA	NA	NA	NA	NA	NA	NA	NA	NA	NA	NA	NA	NA	NA	NA	NA	NA	NA	NA	NA	NA	NA	NA	NA	NA	NA	NA	NA
AC069257.8	NA	NA	NA	NA	NA	NA	NA	NA	NA	NA	NA	NA	NA	NA	NA	NA	NA	NA	NA	NA	NA	NA	NA	NA	NA	NA	NA	NA	NA	NA
AC069277.2	NA	NA	NA	NA	NA	NA	NA	NA	NA	NA	-0.0067331406726655885	-0.46875095996605887	0.1180375852822407	0.0833439835517881	0.12999192363653556	-0.19681875617570116	0.14195915776969914	-0.31393786666071566	0.2829276733332995	-0.3440809289890161	-0.567516913902566	-0.20465980804213102	-0.3898646245470382	#NAME?	#NAME?	-0.7505055473056814	-16.960.503.064.104.300	-19.265.053.626.607.400	-1.437.039.749.884.370	-15.026.615.447.865.100
AC069282.6	NA	NA	NA	NA	NA	NA	NA	NA	NA	NA	NA	NA	NA	NA	NA	NA	NA	Inf	NA	NA	NA	NA	NA	NA	NA	NA	NA	NA	NA	NA
AC069363.1	NA	NA	NA	#NAME?	#NAME?	NA	NA	NA	#NAME?	#NAME?	NA	NA	NA	NA	NA	NA	NA	NA	NA	NA	NA	NA	NA	NA	NA	NA	NA	NA	NA	NA
AC069368.3	#NAME?	-0.25529582251890337	0.5446615758766585	0.7352367446784317	-11.702.556.691.755.600	0.4777932975582758	-0.22454626225214133	#NAME?	-0.7860383570213713	0.012464998372537691	#NAME?	0.9757006489660103	-0.40739466074847464	11.637.364.206.187.700	19.337.554.750.783.900	#NAME?	11.418.214.036.573.100	0.7308614393345786	1.055.749.069.694.610	10.635.527.376.942.300	0.6576278867222275	1.935.493.617.676.640	#NAME?	#NAME?	#NAME?	#NAME?	#NAME?	#NAME?	#NAME?	#NAME?
AC069513.4	10.559.134.383.767.600	#NAME?	#NAME?	#NAME?	#NAME?	1.232.916.123.588.370	#NAME?	#NAME?	20.147.217.438.668.900	-0.19510729092065954	NA	Inf	Inf	NA	Inf	NA	NA	Inf	Inf	NA	NA	NA	NA	NA	NA	NA	NA	NA	NA	NA
AC069542.1	NA	NA	NA	NA	NA	NA	NA	NA	NA	NA	NA	NA	NA	NA	NA	NA	NA	NA	NA	NA	NA	NA	NA	NA	NA	NA	NA	NA	NA	NA
AC072052.7	#NAME?	#NAME?	#NAME?	#NAME?	#NAME?	#NAME?	#NAME?	#NAME?	-0.3148078643089125	0.9548553571644666	NA	NA	NA	NA	NA	NA	NA	NA	NA	NA	NA	NA	NA	Inf	NA	NA	NA	NA	NA	NA
AC072061.2	NA	NA	NA	NA	NA	NA	NA	NA	NA	NA	NA	NA	NA	NA	NA	NA	NA	Inf	NA	NA	NA	NA	NA	NA	NA	NA	NA	NA	NA	NA
AC072062.1	#NAME?	#NAME?	#NAME?	#NAME?	#NAME?	#NAME?	#NAME?	#NAME?	#NAME?	-0.27413748583834996	#NAME?	#NAME?	#NAME?	#NAME?	2.892.992.265.892.970	#NAME?	#NAME?	#NAME?	#NAME?	#NAME?	2.998.628.173.652.500	#NAME?	#NAME?	#NAME?	#NAME?	#NAME?	0.7478549189956312	#NAME?	#NAME?	#NAME?
AC072062.3	NA	NA	#NAME?	NA	NA	NA	NA	#NAME?	NA	NA	#NAME?	#NAME?	#NAME?	3.069.189.686.945.150	#NAME?	#NAME?	#NAME?	#NAME?	22.210.976.830.490.500	#NAME?	#NAME?	#NAME?	NA	NA	NA	NA	NA	NA	NA	NA
AC073043.1	#NAME?	#NAME?	#NAME?	#NAME?	#NAME?	#NAME?	#NAME?	#NAME?	#NAME?	#NAME?	-9,61E+11	#NAME?	-0.4399591740079922	-0.028809476078758722	-0.805775526776061	0.23682022487608184	-16.092.979.640.579.000	-24.518.756.358.972.000	-0.21415720975082025	-0.5304028462546447	#NAME?	-15.933.359.007.932.100	#NAME?	#NAME?	#NAME?	#NAME?	#NAME?	0.7469523019339344	-0.6142763735769521	0.3464127737101337
AC073046.25	0.05531322483685877	-1.368.255.467.962.790	-0.7723850593622712	0.450825123130167	-0.5838945738824971	0.620006428765644	#NAME?	#NAME?	#NAME?	-0.27871624133092543	-0.019851113122706	0.19021944910153848	0.4840737165801211	0.3938899920647011	0.20333358615850103	0.07644647624525618	-0.04830731184874225	0.40730463299907954	0.3393125254289598	0.42188725670982785	0.6774163900242212	0.3082962636845763	#NAME?	2.578.006.330.591.080	18.761.687.819.780.700	#NAME?	168.367.199.961.518	#NAME?	#NAME?	#NAME?
AC073052.1	#NAME?	#NAME?	#NAME?	#NAME?	NA	#NAME?	#NAME?	#NAME?	#NAME?	NA	-0.008262536708678866	#NAME?	10.227.335.553.653.300	#NAME?	#NAME?	#NAME?	14.703.527.707.070.300	#NAME?	#NAME?	#NAME?	#NAME?	0.9731236543877828	#NAME?	#NAME?	#NAME?	#NAME?	#NAME?	#NAME?	#NAME?	23.667.299.669.686.600
AC073055.2	NA	NA	NA	NA	NA	NA	NA	NA	NA	NA	NA	NA	NA	NA	NA	NA	NA	NA	NA	NA	NA	NA	#NAME?	#NAME?	#NAME?	16.221.156.790.107.400	#NAME?	-0.09503523894069299	#NAME?	#NAME?
AC073063.10	NA	NA	NA	#NAME?	NA	NA	NA	NA	#NAME?	NA	-0.10293877195598597	#NAME?	-0.27147382826952277	#NAME?	-0.8323600365104994	-14.652.568.321.525.900	-0.689591782389424	#NAME?	#NAME?	#NAME?	#NAME?	-0.7791815688231525	NA	Inf	NA	NA	Inf	NA	NA	NA
AC073065.3	NA	NA	NA	NA	NA	NA	NA	NA	NA	NA	NA	NA	NA	NA	NA	NA	NA	NA	NA	NA	NA	NA	#NAME?	-19.641.920.439.330.600	#NAME?	#NAME?	#NAME?	#NAME?	#NAME?	#NAME?
AC073069.2	NA	NA	#NAME?	#NAME?	#NAME?	NA	NA	#NAME?	#NAME?	#NAME?	#NAME?	-12.841.950.820.028.900	#NAME?	#NAME?	#NAME?	#NAME?	#NAME?	#NAME?	#NAME?	#NAME?	#NAME?	0.40704101982013774	-0.6846730816570918	-0.3505439727798457	0.4614591551431013	#NAME?	#NAME?	#NAME?	-0.13408245600104257	#NAME?
AC073071.1	NA	NA	NA	NA	NA	NA	NA	NA	NA	NA	NA	NA	NA	NA	NA	NA	NA	NA	NA	NA	NA	NA	NA	NA	NA	NA	NA	NA	NA	NA
AC073072.5	11.948.577.653.204.400	-0.562698391563304	-1.931.316.071.321.510	#NAME?	#NAME?	0.041989204353149255	-0.38187858706712885	-0.6745468162488721	-0.6663907508446468	-0.12089822322959497	NA	NA	NA	NA	NA	NA	NA	NA	NA	NA	NA	NA	NA	NA	NA	NA	NA	NA	NA	NA
AC073072.7	NA	NA	NA	#NAME?	NA	NA	NA	NA	#NAME?	NA	#NAME?	#NAME?	#NAME?	#NAME?	#NAME?	#NAME?	#NAME?	#NAME?	0.8043144200641201	#NAME?	#NAME?	#NAME?	NA	NA	NA	NA	NA	NA	NA	NA
AC073091.2	NA	NA	NA	NA	NA	NA	NA	NA	NA	NA	NA	NA	NA	NA	NA	NA	NA	NA	NA	NA	NA	NA	#NAME?	#NAME?	#NAME?	#NAME?	#NAME?	#NAME?	#NAME?	#NAME?
AC073094.4	NA	NA	NA	NA	NA	NA	NA	NA	NA	NA	NA	NA	NA	NA	NA	NA	NA	NA	NA	NA	NA	NA	NA	NA	NA	NA	NA	NA	NA	NA
AC073109.2	#NAME?	NA	NA	NA	#NAME?	#NAME?	NA	NA	NA	#NAME?	-0.002999795432730233	#NAME?	#NAME?	#NAME?	#NAME?	#NAME?	#NAME?	#NAME?	0.2843502052375715	#NAME?	#NAME?	#NAME?	-0.31122753591553265	#NAME?	#NAME?	#NAME?	#NAME?	#NAME?	#NAME?	-0.6441779473788817
AC073115.6	NA	NA	NA	NA	NA	NA	NA	NA	NA	NA	NA	NA	NA	NA	NA	NA	NA	NA	NA	Inf	NA	Inf	NA	NA	NA	NA	NA	NA	NA	NA
AC073115.7	NA	NA	NA	NA	NA	NA	NA	NA	NA	NA	NA	NA	NA	NA	NA	NA	Inf	NA	NA	NA	NA	NA	NA	NA	NA	NA	NA	NA	NA	NA
AC073130.1	#NAME?	#NAME?	#NAME?	#NAME?	#NAME?	#NAME?	#NAME?	-23.128.401.569.724.200	#NAME?	#NAME?	NA	NA	NA	NA	NA	NA	NA	NA	NA	NA	NA	NA	#NAME?	#NAME?	#NAME?	#NAME?	#NAME?	#NAME?	#NAME?	#NAME?
AC073130.3	#NAME?	NA	#NAME?	NA	#NAME?	#NAME?	NA	#NAME?	NA	#NAME?	#NAME?	#NAME?	#NAME?	#NAME?	#NAME?	#NAME?	#NAME?	#NAME?	#NAME?	#NAME?	#NAME?	#NAME?	NA	NA	NA	NA	NA	NA	NA	NA
AC073133.1	NA	#NAME?	#NAME?	#NAME?	#NAME?	NA	#NAME?	#NAME?	#NAME?	#NAME?	-0.0022190335054924	0.5164347516627699	0.5806960264161379	0.5957464780886068	0.7180757436003216	-0.43181834001729635	-0.6072828225102915	-0.43529852525309237	-0.598775298255284	-0.6024590909544265	#NAME?	10.368.353.182.631.000	NA	NA	NA	NA	NA	NA	NA	NA
AC073133.2	#NAME?	NA	NA	#NAME?	#NAME?	#NAME?	NA	NA	#NAME?	#NAME?	NA	NA	NA	NA	NA	NA	NA	NA	NA	NA	NA	NA	NA	NA	NA	NA	NA	NA	NA	NA
AC073143.1	NA	NA	NA	NA	NA	NA	NA	NA	NA	NA	NA	NA	NA	NA	NA	NA	NA	NA	NA	NA	NA	NA	NA	NA	NA	NA	NA	NA	NA	NA
AC073150.6	NA	NA	NA	NA	NA	NA	NA	NA	NA	NA	#NAME?	0.10295653957334566	#NAME?	0.6700881826409009	0.2493550269805338	-0.3350029727765914	-0.31402533505390506	#NAME?	#NAME?	#NAME?	#NAME?	#NAME?	#NAME?	#NAME?	#NAME?	0.34749337178680556	#NAME?	0.4094690075474035	#NAME?	#NAME?
AC073218.1	NA	NA	NA	NA	NA	NA	NA	NA	NA	NA	NA	NA	NA	NA	NA	NA	NA	NA	NA	NA	NA	NA	NA	NA	NA	NA	NA	NA	NA	NA
AC073218.3	NA	NA	NA	NA	NA	NA	NA	NA	NA	NA	NA	NA	NA	NA	NA	NA	NA	NA	NA	NA	NA	NA	NA	NA	NA	NA	NA	NA	NA	NA
AC073254.1	NA	#NAME?	NA	#NAME?	NA	NA	#NAME?	NA	#NAME?	NA	NA	NA	NA	NA	NA	NA	NA	NA	NA	NA	NA	NA	NA	NA	NA	NA	NA	NA	NA	NA
AC073257.1	NA	NA	NA	NA	NA	NA	NA	NA	NA	NA	NA	NA	NA	NA	NA	NA	NA	NA	NA	NA	NA	NA	NA	NA	NA	NA	NA	NA	NA	NA
AC073257.2	NA	NA	NA	NA	#NAME?	NA	NA	NA	NA	#NAME?	NA	NA	NA	NA	NA	NA	NA	NA	NA	NA	NA	NA	NA	NA	NA	NA	NA	NA	NA	NA
AC073264.10	NA	NA	NA	NA	NA	NA	NA	NA	NA	NA	NA	NA	NA	NA	NA	NA	NA	NA	NA	NA	NA	NA	#NAME?	#NAME?	#NAME?	#NAME?	#NAME?	#NAME?	#NAME?	#NAME?
AC073264.6	NA	NA	NA	NA	NA	NA	NA	NA	NA	NA	NA	NA	NA	NA	NA	NA	NA	NA	NA	NA	NA	NA	#NAME?	#NAME?	#NAME?	#NAME?	#NAME?	#NAME?	#NAME?	#NAME?
AC073283.4	0.36327255125425745	-0.3486428059684014	-0.39793977213742004	-17.016.355.757.285.800	-20.502.098.925.298.900	-10.278.493.866.272.900	11.795.989.851.566.500	-0.5561019137674094	-0.7908539923398985	0.13397247659852068	#NAME?	11.025.580.791.634.000	0.43522856334735416	-0.11870053520620119	0.5459356553269032	13.482.766.296.376.200	10.277.103.879.542.600	0.4750909000210325	12.645.488.665.231.100	11.857.534.619.907.200	-0.44307208931319053	0.12467004534089715	#NAME?	#NAME?	-0.45160440784880385	#NAME?	#NAME?	#NAME?	#NAME?	-0.46460166853148854
AC073283.7	NA	NA	NA	NA	NA	NA	NA	NA	NA	NA	#NAME?	#NAME?	#NAME?	#NAME?	#NAME?	#NAME?	#NAME?	#NAME?	#NAME?	#NAME?	#NAME?	#NAME?	NA	NA	NA	NA	NA	NA	NA	NA
AC073284.4	NA	NA	NA	NA	NA	NA	NA	NA	NA	NA	NA	NA	NA	NA	NA	NA	NA	NA	NA	NA	NA	NA	NA	NA	NA	NA	NA	NA	NA	NA
AC073310.4	NA	NA	NA	NA	NA	NA	NA	NA	NA	NA	-0.21615685967715847	-13.038.571.333.121.800	#NAME?	-12.359.376.670.639.900	-0.8645793113031748	-0.24123299296340078	-0.7202224321145911	#NAME?	#NAME?	#NAME?	-16.019.673.872.997.400	-1.701.895.238.284.720	#NAME?	#NAME?	4.673.741.981.440.650	30.022.194.469.013.700	#NAME?	25.619.050.286.136.600	#NAME?	#NAME?
AC073316.1	NA	NA	NA	NA	NA	NA	NA	NA	NA	NA	NA	NA	NA	NA	NA	NA	NA	NA	NA	NA	NA	NA	NA	NA	NA	NA	NA	NA	NA	NA
AC073316.2	NA	NA	NA	NA	NA	NA	NA	NA	NA	NA	NA	NA	NA	NA	NA	NA	NA	NA	NA	NA	NA	NA	NA	NA	NA	NA	NA	NA	NA	NA
AC073321.4	NA	NA	NA	NA	#NAME?	NA	NA	NA	NA	#NAME?	NA	NA	NA	NA	NA	NA	NA	NA	NA	NA	NA	NA	NA	NA	NA	Inf	NA	NA	NA	NA
AC073325.1	NA	NA	NA	NA	NA	NA	NA	NA	NA	NA	NA	NA	NA	NA	NA	NA	NA	NA	NA	NA	NA	NA	NA	NA	NA	NA	NA	NA	NA	NA
AC073325.2	NA	NA	NA	NA	NA	NA	NA	NA	NA	NA	NA	NA	NA	NA	NA	NA	NA	NA	NA	NA	NA	NA	NA	NA	NA	NA	NA	NA	NA	NA
AC073326.3	NA	NA	NA	NA	NA	NA	NA	NA	NA	NA	NA	NA	NA	NA	NA	NA	NA	NA	NA	NA	NA	NA	NA	NA	NA	NA	NA	NA	NA	NA
AC073333.8	NA	NA	NA	NA	NA	NA	NA	NA	NA	NA	#NAME?	#NAME?	#NAME?	#NAME?	#NAME?	#NAME?	#NAME?	#NAME?	#NAME?	#NAME?	#NAME?	#NAME?	#NAME?	#NAME?	#NAME?	#NAME?	#NAME?	#NAME?	#NAME?	#NAME?
AC073342.12	NA	NA	#NAME?	NA	NA	NA	NA	#NAME?	NA	NA	-0.4879534437062568	0.16753153844890722	-0.7570906128978727	-0.21196070274655787	#NAME?	-0.6650988138913208	-0.030852788484689087	-0.5216691449292065	0.47209741980192477	-0.5459357342701086	-0.3325367427654395	-10.961.715.466.612.300	-0.001409589525091695	#NAME?	#NAME?	-0.14680957693887364	-0.6121159437664513	#NAME?	#NAME?	-17.370.572.582.526.700
AC073343.13	#NAME?	#NAME?	16.093.417.148.824.700	3.068.197.609.012.370	#NAME?	#NAME?	#NAME?	#NAME?	#NAME?	#NAME?	-0.054791198779093386	11.620.594.113.218.600	1.227.201.820.538.840	0.46131295652699006	0.2092631619454261	0.764576253683704	0.08768904753969564	-0.30225925512881846	0.12276048043261371	12.098.734.941.317.000	-0.5957420480593156	0.30527799531947414	#NAME?	#NAME?	#NAME?	#NAME?	#NAME?	0.20148833118032394	#NAME?	#NAME?
AC073387.2	NA	NA	NA	NA	NA	NA	NA	NA	NA	NA	NA	NA	NA	NA	NA	NA	NA	NA	NA	NA	NA	NA	NA	NA	NA	NA	NA	NA	NA	NA
AC073409.1	NA	NA	NA	NA	NA	NA	NA	NA	NA	NA	NA	NA	NA	NA	NA	NA	NA	NA	NA	NA	NA	NA	#NAME?	#NAME?	#NAME?	#NAME?	#NAME?	#NAME?	#NAME?	11.698.394.518.676.400
AC073410.1	NA	#NAME?	NA	#NAME?	NA	NA	#NAME?	NA	#NAME?	NA	NA	NA	NA	NA	NA	NA	NA	NA	NA	NA	NA	NA	#NAME?	#NAME?	#NAME?	#NAME?	#NAME?	#NAME?	#NAME?	#NAME?
AC073415.2	NA	NA	NA	NA	NA	NA	NA	NA	NA	NA	NA	NA	NA	NA	NA	NA	NA	NA	NA	NA	NA	NA	NA	NA	NA	NA	NA	NA	NA	NA
AC073464.11	NA	NA	NA	NA	NA	NA	NA	NA	NA	NA	#NAME?	-0.02614964359796021	#NAME?	#NAME?	#NAME?	#NAME?	-0.4966609207234322	-0.7279061230842224	-0.6189731838128547	#NAME?	0.3431039783148717	#NAME?	#NAME?	#NAME?	#NAME?	12.606.982.664.304.300	0.2706135811809728	11.661.927.119.312.600	#NAME?	0.556304368621174
AC073464.4	NA	NA	NA	NA	NA	NA	NA	NA	NA	NA	NA	NA	NA	NA	NA	NA	NA	NA	NA	NA	NA	NA	#NAME?	#NAME?	#NAME?	#NAME?	#NAME?	#NAME?	#NAME?	#NAME?
AC073464.6	NA	NA	NA	NA	NA	NA	NA	NA	NA	NA	NA	NA	NA	NA	NA	NA	NA	NA	NA	NA	NA	NA	#NAME?	#NAME?	#NAME?	#NAME?	#NAME?	#NAME?	#NAME?	#NAME?
AC073464.7	NA	NA	NA	NA	NA	NA	NA	NA	NA	NA	-0.03475326041943155	#NAME?	#NAME?	#NAME?	#NAME?	-0.03454404576463776	#NAME?	#NAME?	#NAME?	#NAME?	#NAME?	#NAME?	#NAME?	#NAME?	#NAME?	30.199.486.633.306.000	2.921.037.564.203.430	#NAME?	#NAME?	#NAME?
AC073465.1	NA	NA	NA	NA	NA	NA	NA	NA	NA	NA	NA	NA	NA	NA	NA	NA	NA	NA	NA	NA	NA	NA	NA	NA	NA	NA	NA	NA	NA	NA
AC073465.2	NA	NA	NA	NA	NA	NA	NA	NA	NA	NA	NA	NA	NA	NA	NA	NA	NA	NA	NA	NA	NA	NA	NA	NA	NA	NA	NA	NA	NA	NA
AC073465.3	NA	NA	NA	NA	#NAME?	NA	NA	NA	NA	#NAME?	#NAME?	#NAME?	22.653.373.177.309.100	#NAME?	#NAME?	#NAME?	18.110.906.141.912.000	#NAME?	2.919.592.000.608.930	1.414.295.177.797.560	#NAME?	13.228.187.824.836.800	#NAME?	#NAME?	#NAME?	#NAME?	#NAME?	#NAME?	#NAME?	#NAME?
AC073476.1	NA	NA	NA	NA	NA	NA	NA	NA	NA	NA	NA	NA	NA	NA	NA	NA	NA	NA	NA	NA	NA	NA	NA	NA	NA	NA	NA	NA	NA	NA
AC073551.1	NA	NA	#NAME?	NA	NA	NA	NA	#NAME?	NA	NA	NA	NA	NA	NA	NA	NA	NA	NA	NA	NA	NA	NA	NA	NA	NA	NA	NA	NA	NA	NA
AC073610.5	#NAME?	#NAME?	#NAME?	#NAME?	#NAME?	#NAME?	#NAME?	#NAME?	0.3917234519029433	#NAME?	-0.02940723846550694	-0.08103697519747681	-0.5401603323363224	-18.068.999.021.990.600	-10.128.471.926.044.300	-10.663.719.323.508.800	-12.024.563.188.388.300	-0.586516359772562	-1.364.214.061.765.920	-0.9449753765693125	#NAME?	-0.3742654896286252	#NAME?	#NAME?	#NAME?	#NAME?	#NAME?	#NAME?	#NAME?	#NAME?
AC073621.2	-0.07160212852771876	0.05065022974872729	-0.27047831630810415	-0.7209116912321133	#NAME?	#NAME?	0.9316204782031487	#NAME?	-0.6875397693219872	1.235.924.454.285.300	NA	NA	NA	NA	NA	NA	NA	NA	NA	NA	NA	NA	NA	NA	NA	NA	NA	NA	NA	NA
AC073626.2	NA	NA	NA	NA	NA	NA	NA	NA	NA	NA	NA	NA	NA	NA	NA	NA	NA	NA	NA	NA	NA	NA	NA	NA	NA	NA	NA	NA	NA	NA
AC073635.5	NA	NA	NA	NA	NA	NA	NA	NA	NA	NA	NA	NA	NA	NA	NA	NA	NA	NA	NA	NA	NA	NA	NA	NA	NA	NA	NA	NA	NA	NA
AC073636.1	NA	NA	NA	NA	NA	NA	NA	NA	NA	NA	-0.016628614548290843	0.18673249174412862	#NAME?	0.19059630358746302	-0.22314696841443538	0.9706384010632926	#NAME?	0.2543935201311243	-0.6015838237216041	#NAME?	#NAME?	#NAME?	#NAME?	#NAME?	#NAME?	#NAME?	#NAME?	#NAME?	2.729.776.942.280.180	#NAME?
AC073641.2	NA	NA	NA	NA	NA	NA	NA	NA	NA	NA	NA	NA	NA	NA	NA	NA	NA	NA	NA	NA	NA	NA	NA	NA	NA	NA	NA	NA	NA	NA
AC073834.3	NA	NA	NA	NA	NA	NA	NA	NA	NA	NA	NA	NA	NA	NA	NA	NA	NA	NA	NA	NA	NA	NA	NA	NA	NA	NA	NA	NA	NA	NA
AC073842.19	NA	#NAME?	Inf	NA	#NAME?	NA	#NAME?	NA	NA	#NAME?	NA	NA	NA	Inf	NA	NA	Inf	NA	NA	NA	NA	NA	NA	NA	NA	NA	NA	NA	NA	NA
AC073850.6	NA	NA	NA	NA	NA	NA	NA	NA	NA	NA	NA	NA	NA	NA	NA	NA	NA	NA	NA	NA	NA	NA	NA	NA	NA	NA	NA	NA	NA	NA
AC073869.2	NA	NA	NA	NA	NA	NA	NA	NA	NA	NA	NA	NA	NA	NA	NA	NA	NA	NA	NA	NA	NA	NA	NA	NA	NA	NA	NA	NA	NA	NA
AC073900.4	NA	NA	NA	NA	NA	NA	NA	NA	NA	NA	NA	NA	NA	NA	NA	NA	NA	NA	NA	NA	NA	NA	NA	NA	NA	NA	NA	NA	NA	NA
AC073934.6	NA	NA	NA	NA	NA	NA	NA	NA	NA	NA	#NAME?	#NAME?	#NAME?	#NAME?	#NAME?	#NAME?	#NAME?	#NAME?	#NAME?	#NAME?	#NAME?	#NAME?	NA	NA	NA	NA	NA	NA	NA	NA
AC073957.15	NA	#NAME?	NA	NA	NA	NA	#NAME?	NA	NA	NA	#NAME?	#NAME?	#NAME?	#NAME?	#NAME?	#NAME?	#NAME?	#NAME?	#NAME?	#NAME?	#NAME?	#NAME?	NA	NA	NA	NA	NA	NA	NA	NA
AC073987.1	NA	NA	NA	NA	NA	NA	NA	NA	NA	NA	NA	NA	NA	NA	NA	NA	NA	NA	NA	NA	NA	NA	NA	NA	NA	NA	NA	NA	NA	NA
AC073987.2	NA	NA	NA	NA	NA	NA	NA	NA	NA	NA	NA	NA	NA	NA	NA	NA	NA	NA	NA	NA	NA	NA	NA	NA	NA	NA	NA	NA	NA	NA
AC074011.2	NA	NA	NA	NA	NA	NA	NA	NA	NA	NA	NA	NA	NA	NA	NA	NA	NA	NA	NA	NA	NA	NA	NA	NA	NA	NA	NA	NA	NA	NA
AC074019.1	NA	NA	NA	NA	NA	NA	NA	NA	NA	NA	NA	NA	NA	NA	NA	NA	NA	NA	NA	NA	NA	NA	NA	NA	NA	NA	NA	NA	NA	NA
AC074019.2	NA	NA	NA	NA	NA	NA	NA	NA	NA	NA	NA	NA	NA	NA	NA	NA	NA	NA	NA	NA	NA	NA	#NAME?	#NAME?	#NAME?	#NAME?	#NAME?	#NAME?	#NAME?	#NAME?
AC074117.10	-0.06220365089297688	0.3458214847969192	0.07496512821031633	0.6435692933439181	0.05864566422824958	-0.393599812475676	0.06268851663527553	-0.8754653511060156	-0.6088072308275927	-0.3707828604328686	-1,76E+12	-0.2323691685993869	-0.4476700700030839	-0.6904274408002322	-0.45997100329957696	-0.5414392083669083	-0.34860014467765754	-0.43398266903341043	-0.37003981869009306	-0.37346512745533295	-0.2949487284109641	-0.627780548207203	#NAME?	#NAME?	#NAME?	#NAME?	35.356.348.212.618.900	#NAME?	3.293.484.246.861.310	23.211.338.861.387.800
AC074117.13	NA	NA	NA	NA	NA	NA	NA	NA	NA	NA	#NAME?	#NAME?	#NAME?	#NAME?	#NAME?	#NAME?	#NAME?	#NAME?	#NAME?	#NAME?	#NAME?	#NAME?	NA	NA	NA	NA	NA	NA	NA	NA
AC074121.4	NA	NA	NA	NA	NA	NA	NA	NA	NA	NA	NA	NA	NA	NA	NA	NA	NA	NA	NA	NA	NA	NA	NA	NA	NA	NA	NA	NA	NA	NA
AC074141.3	#NAME?	#NAME?	NA	#NAME?	#NAME?	#NAME?	#NAME?	NA	#NAME?	#NAME?	#NAME?	#NAME?	#NAME?	0.5557315366024965	-0.6991274415232878	-0.4333909390275165	#NAME?	#NAME?	#NAME?	#NAME?	#NAME?	#NAME?	NA	NA	NA	NA	NA	NA	NA	Inf
AC074183.3	NA	NA	NA	NA	NA	NA	NA	NA	NA	NA	NA	NA	NA	NA	NA	NA	NA	NA	NA	NA	NA	NA	NA	NA	NA	NA	NA	NA	NA	NA
AC074183.4	NA	NA	NA	#NAME?	NA	NA	NA	NA	#NAME?	NA	NA	NA	NA	NA	NA	NA	NA	NA	NA	NA	NA	NA	NA	NA	NA	NA	NA	NA	NA	NA
AC074212.5	#NAME?	#NAME?	#NAME?	#NAME?	#NAME?	#NAME?	#NAME?	#NAME?	11.972.411.619.259.300	#NAME?	-0.05939414188478043	#NAME?	10.316.443.541.829.700	0.15380145290460495	0.4106754848769484	-10.936.350.626.837.300	#NAME?	#NAME?	#NAME?	-0.34420633844342013	#NAME?	-0.09780260643751765	NA	NA	NA	NA	NA	NA	NA	NA
AC074212.6	#NAME?	#NAME?	#NAME?	#NAME?	NA	#NAME?	#NAME?	#NAME?	#NAME?	NA	#NAME?	3.017.746.451.193.150	20.123.261.781.695.700	36.142.601.168.355.800	#NAME?	27.314.864.828.791.500	38.939.806.425.204.200	3.611.164.785.871.720	#NAME?	36.595.706.067.712.600	#NAME?	#NAME?	#NAME?	#NAME?	#NAME?	#NAME?	#NAME?	#NAME?	#NAME?	#NAME?
AC074286.1	-10.520.967.121.543.200	0.0986123978294462	-0.8782352103251505	0.25210189350163165	0.15023248424810892	0.09685033177322037	0.5489808480335009	-0.9538030187702686	0.5311572918773838	0.21389784747864712	-0.12155518191865369	-0.1743291637921836	-0.011156865441719316	-0.383558430185999	0.05572610753126198	0.5573506355068193	0.17396806035833007	0.007910771803733015	-0.19677079056761407	-0.5826934335437082	-0.8915656504004512	0.3482553215146289	-0.005047286140629666	0.2485265670402648	0.1251507370088358	0.034083091921904216	-0.4088390155913184	-0.5951654895425471	0.5701181890376528	0.25076975352941044
AC074289.1	#NAME?	20.612.396.551.752.700	#NAME?	13.026.477.668.130.300	NA	#NAME?	#NAME?	#NAME?	#NAME?	NA	-0.006399243014529224	-0.16072657867907958	-0.10583054211440826	-0.49813062274037506	-0.004540945125509864	-0.2802372993877475	-0.38042422779965634	0.9914060299822449	0.5760687786080829	0.09932884641080213	#NAME?	#NAME?	-11.040.878.443.089.200	#NAME?	#NAME?	-17.043.552.970.550.200	#NAME?	#NAME?	#NAME?	#NAME?
AC074290.1	NA	NA	NA	NA	#NAME?	NA	NA	NA	NA	#NAME?	NA	NA	NA	NA	NA	NA	NA	NA	NA	NA	NA	NA	NA	NA	NA	NA	NA	NA	NA	NA
AC074338.5	NA	NA	NA	NA	NA	NA	NA	NA	NA	NA	NA	NA	NA	NA	NA	NA	NA	NA	NA	NA	NA	NA	NA	NA	NA	NA	NA	NA	NA	NA
AC074363.1	NA	NA	NA	NA	NA	NA	NA	NA	NA	NA	#NAME?	#NAME?	#NAME?	11.362.554.945.445.900	#NAME?	14.682.025.586.260.500	#NAME?	#NAME?	#NAME?	#NAME?	#NAME?	#NAME?	NA	NA	NA	NA	NA	NA	NA	NA
AC074366.3	NA	NA	NA	NA	NA	NA	NA	NA	NA	NA	NA	NA	NA	NA	NA	NA	NA	NA	NA	NA	NA	NA	NA	NA	NA	NA	NA	NA	NA	NA
AC074367.1	NA	NA	NA	NA	#NAME?	NA	NA	NA	NA	#NAME?	#NAME?	#NAME?	#NAME?	#NAME?	#NAME?	#NAME?	#NAME?	#NAME?	#NAME?	#NAME?	#NAME?	#NAME?	NA	NA	NA	NA	NA	NA	NA	NA
AC074375.1	NA	NA	NA	NA	NA	NA	NA	NA	NA	NA	NA	NA	NA	NA	NA	NA	NA	NA	NA	NA	NA	NA	NA	NA	NA	NA	NA	NA	NA	NA
AC074389.5	NA	NA	NA	NA	NA	NA	NA	NA	NA	NA	NA	NA	NA	NA	NA	NA	NA	NA	NA	NA	NA	NA	NA	NA	NA	NA	NA	NA	NA	NA
AC074389.6	NA	NA	NA	NA	NA	NA	NA	NA	NA	NA	NA	NA	NA	NA	NA	NA	NA	NA	NA	NA	NA	NA	#NAME?	#NAME?	#NAME?	#NAME?	#NAME?	#NAME?	#NAME?	#NAME?
AC074389.7	NA	NA	NA	NA	NA	NA	NA	NA	NA	NA	NA	NA	NA	NA	NA	NA	NA	NA	NA	NA	NA	NA	NA	NA	NA	NA	NA	NA	NA	NA
AC074391.1	#NAME?	#NAME?	0.12660008349986482	0.07065582533254089	-0.36520173603692185	#NAME?	#NAME?	-0.6083452106570914	-0.0029948062405693956	0.1828544622812487	#NAME?	#NAME?	30.055.117.151.525.900	#NAME?	#NAME?	16.528.538.988.363.400	20.859.058.760.322.000	#NAME?	#NAME?	2.188.664.766.713.840	#NAME?	#NAME?	#NAME?	#NAME?	#NAME?	#NAME?	#NAME?	#NAME?	33.752.000.507.013.900	#NAME?
AC078842.3	NA	NA	NA	NA	NA	NA	NA	NA	NA	NA	NA	NA	NA	NA	NA	NA	NA	NA	NA	NA	NA	NA	NA	NA	NA	NA	NA	NA	Inf	NA
AC078842.4	NA	NA	NA	NA	NA	NA	NA	NA	NA	NA	NA	NA	NA	NA	NA	NA	NA	NA	NA	NA	NA	NA	NA	NA	NA	NA	NA	NA	NA	NA
AC078851.1	NA	NA	NA	NA	NA	NA	NA	NA	NA	NA	NA	NA	NA	NA	NA	NA	NA	NA	NA	NA	NA	NA	NA	NA	NA	NA	NA	NA	NA	NA
AC078852.1	NA	NA	NA	NA	NA	NA	NA	NA	NA	NA	NA	NA	NA	NA	NA	NA	NA	NA	NA	NA	NA	NA	NA	NA	NA	NA	NA	NA	NA	NA
AC078852.2	NA	NA	NA	NA	NA	NA	NA	NA	NA	NA	NA	NA	NA	NA	NA	NA	NA	NA	NA	NA	NA	NA	NA	NA	NA	NA	NA	NA	NA	NA
AC078882.1	NA	NA	NA	NA	NA	NA	NA	NA	NA	NA	NA	NA	NA	NA	NA	NA	NA	NA	NA	NA	NA	NA	NA	NA	NA	NA	NA	NA	NA	NA
AC078883.3	#NAME?	#NAME?	0.9532839125369065	-0.44437978731040434	#NAME?	2.433.605.603.129.580	#NAME?	11.321.930.887.619.500	-0.11648848211761832	0.4604880817486762	-0.004695138480802621	#NAME?	#NAME?	0.1829395056228948	0.13206269871826942	#NAME?	13.461.868.696.976.200	#NAME?	0.675512087242691	0.43804178740986854	#NAME?	#NAME?	#NAME?	17.927.014.033.135.100	#NAME?	#NAME?	#NAME?	#NAME?	12.829.097.103.712.000	1.503.216.418.387.970
AC078883.4	NA	NA	#NAME?	NA	NA	NA	NA	#NAME?	NA	NA	NA	NA	NA	NA	NA	NA	NA	NA	NA	NA	NA	NA	NA	NA	NA	NA	NA	NA	NA	NA
AC078899.1	NA	#NAME?	#NAME?	NA	NA	NA	#NAME?	#NAME?	NA	NA	-0.17941737255841872	-0.8336034182560066	1,28E+11	#NAME?	#NAME?	#NAME?	0.03341299299015624	#NAME?	#NAME?	#NAME?	#NAME?	0.06888383737560838	NA	NA	NA	NA	NA	NA	NA	NA
AC078899.3	NA	#NAME?	NA	NA	NA	NA	#NAME?	NA	NA	NA	#NAME?	#NAME?	20.903.105.905.366.200	#NAME?	#NAME?	#NAME?	#NAME?	#NAME?	#NAME?	#NAME?	1.423.096.718.802.760	#NAME?	NA	NA	NA	NA	NA	NA	NA	NA
AC078899.4	NA	NA	NA	NA	NA	NA	NA	NA	NA	NA	NA	NA	NA	NA	NA	NA	NA	NA	NA	NA	NA	NA	NA	NA	NA	NA	NA	NA	NA	NA
AC078942.1	2.196.387.336.625.810	-0.2700758551526017	11.874.351.592.322.500	-0.15105495775378716	#NAME?	#NAME?	-0.10583185152750141	14.781.363.650.040.600	0.3662397638049487	0.1596445812828872	-0.2163340205571177	-0.31856140224890195	#NAME?	#NAME?	#NAME?	#NAME?	#NAME?	#NAME?	#NAME?	#NAME?	#NAME?	#NAME?	#NAME?	0.18807784949370232	#NAME?	#NAME?	#NAME?	#NAME?	#NAME?	#NAME?
AC078974.2	NA	NA	NA	NA	NA	NA	NA	NA	NA	NA	NA	NA	NA	NA	NA	NA	NA	NA	NA	NA	NA	NA	NA	NA	NA	NA	NA	NA	NA	NA
AC079112.1	NA	NA	NA	NA	NA	NA	NA	NA	NA	NA	#NAME?	#NAME?	#NAME?	#NAME?	#NAME?	#NAME?	#NAME?	#NAME?	#NAME?	#NAME?	#NAME?	#NAME?	NA	NA	NA	NA	NA	NA	NA	NA
AC079117.1	NA	NA	NA	NA	NA	NA	NA	NA	NA	NA	NA	NA	NA	NA	NA	NA	NA	NA	NA	NA	NA	NA	NA	NA	NA	NA	NA	NA	NA	NA
AC079135.1	NA	NA	0.40733998043180664	0.24695628989431	#NAME?	NA	NA	#NAME?	#NAME?	#NAME?	NA	NA	NA	NA	NA	NA	NA	NA	NA	Inf	Inf	NA	NA	NA	NA	NA	NA	NA	NA	NA
AC079145.4	#NAME?	#NAME?	#NAME?	#NAME?	#NAME?	#NAME?	#NAME?	#NAME?	#NAME?	#NAME?	-0.5460131636422789	0.14384762929861702	0.3319179912836451	0.2700671769076451	0.47192560351340035	0.9964205735742995	-0.367195021706352	0.6404333291748991	0.5548763273434286	#NAME?	-0.04924194993844544	-0.9850416174457527	#NAME?	#NAME?	#NAME?	#NAME?	1.534.591.061.213.920	#NAME?	#NAME?	#NAME?
AC079150.2	NA	NA	NA	NA	NA	NA	NA	NA	NA	NA	NA	NA	NA	NA	NA	NA	NA	NA	NA	NA	NA	NA	NA	NA	NA	NA	NA	NA	NA	NA
AC079154.1	NA	NA	NA	NA	NA	NA	NA	NA	NA	NA	NA	NA	NA	NA	NA	NA	NA	NA	NA	NA	NA	NA	NA	NA	NA	NA	NA	NA	NA	NA
AC079163.1	NA	NA	NA	NA	NA	NA	NA	NA	NA	NA	NA	NA	NA	NA	NA	NA	NA	NA	NA	NA	NA	NA	NA	NA	NA	NA	NA	NA	NA	NA
AC079199.2	NA	NA	NA	NA	NA	NA	NA	NA	NA	NA	NA	NA	NA	NA	NA	NA	NA	NA	NA	NA	NA	NA	NA	NA	NA	NA	NA	NA	NA	NA
AC079248.1	NA	NA	NA	NA	NA	NA	NA	NA	NA	NA	NA	NA	NA	NA	NA	NA	NA	NA	NA	NA	NA	NA	-1.155.748.873.043.240	-0.14296043626960386	#NAME?	0.6560313824321478	-17.869.365.627.631.000	#NAME?	#NAME?	#NAME?
AC079250.1	0.7204228049634865	0.5573189870853016	-0.43284313204347463	#NAME?	0.12039507440760909	0.829839814874803	0.6223779092942008	-0.26142308670967096	0.6902204205053524	0.20690736088240264	-0.005600360697619176	0.32730762879148434	-0.8532380137836811	0.9897439019907144	0.5778655814049724	#NAME?	0.20011602855505073	0.7368920399568515	#NAME?	0.02785873355438781	0.9985697104436287	0.43859580572574147	-0.020038864765186556	#NAME?	#NAME?	0.2423943568857779	#NAME?	#NAME?	-0.44766745135825914	0.4736570131018798
AC079305.10	NA	NA	#NAME?	#NAME?	#NAME?	NA	NA	#NAME?	#NAME?	#NAME?	NA	NA	NA	NA	NA	NA	NA	NA	NA	NA	NA	NA	NA	NA	NA	NA	NA	NA	NA	NA
AC079305.11	NA	NA	NA	NA	NA	NA	NA	NA	NA	NA	-6,62E+10	0.21760464588460263	0.0717058075490294	0.20773674887119423	-0.07852973104011436	0.25618261576046	0.08066113242390702	0.3754342002733339	0.375072666866705	0.7457753984881188	0.9637758183150418	-0.30008844217276953	-0.0807034988774808	-0.11747054819643389	#NAME?	#NAME?	-0.8932180156151736	-24.605.872.337.459.600	-0.9753305763792373	-0.11073749794791901
AC079305.5	NA	NA	NA	NA	NA	NA	NA	NA	NA	NA	NA	NA	NA	NA	NA	NA	NA	NA	NA	NA	NA	NA	NA	NA	NA	NA	NA	NA	NA	NA
AC079305.8	NA	NA	NA	NA	NA	NA	NA	NA	NA	NA	NA	NA	NA	NA	NA	NA	NA	NA	NA	NA	NA	NA	NA	NA	NA	NA	NA	NA	NA	NA
AC079325.5	NA	NA	NA	NA	NA	NA	NA	NA	NA	NA	NA	NA	NA	NA	NA	NA	NA	NA	NA	NA	NA	NA	NA	NA	NA	NA	NA	NA	NA	NA
AC079354.3	#NAME?	#NAME?	NA	#NAME?	#NAME?	#NAME?	#NAME?	NA	#NAME?	10.057.022.407.086.300	-0.21648598973469096	-10.928.558.120.338.900	#NAME?	#NAME?	#NAME?	#NAME?	#NAME?	-0.9643103930591106	#NAME?	#NAME?	#NAME?	#NAME?	-0.20392840892104797	0.004787781219140919	-0.32235153086484913	0.39294420925797735	#NAME?	#NAME?	#NAME?	#NAME?
AC079354.5	#NAME?	#NAME?	0.5792187688026059	11.883.773.895.373.100	#NAME?	#NAME?	#NAME?	#NAME?	13.648.179.447.505.100	#NAME?	-0.5350038087730924	#NAME?	-13.515.810.390.884	-1.515.189.627.731.970	#NAME?	#NAME?	#NAME?	0.37995618627344313	0.25385481923224607	-0.9131157591449391	#NAME?	-0.5189618612064006	#NAME?	#NAME?	#NAME?	#NAME?	#NAME?	#NAME?	#NAME?	#NAME?
AC079354.6	NA	NA	NA	NA	NA	NA	NA	NA	NA	NA	NA	NA	NA	NA	NA	NA	NA	NA	NA	NA	NA	NA	NA	NA	NA	NA	NA	NA	NA	NA
AC079395.1	NA	NA	NA	NA	NA	NA	NA	NA	NA	NA	NA	NA	NA	NA	NA	NA	NA	NA	NA	NA	NA	NA	NA	NA	NA	NA	NA	NA	NA	NA
AC079448.1	NA	NA	NA	NA	NA	NA	NA	NA	NA	NA	NA	NA	NA	NA	NA	NA	NA	NA	NA	NA	NA	NA	NA	NA	NA	NA	NA	NA	NA	NA
AC079466.1	#NAME?	NA	NA	NA	#NAME?	#NAME?	NA	NA	NA	#NAME?	NA	NA	NA	NA	NA	NA	NA	NA	NA	Inf	Inf	NA	NA	NA	NA	NA	NA	NA	NA	NA
AC079584.2	NA	NA	NA	NA	NA	NA	NA	NA	NA	NA	NA	NA	NA	NA	NA	NA	NA	NA	NA	NA	NA	NA	NA	NA	NA	NA	NA	NA	NA	NA
AC079584.3	NA	NA	#NAME?	#NAME?	#NAME?	NA	NA	#NAME?	#NAME?	#NAME?	NA	NA	NA	NA	NA	NA	NA	NA	NA	NA	NA	NA	NA	NA	NA	NA	NA	NA	NA	NA
AC079610.1	NA	NA	NA	NA	NA	NA	NA	NA	NA	NA	NA	NA	NA	NA	NA	NA	NA	NA	NA	NA	NA	NA	NA	NA	NA	NA	NA	NA	NA	NA
AC079610.2	#NAME?	#NAME?	NA	NA	#NAME?	#NAME?	#NAME?	NA	NA	#NAME?	NA	NA	NA	NA	Inf	NA	NA	NA	NA	NA	NA	NA	NA	NA	NA	NA	NA	NA	NA	NA
AC079612.1	NA	NA	NA	NA	NA	NA	NA	NA	NA	NA	NA	NA	NA	NA	NA	NA	NA	NA	NA	NA	NA	NA	NA	NA	NA	NA	NA	NA	NA	NA
AC079612.2	NA	NA	NA	NA	NA	NA	NA	NA	NA	NA	NA	NA	NA	NA	NA	NA	NA	NA	NA	NA	NA	NA	NA	NA	NA	NA	NA	NA	NA	NA
AC079613.1	NA	NA	NA	NA	NA	NA	NA	NA	NA	NA	NA	NA	NA	NA	NA	NA	NA	NA	NA	NA	NA	NA	NA	NA	NA	NA	NA	NA	NA	NA
AC079630.2	NA	NA	NA	NA	NA	NA	NA	NA	NA	NA	NA	NA	NA	NA	NA	NA	NA	NA	NA	NA	NA	NA	NA	NA	NA	NA	NA	NA	NA	NA
AC079630.4	10.146.402.147.957.100	Inf	-0.705898096485472	-0.51359287478106	0.37317399350094005	#NAME?	Inf	#NAME?	-0.747294716495857	-11.774.142.238.360.800	-2,53E+11	0.17994333538618523	0.7130794523208615	0.5202111294152689	0.3133709443012539	0.7248967896438202	0.5036942344730795	0.5034574330003789	0.3938441621545068	-0.119229148404601	-0.40018303229498803	0.5935524398217177	#NAME?	#NAME?	28.099.560.100.711.100	#NAME?	132.463.035.583.758	#NAME?	1.504.209.049.843.570	-0.12443457267870667
AC079741.2	#NAME?	NA	NA	NA	NA	#NAME?	NA	NA	NA	NA	#NAME?	1.951.779.660.556.590	#NAME?	#NAME?	#NAME?	#NAME?	#NAME?	#NAME?	#NAME?	14.661.539.211.869.300	#NAME?	#NAME?	NA	NA	NA	NA	NA	NA	NA	NA
AC079742.4	#NAME?	NA	#NAME?	#NAME?	NA	#NAME?	NA	#NAME?	#NAME?	NA	NA	NA	NA	NA	NA	NA	NA	NA	NA	NA	NA	NA	NA	NA	NA	NA	NA	NA	NA	NA
AC079776.1	Inf	NA	NA	#NAME?	NA	NA	NA	NA	#NAME?	NA	#NAME?	#NAME?	#NAME?	#NAME?	#NAME?	#NAME?	#NAME?	#NAME?	#NAME?	#NAME?	#NAME?	#NAME?	NA	NA	NA	NA	NA	NA	NA	NA
AC079776.4	NA	NA	NA	NA	NA	NA	NA	NA	NA	NA	NA	NA	NA	NA	NA	NA	NA	NA	NA	NA	NA	NA	#NAME?	#NAME?	#NAME?	#NAME?	#NAME?	#NAME?	#NAME?	#NAME?
AC079776.6	NA	NA	NA	NA	NA	NA	NA	NA	NA	NA	NA	NA	NA	NA	NA	NA	NA	NA	NA	NA	NA	NA	NA	NA	NA	NA	NA	NA	NA	NA
AC079779.4	#NAME?	#NAME?	#NAME?	#NAME?	#NAME?	#NAME?	#NAME?	#NAME?	#NAME?	#NAME?	#NAME?	#NAME?	#NAME?	#NAME?	#NAME?	27.704.529.783.603.500	#NAME?	#NAME?	#NAME?	#NAME?	#NAME?	#NAME?	NA	NA	NA	NA	NA	NA	NA	NA
AC079779.5	NA	NA	NA	NA	NA	NA	NA	NA	NA	NA	NA	NA	NA	NA	NA	NA	NA	NA	NA	NA	NA	NA	#NAME?	#NAME?	#NAME?	#NAME?	#NAME?	#NAME?	#NAME?	#NAME?
AC079779.7	#NAME?	#NAME?	#NAME?	NA	#NAME?	#NAME?	#NAME?	#NAME?	NA	#NAME?	NA	NA	NA	NA	NA	NA	NA	NA	NA	NA	NA	NA	NA	NA	NA	NA	NA	NA	NA	NA
AC079780.3	NA	NA	NA	NA	NA	NA	NA	NA	NA	NA	#NAME?	-0.5764807352910963	#NAME?	#NAME?	#NAME?	#NAME?	#NAME?	#NAME?	-0.8423943231080047	-0.35453251081799164	-0.2974781911030757	-0.4644432454067981	NA	NA	NA	NA	NA	NA	NA	NA
AC079781.5	NA	NA	NA	NA	NA	NA	NA	NA	NA	NA	NA	NA	NA	NA	NA	NA	NA	NA	NA	NA	NA	NA	NA	NA	NA	NA	NA	NA	NA	NA
AC079781.7	NA	NA	NA	NA	NA	NA	NA	NA	NA	NA	NA	NA	NA	NA	NA	NA	NA	NA	NA	NA	NA	NA	NA	NA	NA	NA	NA	NA	NA	NA
AC079781.8	NA	NA	NA	NA	NA	NA	NA	NA	NA	NA	#NAME?	#NAME?	0.860954280866732	#NAME?	-0.24246330194503846	#NAME?	#NAME?	#NAME?	#NAME?	#NAME?	#NAME?	#NAME?	NA	NA	NA	NA	NA	NA	NA	NA
AC079790.2	NA	NA	NA	NA	NA	NA	NA	NA	NA	NA	NA	NA	NA	NA	NA	NA	NA	NA	NA	NA	NA	NA	NA	NA	NA	NA	NA	NA	NA	NA
AC079799.2	NA	NA	NA	NA	NA	NA	NA	NA	NA	NA	NA	NA	NA	NA	NA	NA	NA	NA	NA	NA	NA	NA	NA	NA	NA	NA	NA	NA	NA	NA
AC079807.1	NA	NA	NA	NA	NA	NA	NA	NA	NA	NA	NA	NA	NA	NA	NA	NA	NA	NA	NA	NA	NA	NA	NA	NA	NA	NA	NA	NA	NA	NA
AC079807.2	-0.04189200976601256	-0.26008369531706754	0.9047829886379035	-13.154.450.891.874.300	-0.796240633679926	0.011005515736403673	#NAME?	1.417.716.276.670.640	-12.167.448.290.769.200	0.01161957814049055	-0.04280155891524243	0.332735848957276	0.5151064967159803	0.22164117853573745	0.73219304353326	0.1922644972016075	0.588189076277746	0.5770643097038941	108.760.780.964.026	0.36985389771954663	0.8209934901758036	-0.14291541986818523	-0.31897801122010494	0.8718423535733588	-0.16421105225886634	#NAME?	-0.28425436230184586	#NAME?	#NAME?	-12.897.638.698.802.500
AC079807.4	NA	NA	NA	NA	NA	NA	NA	NA	NA	NA	#NAME?	#NAME?	#NAME?	#NAME?	#NAME?	#NAME?	#NAME?	#NAME?	#NAME?	#NAME?	#NAME?	#NAME?	NA	NA	NA	NA	NA	NA	NA	NA
AC079809.2	NA	NA	NA	NA	NA	NA	NA	NA	NA	NA	NA	NA	NA	NA	NA	NA	NA	NA	NA	NA	NA	NA	#NAME?	#NAME?	#NAME?	#NAME?	-1.503.894.238.310.600	#NAME?	#NAME?	#NAME?
AC079834.1	NA	NA	NA	NA	NA	NA	NA	NA	NA	NA	NA	NA	NA	NA	NA	NA	NA	NA	NA	NA	NA	NA	NA	NA	NA	NA	NA	NA	NA	NA
AC079896.1	NA	NA	NA	NA	NA	NA	NA	NA	NA	NA	NA	NA	NA	NA	NA	NA	NA	NA	NA	NA	NA	NA	NA	NA	NA	NA	NA	NA	NA	NA
AC079922.2	#NAME?	#NAME?	31.740.886.665.790.800	0.9253708109128806	#NAME?	#NAME?	#NAME?	#NAME?	#NAME?	1.759.252.887.408.990	-0.19244996395590797	#NAME?	-13.694.510.358.192.600	#NAME?	#NAME?	-12.754.393.148.980.200	-0.5431279141059828	#NAME?	#NAME?	#NAME?	#NAME?	-1.078.671.549.004.450	NA	NA	NA	NA	NA	NA	NA	NA
AC079922.3	0.15119093175035309	#NAME?	-12.122.995.009.747.400	-0.873874520735455	0.21982845613918928	-0.08059048096094824	0.47647578445261574	-0.6593480906770002	-0.39217314985866814	#NAME?	-0.002516918861436672	0.2700420017922357	0.26338519824243345	0.07969406088418665	0.4984998566499848	0.5547319482026142	0.4176197083554556	0.4496396160321623	0.5342430637372262	0.4252108717312731	0.227762298281744	0.03258095839136286	-0.08713424343580198	#NAME?	#NAME?	#NAME?	-1.222.602.940.597.560	-0.16624523580465383	-0.19754082537510165	-0.42335260812257736
AC079987.2	NA	NA	NA	NA	NA	NA	NA	NA	NA	NA	NA	NA	NA	NA	NA	NA	NA	NA	NA	NA	NA	NA	NA	NA	NA	NA	NA	NA	NA	NA
AC079988.3	NA	NA	NA	NA	NA	NA	NA	NA	NA	NA	NA	NA	NA	NA	NA	NA	NA	NA	NA	NA	NA	NA	NA	NA	NA	NA	NA	NA	NA	NA
AC080002.1	NA	NA	NA	NA	NA	NA	NA	NA	NA	NA	NA	NA	NA	NA	NA	NA	NA	NA	NA	NA	NA	NA	NA	NA	NA	NA	NA	NA	NA	NA
AC080125.1	NA	NA	NA	NA	NA	NA	NA	NA	NA	NA	NA	NA	NA	NA	NA	NA	NA	NA	NA	NA	NA	NA	NA	NA	NA	NA	NA	NA	NA	NA
AC083760.1	NA	NA	NA	NA	NA	NA	NA	NA	NA	NA	NA	NA	NA	NA	NA	NA	NA	NA	NA	NA	NA	NA	#NAME?	#NAME?	-0.15571175608031718	#NAME?	#NAME?	#NAME?	#NAME?	#NAME?
AC083822.2	NA	NA	NA	NA	NA	NA	NA	NA	NA	NA	NA	NA	NA	NA	NA	NA	NA	NA	NA	NA	NA	NA	NA	NA	NA	NA	NA	NA	NA	NA
AC083843.1	0.10245918178093076	0.06894402931060481	-0.08050052942459032	0.2517605446381329	-0.19312118438310688	12.843.816.080.895.200	0.48784225097046435	0.8991537071297242	-0.2847962572652762	0.7952901516863246	-0.028075299441790325	0.1649693657245191	0.28195801332396386	0.5142559197614762	0.6855647455275863	0.955104581492064	10.747.878.228.217.600	1.027.631.042.222.650	10.124.146.241.385.300	0.8751695492206661	0.968399985627165	0.2781259972800882	-0.08194738279174046	0.08368791882252177	0.045685454705367584	0.39708909965042977	0.24382934624287372	0.06083403367185547	0.33648430689584075	0.2921180086517614
AC083843.2	NA	NA	NA	NA	NA	NA	NA	NA	NA	NA	#NAME?	#NAME?	#NAME?	#NAME?	#NAME?	#NAME?	19.550.101.292.272.100	#NAME?	3.082.612.356.825.330	#NAME?	18.592.735.182.826.100	#NAME?	#NAME?	#NAME?	13.244.839.561.882.600	#NAME?	#NAME?	#NAME?	17.222.787.373.839.800	10.208.399.949.323.700
AC083843.4	#NAME?	#NAME?	#NAME?	#NAME?	#NAME?	#NAME?	#NAME?	#NAME?	#NAME?	19.238.066.349.526.500	-0.08706474026412406	-0.5363008639163807	-0.9414800744859515	-107.812.669.893.113	-0.777530397600524	-0.9890429771457532	-0.8366454759435638	-0.8013323854549019	-0.5530030767022078	-0.2667474050255748	0.2516724039044141	-0.7015153462180473	-0.3696843097201835	-0.8263908918058963	0.13288417440825684	-0.4976804913160319	-16.534.170.831.646.400	-12.089.832.212.188.200	-0.6163052784916415	-0.3286590722010223
AC083855.5	NA	NA	NA	NA	NA	NA	NA	NA	NA	NA	NA	NA	NA	NA	NA	NA	NA	NA	NA	NA	NA	NA	NA	NA	NA	NA	NA	NA	NA	NA
AC083862.6	NA	NA	NA	#NAME?	NA	NA	NA	NA	#NAME?	NA	NA	NA	NA	NA	NA	NA	NA	NA	NA	NA	NA	NA	NA	NA	NA	NA	NA	NA	NA	NA
AC083863.5	NA	NA	NA	NA	NA	NA	NA	NA	NA	NA	#NAME?	#NAME?	#NAME?	#NAME?	#NAME?	#NAME?	#NAME?	#NAME?	#NAME?	#NAME?	#NAME?	#NAME?	NA	NA	NA	NA	NA	NA	NA	NA
AC083864.3	NA	NA	NA	NA	NA	NA	NA	NA	NA	NA	NA	NA	NA	NA	NA	NA	NA	NA	NA	NA	NA	NA	NA	NA	NA	NA	NA	NA	NA	NA
AC083864.4	NA	NA	NA	NA	NA	NA	NA	NA	NA	NA	NA	NA	NA	NA	NA	NA	NA	NA	NA	NA	NA	NA	#NAME?	#NAME?	#NAME?	#NAME?	#NAME?	#NAME?	#NAME?	#NAME?
AC083867.4	NA	NA	NA	NA	NA	NA	NA	NA	NA	NA	-0.11252091140602988	-0.45963765352205554	-0.6611698663861025	-0.9490661242977347	#NAME?	-0.31987625158159927	-0.5160125139176602	-1.555.528.004.343.030	-1.196.910.267.257.230	-0.909653283666605	-16.709.478.294.340.300	#NAME?	#NAME?	#NAME?	#NAME?	#NAME?	21.002.699.195.236.900	1.890.675.609.565.790	#NAME?	#NAME?
AC083873.4	NA	NA	#NAME?	#NAME?	#NAME?	NA	NA	#NAME?	#NAME?	#NAME?	#NAME?	#NAME?	#NAME?	#NAME?	#NAME?	#NAME?	#NAME?	#NAME?	#NAME?	#NAME?	#NAME?	#NAME?	NA	Inf	NA	NA	NA	Inf	NA	NA
AC083875.2	NA	NA	NA	NA	NA	NA	NA	NA	NA	NA	NA	NA	NA	NA	NA	NA	NA	NA	NA	NA	NA	NA	#NAME?	#NAME?	#NAME?	#NAME?	#NAME?	#NAME?	#NAME?	#NAME?
AC083884.8	NA	NA	Inf	#NAME?	NA	NA	NA	NA	#NAME?	NA	NA	NA	NA	NA	NA	NA	NA	NA	NA	NA	NA	NA	NA	NA	NA	NA	NA	NA	NA	NA
AC083899.1	NA	NA	#NAME?	NA	NA	NA	NA	#NAME?	NA	NA	NA	NA	NA	NA	NA	NA	NA	NA	NA	NA	NA	NA	#NAME?	#NAME?	#NAME?	#NAME?	#NAME?	#NAME?	#NAME?	#NAME?
AC083899.3	-0.8703186487164005	-11.083.103.517.624.700	0.1392024058965163	-0.24866470150734507	0.14958264519460795	-0.3818292194538004	-0.19365027898292964	0.3015803449272986	-0.7567717491485353	0.35159856694536057	-0.1045474551167489	0.17123960450705147	0.2350508879484371	-0.12100133803107266	-0.3281471250268094	0.08840096924644215	-0.09642083109120334	-0.18809385311466142	0.05647134054299442	0.25700059226403	0.5030255280304582	0.3243831810884099	-0.007512552087677593	-0.2799361336284588	0.1308055362610948	0.41605903635346286	-0.4804893828141992	0.2995123673754288	-0.22297857363879603	0.08185085403903931
AC083900.1	#NAME?	NA	NA	NA	NA	#NAME?	NA	NA	NA	NA	NA	NA	NA	NA	NA	NA	NA	NA	NA	NA	NA	Inf	NA	NA	NA	NA	NA	NA	NA	NA
AC083939.1	NA	NA	NA	NA	NA	NA	NA	NA	NA	NA	NA	NA	NA	NA	NA	NA	NA	NA	NA	NA	NA	NA	#NAME?	#NAME?	#NAME?	#NAME?	#NAME?	#NAME?	#NAME?	#NAME?
AC083949.1	#NAME?	#NAME?	#NAME?	#NAME?	0.27186094851086345	#NAME?	#NAME?	#NAME?	#NAME?	#NAME?	#NAME?	#NAME?	#NAME?	#NAME?	#NAME?	#NAME?	#NAME?	#NAME?	#NAME?	#NAME?	#NAME?	#NAME?	#NAME?	#NAME?	#NAME?	#NAME?	#NAME?	#NAME?	#NAME?	#NAME?
AC084082.3	NA	NA	NA	NA	NA	NA	NA	NA	NA	NA	NA	NA	Inf	NA	NA	NA	NA	NA	NA	NA	Inf	Inf	NA	NA	NA	NA	NA	NA	Inf	NA
AC084117.3	NA	NA	NA	NA	NA	NA	NA	NA	NA	NA	NA	NA	NA	NA	NA	NA	NA	NA	NA	NA	NA	NA	NA	NA	NA	NA	NA	NA	NA	NA
AC084121.14	NA	NA	NA	NA	NA	NA	NA	NA	NA	NA	NA	NA	NA	NA	NA	NA	NA	NA	NA	NA	NA	NA	NA	NA	NA	NA	NA	NA	NA	NA
AC084121.17	NA	NA	NA	NA	NA	NA	NA	NA	NA	NA	NA	NA	NA	NA	NA	NA	NA	NA	NA	NA	NA	NA	NA	NA	NA	NA	NA	NA	NA	NA
AC084149.1	NA	NA	NA	NA	NA	NA	NA	NA	NA	NA	NA	NA	NA	NA	NA	NA	NA	NA	NA	NA	NA	NA	#NAME?	#NAME?	#NAME?	#NAME?	#NAME?	#NAME?	#NAME?	#NAME?
AC084149.2	NA	NA	NA	NA	NA	NA	NA	NA	NA	NA	-0.15029367563894752	-0.5013910128501192	0.07271501692673642	-0.4949700323059657	0.08129143238351921	0.08893888164959424	-10.129.699.114.728.000	-10.963.001.858.064.700	0.039994376437946816	-13.842.825.718.369.400	-16.144.307.297.125.300	-0.12198449257528529	-0.1374390524871565	-0.15208684699425737	#NAME?	-0.18128573477130006	#NAME?	#NAME?	0.059641081614190336	0.890296993628324
AC084193.1	NA	NA	NA	NA	NA	NA	NA	NA	NA	NA	NA	NA	NA	NA	NA	NA	NA	NA	NA	NA	NA	NA	NA	NA	NA	NA	NA	NA	NA	NA
AC084219.2	#NAME?	#NAME?	NA	#NAME?	#NAME?	#NAME?	1.062.639.557.562.950	NA	-12.288.525.220.556.200	#NAME?	NA	Inf	NA	NA	NA	Inf	Inf	Inf	NA	NA	NA	Inf	#NAME?	300.606.010.914.821	#NAME?	27.815.855.740.588.800	#NAME?	2.206.101.206.534.590	#NAME?	31.423.970.746.912.000
AC084219.4	-0.7250391360408477	0.4293002480351412	0.6132026009171503	0.22018439382267205	-0.651884627054241	-0.986933441934397	0.4219674112220617	-0.19606486389785935	-0.20182212748504402	0.09906064923686304	-1,12E+12	-0.6407721428064223	-0.08950962177390757	-0.29068277467334447	-0.3428339545424627	-0.23026076200915938	-0.20501406686672394	-0.5081981379948655	-0.9019133892612734	-0.5519914676106024	-0.793298648356301	0.23106369779131933	#NAME?	#NAME?	31.944.608.914.919.700	#NAME?	#NAME?	11.615.279.500.319.000	12.463.753.162.956.900	2.204.575.358.786.470
AC084290.2	NA	NA	NA	NA	NA	NA	NA	NA	NA	NA	NA	NA	NA	NA	NA	NA	NA	NA	NA	NA	NA	NA	#NAME?	#NAME?	#NAME?	#NAME?	#NAME?	#NAME?	#NAME?	#NAME?
AC084809.2	#NAME?	#NAME?	#NAME?	NA	#NAME?	#NAME?	#NAME?	#NAME?	NA	#NAME?	-0.05440607316126275	0.29187323709904833	#NAME?	#NAME?	10.724.661.573.864.600	0.6490999226901377	0.8690942366098062	1.885.011.307.732.760	25.887.621.711.328.600	2.930.780.499.320.250	26.578.455.620.769.300	#NAME?	#NAME?	#NAME?	#NAME?	#NAME?	#NAME?	#NAME?	#NAME?	#NAME?
AC084809.3	#NAME?	#NAME?	#NAME?	20.000.422.649.032.800	Inf	#NAME?	2.630.975.047.166.540	#NAME?	#NAME?	NA	#NAME?	-0.0746070323982309	#NAME?	#NAME?	#NAME?	#NAME?	#NAME?	2.782.273.764.477.230	35.981.718.613.317.900	506.165.792.862.877	4.527.700.793.470.370	0.3223833499477136	#NAME?	#NAME?	#NAME?	#NAME?	#NAME?	#NAME?	#NAME?	#NAME?
AC087163.2	NA	NA	NA	NA	NA	NA	NA	NA	NA	NA	NA	NA	NA	NA	NA	NA	NA	NA	NA	NA	NA	NA	NA	NA	NA	NA	NA	NA	NA	NA
AC087163.3	NA	NA	NA	NA	NA	NA	NA	NA	NA	NA	NA	NA	NA	NA	NA	NA	NA	NA	NA	NA	NA	NA	NA	NA	NA	NA	NA	NA	NA	NA
AC087294.2	#NAME?	#NAME?	#NAME?	#NAME?	#NAME?	#NAME?	#NAME?	#NAME?	#NAME?	#NAME?	-0.09344176938938858	-0.6481789628046906	-0.9825923626952466	#NAME?	#NAME?	-0.7005792747207464	0.30713300446802905	-0.8200513025843715	-0.7142839615528636	-0.16431951858450317	#NAME?	#NAME?	#NAME?	#NAME?	#NAME?	#NAME?	#NAME?	#NAME?	#NAME?	#NAME?
AC087430.1	NA	NA	NA	NA	NA	NA	NA	NA	NA	NA	#NAME?	#NAME?	#NAME?	#NAME?	#NAME?	#NAME?	#NAME?	#NAME?	#NAME?	#NAME?	#NAME?	#NAME?	NA	NA	NA	NA	NA	NA	NA	NA
AC087491.2	NA	NA	#NAME?	NA	NA	NA	NA	#NAME?	NA	NA	#NAME?	#NAME?	#NAME?	#NAME?	#NAME?	#NAME?	#NAME?	#NAME?	#NAME?	#NAME?	#NAME?	#NAME?	NA	NA	NA	NA	NA	NA	NA	NA
AC087499.4	NA	NA	NA	NA	NA	NA	NA	NA	NA	NA	NA	NA	NA	NA	NA	NA	NA	NA	NA	NA	NA	NA	NA	NA	NA	NA	NA	NA	NA	NA
AC087499.5	NA	NA	NA	NA	NA	NA	NA	NA	NA	NA	NA	NA	NA	NA	NA	NA	NA	NA	NA	NA	NA	NA	#NAME?	#NAME?	#NAME?	#NAME?	#NAME?	#NAME?	#NAME?	#NAME?
AC087499.7	NA	NA	NA	NA	NA	NA	NA	NA	NA	NA	NA	NA	NA	NA	NA	NA	NA	NA	NA	NA	NA	NA	NA	NA	NA	NA	NA	NA	NA	NA
AC087499.8	NA	NA	NA	NA	NA	NA	NA	NA	NA	NA	NA	NA	NA	NA	NA	NA	NA	NA	NA	NA	NA	NA	NA	NA	NA	NA	NA	NA	NA	NA
AC087499.9	NA	NA	NA	NA	NA	NA	NA	NA	NA	NA	NA	NA	NA	NA	NA	NA	NA	NA	NA	NA	NA	NA	NA	NA	NA	NA	NA	NA	NA	NA
AC087501.1	NA	NA	NA	NA	NA	NA	NA	NA	NA	NA	NA	NA	NA	NA	NA	NA	NA	NA	NA	NA	NA	NA	NA	NA	NA	NA	NA	NA	NA	NA
AC087650.1	NA	NA	NA	NA	NA	NA	NA	NA	NA	NA	NA	NA	NA	NA	NA	NA	NA	NA	NA	NA	NA	NA	#NAME?	#NAME?	#NAME?	#NAME?	#NAME?	#NAME?	#NAME?	#NAME?
AC090018.1	NA	NA	NA	NA	NA	NA	NA	NA	NA	NA	NA	NA	NA	NA	NA	NA	NA	NA	NA	NA	NA	NA	NA	NA	NA	NA	NA	NA	NA	NA
AC090044.2	NA	NA	NA	NA	NA	NA	NA	NA	NA	NA	-1,22E+12	0.587740710062159	10.658.502.847.213.200	0.49602431363428445	-0.43536414077994834	11.299.643.792.688.000	0.20726907914952455	0.6206117337235961	0.40080519939572823	#NAME?	1.036.312.954.689.910	10.409.309.149.045.200	NA	NA	NA	NA	NA	NA	NA	NA
AC090283.3	NA	NA	NA	NA	NA	NA	NA	NA	NA	NA	NA	NA	NA	NA	NA	NA	NA	NA	NA	NA	NA	NA	NA	NA	NA	NA	NA	NA	NA	NA
AC090286.2	NA	NA	NA	#NAME?	NA	NA	NA	NA	#NAME?	NA	NA	NA	NA	NA	NA	NA	NA	NA	NA	NA	NA	NA	NA	NA	NA	NA	NA	NA	NA	NA
AC090286.4	NA	NA	NA	NA	NA	NA	NA	NA	NA	NA	#NAME?	#NAME?	#NAME?	#NAME?	13.684.852.308.753.400	#NAME?	#NAME?	#NAME?	#NAME?	#NAME?	#NAME?	#NAME?	NA	NA	NA	NA	NA	NA	NA	NA
AC090453.1	NA	NA	NA	NA	NA	NA	NA	NA	NA	NA	NA	NA	NA	NA	NA	NA	NA	NA	NA	NA	NA	NA	NA	NA	NA	NA	NA	NA	NA	NA
AC090505.1	NA	NA	NA	NA	NA	NA	NA	NA	NA	NA	NA	NA	NA	NA	NA	NA	NA	NA	NA	NA	NA	NA	NA	NA	NA	NA	NA	NA	NA	NA
AC090505.5	NA	NA	NA	#NAME?	NA	NA	NA	NA	#NAME?	NA	NA	NA	NA	NA	NA	NA	NA	NA	NA	NA	NA	NA	NA	NA	NA	NA	NA	NA	NA	NA
AC090587.4	-0.4890346703360767	0.2576838475218236	#NAME?	#NAME?	#NAME?	0.5496864804066517	#NAME?	#NAME?	0.021421031036597576	#NAME?	#NAME?	#NAME?	#NAME?	#NAME?	#NAME?	#NAME?	#NAME?	#NAME?	#NAME?	#NAME?	#NAME?	#NAME?	NA	NA	NA	NA	NA	NA	NA	NA
AC090587.5	#NAME?	0.0021204448808377074	#NAME?	#NAME?	#NAME?	#NAME?	#NAME?	#NAME?	#NAME?	20.224.952.280.261.500	NA	NA	NA	NA	NA	NA	NA	NA	Inf	NA	NA	Inf	NA	NA	NA	Inf	NA	NA	NA	NA
AC090602.2	#NAME?	#NAME?	#NAME?	#NAME?	#NAME?	#NAME?	#NAME?	#NAME?	#NAME?	#NAME?	NA	NA	NA	NA	NA	NA	NA	NA	NA	NA	NA	NA	NA	NA	NA	NA	NA	NA	NA	NA
AC090616.2	-0.8532171840449112	-14.635.087.776.719.800	-22.321.271.277.881.500	-0.709494766081994	0.20563459150770913	-0.7363279120094336	-0.06081422562821233	#NAME?	0.29651944303737954	-0.3670190346188481	-1,02E+11	0.5283077370155033	0.17003448368679416	0.22949856620402653	-0.721935899506524	0.2315896375048443	-0.07271701837802574	0.30505175675278273	0.3543079753696038	-0.1924529422369331	-0.2910399432843561	0.2152554301981519	#NAME?	12.669.896.075.362.500	0.9624643382556638	1.812.742.172.440.850	1.240.228.599.374.300	10.295.565.619.165.900	16.278.517.723.909.000	10.299.112.611.102.200
AC090617.1	NA	NA	NA	NA	NA	NA	NA	NA	NA	NA	NA	NA	NA	NA	NA	NA	NA	NA	NA	NA	NA	NA	NA	NA	NA	NA	NA	NA	NA	NA
AC090625.1	NA	NA	NA	NA	NA	NA	NA	NA	NA	NA	NA	NA	NA	NA	NA	NA	NA	NA	NA	NA	NA	NA	NA	NA	NA	NA	NA	NA	NA	NA
AC090696.2	NA	NA	NA	NA	NA	NA	NA	NA	NA	NA	NA	NA	NA	NA	NA	NA	NA	NA	NA	NA	NA	NA	NA	NA	NA	NA	NA	NA	NA	NA
AC090774.2	NA	NA	NA	NA	NA	NA	NA	NA	NA	NA	NA	NA	NA	NA	NA	NA	NA	NA	NA	NA	NA	NA	NA	NA	NA	NA	NA	NA	NA	NA
AC090804.1	#NAME?	NA	NA	NA	#NAME?	#NAME?	NA	NA	NA	#NAME?	#NAME?	#NAME?	0.8400197405743145	#NAME?	0.504700958350049	-0.41581397133309966	-0.11110504138003047	-10.256.493.625.647.100	#NAME?	#NAME?	#NAME?	0.5934106369657177	NA	NA	NA	NA	NA	NA	NA	NA
AC090952.5	NA	NA	NA	NA	NA	NA	NA	NA	NA	NA	NA	NA	Inf	NA	NA	NA	NA	NA	NA	NA	NA	NA	NA	NA	NA	NA	NA	NA	NA	NA
AC090954.5	NA	NA	NA	NA	NA	NA	NA	NA	NA	NA	#NAME?	#NAME?	#NAME?	#NAME?	#NAME?	#NAME?	0.6799953426320466	#NAME?	#NAME?	#NAME?	#NAME?	#NAME?	NA	NA	NA	NA	NA	NA	NA	NA
AC090955.5	NA	NA	NA	NA	NA	NA	NA	NA	NA	NA	NA	NA	NA	NA	NA	NA	NA	NA	NA	NA	NA	NA	#NAME?	#NAME?	#NAME?	#NAME?	#NAME?	#NAME?	#NAME?	#NAME?
AC090957.2	NA	NA	NA	NA	NA	NA	NA	NA	NA	NA	NA	NA	NA	NA	NA	NA	NA	NA	NA	NA	NA	NA	NA	NA	NA	NA	NA	NA	NA	NA
AC090958.5	NA	NA	NA	NA	NA	NA	NA	NA	NA	NA	NA	NA	NA	NA	NA	NA	NA	NA	NA	NA	NA	NA	NA	NA	NA	NA	NA	NA	NA	NA
AC090960.1	NA	NA	NA	NA	NA	NA	NA	NA	NA	NA	NA	NA	NA	NA	NA	NA	NA	NA	NA	NA	NA	NA	NA	NA	NA	NA	NA	NA	NA	NA
AC091069.1	NA	NA	NA	NA	NA	NA	NA	NA	NA	NA	NA	NA	NA	NA	NA	NA	NA	NA	NA	NA	NA	NA	NA	NA	NA	NA	NA	NA	NA	NA
AC091132.1	NA	NA	NA	NA	NA	NA	NA	NA	NA	NA	#NAME?	#NAME?	#NAME?	#NAME?	#NAME?	#NAME?	#NAME?	#NAME?	#NAME?	#NAME?	#NAME?	#NAME?	NA	NA	NA	NA	NA	NA	NA	NA
AC091133.1	NA	NA	NA	NA	NA	NA	NA	NA	NA	NA	NA	NA	NA	NA	NA	NA	NA	NA	NA	NA	NA	NA	NA	NA	NA	NA	NA	NA	NA	NA
AC091153.4	NA	NA	NA	NA	NA	NA	NA	NA	NA	NA	NA	NA	NA	NA	NA	NA	NA	NA	NA	NA	NA	NA	NA	NA	NA	NA	NA	NA	NA	NA
AC091177.1	NA	NA	NA	NA	NA	NA	NA	NA	NA	NA	NA	NA	NA	NA	NA	NA	NA	NA	NA	NA	NA	NA	NA	NA	NA	NA	NA	NA	NA	NA
AC091199.1	NA	NA	#NAME?	NA	NA	NA	NA	#NAME?	NA	NA	NA	NA	NA	NA	NA	NA	NA	NA	NA	NA	NA	NA	NA	NA	NA	NA	NA	NA	NA	NA
AC091492.2	NA	NA	NA	NA	NA	NA	NA	NA	NA	NA	NA	NA	NA	NA	NA	NA	NA	NA	Inf	NA	NA	NA	NA	NA	NA	NA	NA	NA	NA	NA
AC091493.2	NA	NA	#NAME?	NA	NA	NA	NA	#NAME?	NA	NA	NA	NA	NA	NA	NA	NA	NA	NA	NA	NA	NA	NA	NA	NA	NA	NA	NA	NA	NA	NA
AC091633.2	NA	NA	#NAME?	NA	NA	NA	NA	#NAME?	NA	NA	-0.007875131245291031	-0.39386128231549666	-0.7121913428964959	0.1793621175127041	-0.8105070631796252	-0.5208486381322941	-13.765.807.378.228.300	-0.5127269154665316	0.025980512541529124	-0.5640854500180896	0.12729601279066644	0.4078910906961294	-0.24695804785401276	#NAME?	#NAME?	-0.5995065374881096	-11.851.840.042.100.900	-19.124.119.372.128.500	-0.8689171393040582	-10.091.576.649.812.600
AC091633.3	NA	#NAME?	#NAME?	NA	#NAME?	NA	#NAME?	#NAME?	NA	#NAME?	#NAME?	2.296.599.659.803.660	32.979.091.423.926.800	2.638.181.942.535.550	26.213.553.251.692.200	26.730.420.992.773.100	21.988.614.848.637.700	25.261.869.752.847.300	3.907.160.867.358.220	4.104.190.107.771.600	4.172.938.147.737.410	4.157.221.367.737.180	-0.8204049919850951	#NAME?	-0.2413362392872965	#NAME?	-1.913.023.724.199.200	-0.3241107245351216	#NAME?	-0.7049124902225326
AC091654.7	NA	NA	NA	NA	NA	NA	NA	NA	NA	NA	NA	NA	NA	NA	NA	NA	NA	NA	NA	NA	NA	NA	NA	NA	NA	NA	NA	NA	NA	NA
AC091705.1	NA	NA	NA	NA	NA	NA	NA	NA	NA	NA	NA	NA	NA	NA	NA	NA	NA	NA	NA	NA	NA	NA	#NAME?	#NAME?	#NAME?	#NAME?	#NAME?	#NAME?	#NAME?	#NAME?
AC091729.7	NA	NA	NA	NA	NA	NA	NA	NA	NA	NA	NA	NA	NA	NA	NA	NA	NA	NA	NA	NA	NA	NA	NA	NA	NA	NA	NA	NA	NA	NA
AC091729.8	NA	NA	NA	NA	NA	NA	NA	NA	NA	NA	NA	NA	NA	NA	NA	NA	NA	NA	NA	NA	NA	NA	NA	NA	NA	NA	NA	NA	NA	NA
AC091729.9	0.2781887430327104	-13.109.765.227.017.800	0.12369949861244604	-0.13119594130295423	-10.279.503.824.608.500	-0.32206518673665463	-12.540.262.471.647.000	0.3533921020494768	0.08379990633066385	-0.3625554854167091	-0.007808211138132473	0.4148280960483192	0.558897771629761	0.2703971719717145	0.3850875332821694	0.4079402154160666	0.2363566243760411	-0.2596490294385389	-0.365575202435974	-0.9430463284946675	-0.36530699429771923	0.5062710432761901	#NAME?	#NAME?	#NAME?	#NAME?	0.475071710736249	#NAME?	2.247.866.832.868.630	#NAME?
AC091770.3	NA	NA	NA	NA	NA	NA	NA	NA	NA	NA	NA	NA	NA	NA	NA	NA	NA	NA	NA	NA	NA	NA	NA	NA	NA	NA	NA	NA	NA	NA
AC091801.1	NA	NA	NA	NA	NA	NA	NA	NA	NA	NA	-0.04877928172926327	0.4646796756882696	0.04893912174778803	0.776997971111246	0.8407621825899364	-0.7650268291394847	-24.699.454.127.048.700	-1.761.430.485.907.240	-2.165.160.576.822.220	#NAME?	#NAME?	-0.44192215017381664	#NAME?	3.355.760.953.541.200	#NAME?	#NAME?	#NAME?	#NAME?	#NAME?	#NAME?
AC091814.2	NA	NA	NA	NA	NA	NA	NA	NA	NA	NA	NA	Inf	NA	NA	NA	NA	NA	NA	NA	NA	NA	NA	NA	NA	NA	NA	NA	NA	NA	NA
AC091814.3	NA	NA	NA	NA	NA	NA	NA	NA	NA	NA	NA	NA	NA	NA	NA	NA	NA	NA	NA	NA	NA	NA	NA	NA	NA	NA	NA	NA	NA	NA
[truncated: 54,214 more rows]
