# Supplementary material for: Transcriptomic Response Dynamics of Human Primary and Immortalized Adrenocortical Cells to Steroidogenic Stimuli
Source: Cells. 2021 Sep 9;10(9):2376. doi: 10.3390/cells10092376 (PMC8466536; doi:10.3390/cells10092376)
Supplement: Supplementary file 1 [file cells-10-02376-s001.zip › supplementary_tableS3.tsv]

ACTH_primary	ACTH_inner	ACTH_H295R	angII_primary	angII_inner	angII_H295R
A4GALT	ABCA1	A2MP1	AADAC	A2M	A2M-AS1
AACS	ABCD2	AARS	ABCA5	ABCG1	A2MP1
AADAC	ABCF2	ABAT	ABCB1	ABLIM3	ABALON
AAGAB	ABRACL	ABCE1	ABCB4	AC069155.1	ABCB11
AAMDC	ABTB2	AC006373.1	ABHD5	ADAMTS9	ABCB5
AASDH	AC069155.1	ACER3	ABLIM1	ADGRG1	ABCD1
AASS	ACIN1	ACTA2	AC009133.12	AGTR1	ABCG2
ABC7-42389800N19.1	ACKR3	ACTN4	AC018647.3	AKAP2	ABHD14A-ACY1
ABCA3	ACOX3	ADGRD1	AC062029.1	AMDHD1	ABHD6
ABCA5	ACTB	ADRA2A	ACAT2	ANK3	ABHD8
ABCA8	ACTG1	AF131216.5	ACE	AQP11	ABLIM2
ABCB1	ADGRA2	AGO4	ACKR4	AQP2	ABTB2
ABCB4	ADGRL3	AHNAK	ACSL1	ARHGAP20	AC004012.1
ABCC3	ADSS	AIDA	ACSL4	ARL5B	AC004076.5
ABCD1	AEN	AK2	ACSS2	ATP1B1	AC005307.5
ABCD3	AF127936.9	AKAP5	ACSS3	ATP1B3	AC005538.3
ABCF3	AGT	ALG5	ADAMTS5	AVPI1	AC006011.4
ABCG1	AHCYL1	ANGPTL1	ADGRL2	B3GNT5	AC006373.1
ABCG2	AHR	ANGPTL2	ADGRL3	BCO2	AC007191.4
ABHD12	AIF1L	ANKFN1	ADGRV1	BDNF	AC007255.8
ABHD14A	AIMP2	ANKRA2	ADH1B	BHLHE40	AC007365.3
ABHD15	AKR1B1	AP2M1	ADM	BTG2	AC008746.12
ABHD16A	AKR1C3	APCDD1	ADSSL1	C10orf10	AC010642.1
ABHD17B	ALAS1	APLP2	AGTRAP	C11orf96	AC011294.3
ABHD17C	ALDH18A1	APOL2	AHDC1	CABP7	AC013271.3
ABHD18	ALDH1A1	ARID4A	AKAP7	CACNA1H	AC016747.3
ABHD2	ALDH1B1	ASCC3	AKR1B10	CASC15	AC016907.3
ABHD3	ALDH3A2	ASPM	AKR1C3	CBLB	AC020571.3
ABHD4	ALPL	ATP7A	AKT2	CCND1	AC020951.1
ABHD5	AMIGO2	AVEN	ALAD	CD55	AC021218.2
ABHD6	AMMECR1	BCHE	ALCAM	CDC42EP4	AC046143.3
ABHD8	ANP32A	BET1	ALDH1L1	CDKN1A	AC058791.1
ABI1	AP1S1	BRIX1	ALPK3	CDKN1C	AC083843.1
ABI2	APMAP	BRWD3	AMHR2	CITED1	AC084809.2
ABI3BP	APOL6	BUB1B	AMIGO1	CITED2	AC084809.3
ABL1	ARF1	C11orf24	ANGPTL2	CLCF1	AC091633.3
ABLIM1	ARF6	C11orf74	ANGPTL4	CNR1	AC091729.9
ABLIM2	ARFGEF2	C15orf59	ANKRD1	COL15A1	AC093616.4
ABLIM3	ARG2	C1QBP	ANTXR1	CPA4	AC093673.5
ABO	ARHGEF28	C4orf19	ANXA5	CPEB4	AC098614.2
ABTB1	ARHGEF6	C8orf4	AOX1	CREM	AC105760.2
AC005077.14	ARID5B	CADM2	APCDD1L	CRISPLD2	AC107982.4
AC005301.9	ARL5B	CALB1	APLN	CSRNP1	AC108004.3
AC006538.4	ARRDC3	CAPN8	APOD	CTD-2332E11.2	AC108142.1
AC007319.1	ASAP3	CARNMT1	APOL6	CXCR4	AC141928.1
AC009133.12	ASNS	CARS2	ARFGAP3	CYP11B1	AC144831.1
AC012065.4	ASXL2	CCDC144B	ARHGAP18	CYP11B2	AC144831.3
AC018647.3	ATP13A3	CCDC170	ARHGAP6	CYP19A1	ACER2
AC020571.3	ATP1B1	CCND2	ARHGEF28	CYP21A2	ACHE
AC021218.2	ATP1B3	CCT3	ARHGEF40	CYSLTR2	ACKR3
AC025335.1	ATP2A2	CCT5	ARL4C	DBNDD1	ACTG1
AC073842.19	ATP6V0A2	CD2AP	ARMC8	DBP	ACTL7B
AC084809.3	ATP6V0E2	CDK15	ARRDC4	DNAJB4	ACVR1
AC093323.3	ATP6V1A	CDKN2C	ASAP3	DNAJB5	ADAM19
AC097662.2	ATP6V1G1	CDYL2	ASB4	DNAJC12	ADAMTS1
AC135048.13	ATRNL1	CEBPD	ATG101	DUSP1	ADAMTS12
AC141586.5	AVPI1	CHAF1B	ATG14	DUSP10	ADAMTS17
AC144652.1	B4GAT1	CHGB	ATP1B2	DUSP16	ADAMTS9-AS2
AC145212.1	BCAP31	CHM	ATP2A2	DUSP4	ADAP1
AC145212.2	BEX1	CHMP4B	ATP2A3	DUSP5	ADAT2
AC147651.5	BHLHE40	CHN1	ATP2B3	EIF2AK3	ADCY1
ACAA1	BICD1	CHST1	ATP4A	ELL2	ADD2
ACACA	BMPR2	CHST10	ATP6V0B	EMP1	ADGRD1
ACACB	BMS1	CLMN	ATP9A	ENC1	ADGRE2
ACADM	BRINP2	CLSTN2	B3GNT7	EPHA4	ADGRE5
ACADS	BTBD3	CNKSR2	B4GALT6	ERRFI1	ADGRF5P1
ACADVL	BTG2	CNOT6L	BAIAP2-AS1	ETS2	ADORA1
ACAT1	BTG3	COG3	BAK1	EXT1	ADORA2B
ACAT2	BUB1	COL25A1	BBS2	F3	ADRA1D
ACBD4	BZW1	COL4A1	BHLHE41	FAM102A	ADRA2A
ACBD5	C3orf52	COL4A2	BIRC3	FAM198B	AEN
ACD	C9orf72	COL4A3	BRE	FAM46A	AF003625.3
ACE	CACNB2	COLCA1	C11orf68	FAM65B	AF131216.5
ACE2	CALR	CREB5	C14orf1	FAXDC2	AFAP1L1
ACKR4	CAMK2N1	CSRNP2	C1GALT1C1	FDX1	AFF2
ACLY	CANX	CSTF3	C2orf72	FGF9	AGAP3
ACOT11	CAPN2	CTC-235G5.3	C2orf88	FITM1	AGAP5
ACOT8	CARD6	CTD-2104P17.1	CA3	FKBP5	AGGF1P1
ACOX2	CASC15	CTD-2331D11.4	CACHD1	FNDC3A	AGGF1P2
ACP1	CASC4	CTGF	CACNB2	FNDC4	AGPAT3
ACP2	CASP9	CYFIP1	CADPS2	FOSL2	AGPAT5
ACP6	CAV2	DAPP1	CALB2	FOXO1	AHNAK
ACPP	CBX3	DCAF10	CALR	FRMD3	AHR
ACSBG1	CBX4	DCAF13	CAPS	FRMD5	AJUBA
ACSF2	CCDC134	DCAF16	CASK	GADD45A	AKAP3
ACSF3	CCDC3	DCBLD2	CBWD1	GALNT12	AKNA
ACSL1	CCDC86	DDIT3	CCDC134	GAREM1	AL022393.9
ACSL4	CCT2	DDOST	CCDC74A	GAS1	ALDH1L1-AS2
ACSL6	CCT4	DENND4A	CCDC85C	GCOM1	ALDH3A2
ACSM3	CCT6A	DEPDC1	CCL2	GDF15	ALDH3B1
ACSS2	CCT8	DHX33	CCL7	GEM	ALK
ACSS3	CD55	DHX9	CD14	GLRX	ALKBH4
ACTN1	CD63	DKC1	CD163	GNAI1	ALPK1
ACTR1A	CD83	DLGAP5	CD46	GPC4	ALS2CR11
ACTR1B	CDCA3	DNAH17-AS1	CD63	GPER1	AMIGO2
ACTR2	CDH12	DNAJC2	CD83	GPRC5A	ANGPTL1
ACTR3	CDKN1A	DNAJC3	CDH12	GRAMD1B	ANKRD16
ACVR1	CEBPZ	DUBR	CDK2AP2	HDAC5	ANKRD20A11P
ACVR2B	CEP55	DUSP6	CDKN2A	HERPUD1	ANKRD20A5P
ACVR2B-AS1	CGNL1	E2F2	CEBPB	HLF	ANKRD20A7P
ACY1	CHCHD2	EBNA1BP2	CEP41	HS3ST3B1	ANKRD34C
ACYP1	CHD1	ECHS1	CEP68	HSD3B2	ANKRD37
ACYP2	CHMP1B	EDEM1	CERS6	HSPA5	ANXA1
ADA	CHSY1	EFNB2	CETN2	HSPB7	ANXA2
ADAM12	CIAO1	EGR2	CH507-42P11.8	IER3	ANXA2R
ADAM19	CIDEB	EHF	CHCHD2	IFIT1	ANXA3
ADAM22	CKAP2L	EHHADH	CHST2	IFIT2	AP000254.8
ADAM23	CLDN1	EIF5A2	CIDEC	IFIT3	AP000432.1
ADAM9	CLGN	ELAC2	CKAP5	IGFBP3	AP000473.5
ADAMTS10	CLIC4	ELOVL4	CLDN1	IGFBP4	AP000473.8
ADAMTS14	CLRN1	EMG1	CMBL	IGFBP5	AP001258.4
ADAMTS15	CMAS	EML6	CMTM8	INPP5A	AP001372.2
ADAMTS3	CNIH1	EMP2	CNN1	IRS2	AP003419.11
ADAMTS4	CNN3	ENO3	CNNM2	ITGA5	AP1S3
ADAMTS5	CNNM2	ENOPH1	COL14A1	ITGA7	APBA1
ADAMTS6	CNTRL	ERO1B	COL8A1	JOSD1	APBB1IP
ADAMTS9	COL15A1	ESCO2	COPG1	JUN	APCDD1
ADAMTS9-AS2	COL4A4	ESD	COPS8	JUNB	APOA1-AS
ADAMTSL1	COPG1	ETV5-AS1	COQ8A	KBTBD11	APOB
ADD1	COQ10B	FAM136A	COTL1	KCND2	APOBEC3F
ADD3	CPEB4	FAM155A	CPB1	KCNK1	APPL2
ADGRB3	CPED1	FAM19A4	CPM	KIAA1024	AQP3
ADGRE5	CREB3	FAM208B	CREBL2	KIF5C	AR
ADGRG1	CREBL2	FAM216A	CRLS1	KIF9-AS1	ARAP3
ADGRG2	CREBRF	FAM8A1	CTC-444N24.11	KLF15	ARC
ADGRL2	CREBZF	FAM98A	CTD-2507G9.1	KLF6	AREG
ADGRV1	CREM	FARSB	CTD-2626G11.2	KLF9	ARFGEF3
ADH1B	CRY1	FAT1	CTSC	LAMB3	ARG2
ADI1	CSRNP1	FBXO40	CUL4B	LAPTM4B	ARHGAP21
ADIPOR2	CTAGE5	FBXW7	CXCL12	LDLR	ARHGAP24
ADM2	CTDSP2	FCN1	CYB561	LINC00473	ARHGAP29
ADO	CTNNB1	FILIP1	CYB561A3	LINC01588	ARHGAP8
ADPRH	CTPS1	FLRT2	CYP11A1	LMCD1	ARHGEF17
ADPRHL2	CX3CL1	FOSB	CYP21A1P	LRRC73	ARHGEF33
ADRA1B	CXorf57	FRAS1	CYP4V2	LRRC8B	ARHGEF39
ADRA2C	CYCS	FTSJ3	CYP51A1	LRRN3	ARID5A
ADRM1	CYP11A1	FTX	CYP7B1	LXN	ARL4A
ADSSL1	CYP11B2	FYTTD1	DACH1	LYVE1	ARMT1
AEBP1	CYP17A1	GABBR2	DAD1	MAFF	ARRDC3
AEBP2	CYP19A1	GALNT10	DAPL1	MAMLD1	ASB13
AFAP1	CYP21A2	GALNT11	DCAF12	MAP3K8	ASB2
AFAP1L2	CYP51A1	GDI2	DCDC2	MAPKAPK2	ASTN2
AFF1	CYR61	GEMIN5	DCN	MC2R	ATF3
AFF4	CYTH1	GLCE	DDIT4	MESDC1	ATG4C
AFG3L2	DACT1	GLRX3	DDIT4L	METTL7B	ATP1A1-AS1
AFP	DAD1	GNAI3	DDO	MRAP	ATP2B1
AGAP3	DAPL1	GNAT3	DEPTOR	MRAS	ATP2B1-AS1
AGBL3	DCUN1D3	GNG11	DERL1	MSC	ATP6AP1L
AGBL5	DDX18	GNG5	DHCR24	MT1E	ATP6V0A1
AGFG2	DDX21	GNL2	DHCR7	MT2A	ATP8B1
AGGF1	DDX31	GNRHR	DHX58	MVK	ATP8B4
AGL	DESI2	GOLT1B	DIEXF	NDRG4	AURKA
AGRP	DGKG	GPR137B	DIRAS3	NEB	AUTS2
AGTPBP1	DIRC2	GPR174	DLAT	NEDD9	B3GALNT2
AHCTF1	DIXDC1	GPR180	DNAJB11	NFIL3	B3GAT1
AHCYL2	DLC1	GPR22	DNAJB9	NGEF	B3GNT4
AHDC1	DLG1	GPR61	DNAJC1	NKAIN1	BAAT
AHNAK2	DMD	GPSM2	DNALI1	NPR1	BACH2
AHSA1	DNAJA3	GREB1L	DNASE1L3	NPY6R	BAIAP2
AIFM1	DNAJB11	GRIN3A	DNM3	NR0B1	BAMBI
AIFM2	DNAJB4	GRPR	DOCK8	NR1D1	BBS10
AJUBA	DNAJB9	GSTA2	DPYSL3	NR4A1	BBS12
AK3	DNAJC1	GTF2F2	DSTYK	NR4A2	BCAR1
AK6	DNAJC12	H2AFY2	DYNLL2	NR4A3	BCAR3
AK7	DNER	HEATR5A	DYNLT3	P2RX7	BCDIN3D-AS1
AKAP1	DNMBP	HECA	EBP	P2RY2	BCL11A
AKAP11	DPP10	HERC1	ECSCR	P3H2	BCL2
AKAP17A	DPYSL3	HIF1A	EDEM2	PAQR8	BCL7A
AKAP7	DSTN	HIST1H1A	EDNRB	PBX1	BDH1
AKAP8L	DTX3L	HIST1H1D	EIF1AY	PDGFC	BDNF-AS
AKIRIN1	DUSP1	HNRNPA2B1	EIF1B	PDGFD	BEAN1
AKIRIN2	DUSP16	HOMER1	ELOVL5	PER1	BEGAIN
AKR1B10	DUSP3	HOXA-AS3	EMC3	PFKFB3	BEND3
AKR1C1	DUSP4	HOXA13	ENPP3	PGM2L1	BICDL1
AKR1C2	DUSP5	HOXB-AS4	EPB41L1	PGM5	BIK
AKT1S1	DYNLL1	HOXB9	EPB41L4B	PHLDA1	BIVM
AKT3	DYNLL2	ICMT	EPHX1	PIK3R3	BLNK
AL121578.2	ECE1	IDE	EPN3	PLAT	BMF
ALAD	EDF1	IFI44L	EPS8	PLEKHA5	BMP2K
ALCAM	EGFR	IGLON5	ERGIC1	PLEKHO2	BMPR2
ALDH1L1	EGR1	IL23R	ERMP1	PNPLA8	BOK
ALDH2	EHD4	IL7R	ERN1	PPL	BORA
ALDH3B1	EIF3J	IMPDH2	ETS1	PPP1R3B	BPGM
ALDH9A1	EIF4A1	IMPG2	EXOC6B	PTGS1	BRCC3P1
ALDOB	EIF4A3	INPP4B	F11R	PTP4A1	BRD3
ALDOC	EIF5	IPPK	FADS1	PTPRH	BTBD11
ALG1	EIF5A	IRAK1	FADS2	RASAL1	BTBD19
ALG2	ELL2	ISM1	FAM102B	RASD2	BTBD8
ALG3	ELOVL6	ITGA7	FAM107B	RCAN1	BTG3
ALKAL2	EMC7	ITGA8	FAM13C	RCSD1	BTN2A3P
ALKBH1	ENAH	IVNS1ABP	FAM166B	RGMB	BTN3A1
ALKBH2	ENDOD1	KBTBD7	FAM168A	RGS2	BUB1B
ALKBH4	ENPP1	KBTBD8	FAM171B	RGS4	BUD13P1
ALKBH5	ENPP2	KCNB1	FAM222A	RHOB	C10orf111
ALKBH6	ENTPD7	KCNE3	FAM35BP	RIMS2	C11orf24
ALKBH8	EPC2	KCNH5	FAM43B	RNF122	C12orf60
ALOX5AP	ERAP2	KCNJ8	FDFT1	RNF19B	C14orf93
ALPK3	ERGIC1	KIAA0368	FDPS	RP11-1260E13.4	C15orf41
ALYREF	ERN1	KIF2C	FGD4	RP11-320G24.1	C15orf52
AMACR	ERRFI1	KIT	FGF12	RP11-392O17.1	C16orf45
AMD1	ESR2	KLF6	FGF2	RP11-449P15.2	C16orf74
AMDHD1	ESYT1	KLHL42	FICD	RP11-597D13.9	C17orf100
AMER1	ESYT2	KNSTRN	FKBP1A	SCARB1	C17orf102
AMFR	ETF1	KRT23	FKBP9	SDF2L1	C19orf44
AMHR2	ETNK2	LARS	FKBP9P1	SERTAD4	C1orf74
AMIGO1	ETV5	LBH	FLJ31356	SLC16A9	C1QTNF3
AMMECR1L	EXPH5	LGALS8	FNBP1L	SLC1A2	C20orf202
AMOTL2	FABP3	LIFR	FOXL2	SLC24A3	C21orf91
AMPD3	FADD	LINC00282	FRRS1L	SLC25A25	C2orf48
AMT	FAM107B	LINC01355	FST	SLC27A2	C2orf74
ANAPC1	FAM111A	LL22NC03-80A10.6	FSTL3	SLC2A1	C3
ANAPC10	FAM114A1	LMAN1	FTH1	SLC2A4	C3orf18
ANAPC4	FAM166B	LMBRD2	G0S2	SLC31A2	C3orf52
ANAPC5	FAM198B	LSG1	GABPB1	SLC40A1	C3orf80
ANGEL1	FAM46C	LYAR	GALM	SLC7A1	C4A
ANGEL2	FAM60A	LYSMD3	GALNT13	SMAD7	C4B
ANGPT2	FAM64A	MAGEA6	GALNT15	SMIM3	C4orf32
ANGPTL4	FAP	MAK16	GALNT2	SOWAHB	C4orf50
ANK1	FARP1	MALAT1	GATA6	STAC2	C5orf30
ANK2	FBXL20	MAMDC2	GATM	STAR	C5orf56
ANKLE2	FBXL3	MANF	GBE1	STC1	C7orf25
ANKRD13A	FBXO10	MAPK6	GBP2	STXBP1	C9orf72
ANKRD24	FBXO28	MARCH11	GDF11	SYT12	CA13
ANKRD28	FBXO32	MARS	GGT5	TEF	CA2
ANKRD34A	FBXO5	MAST4	GHR	TESK1	CABLES1
ANKRD37	FDX1	MBNL3	GK	TM4SF1	CACNA1C
ANKRD39	FERMT2	MCFD2	GLIS2	TMEM163	CACNB4
ANKRD44	FGF9	METTL7B	GLMP	TMEM200A	CACNG2
ANKRD46	FIGN	MEX3C	GLRB	TMEM200C	CADM2
ANKRD52	FJX1	MICU3	GLT8D1	TMEM47	CALCR
ANKRD53	FKBP4	MIS18BP1	GLUL	TMOD1	CAMK1G
ANKRD54	FLVCR2	MITF	GMPPB	TOB1	CAMK2B
ANKRD6	FNDC3A	MKKS	GNG2	TP53INP2	CAMK2N1
ANKRD9	FOS	MMACHC	GNPNAT1	TRIM47	CAMK2N2
ANLN	FOSL2	MOB3A	GOLM1	TRIM6	CAMSAP3
ANO4	FOXC1	MRTO4	GPRC5C	TSHZ2	CAND2
ANO6	FOXN3	MTHFD1	GRIK4	TSPAN13	CAPN2
ANO8	FREM2	MTMR4	GRPEL1	TUBB3	CAPN8
ANP32E	FRMD5	MYCBP2	GSTA4	TXNIP	CARD10
ANTXR1	FRMD6	MYH15	GSTA9P	UBE2QL1	CARF
ANTXR2	FRS2	MYH3	H6PD	UNC5C	CASC1
ANXA1	FZD4	MYH9	HADHA	VASP	CASC10
ANXA11	FZD7	MYL6	HADHB	VAT1L	CASP1
ANXA2	GABARAPL1	MYO5A	HAS2	VWA5B2	CASP9
ANXA4	GADD45A	MYOM1	HDHD3	XBP1	CBARP
ANXA5	GADD45B	NARS	HHEX	ZBED1	CBFB
ANXA6	GADD45G	NCS1	HHIP	ZBTB21	CBR3
ANXA7	GALNT13	NDFIP2	HIF3A	ZBTB40	CBX3P2
AOC3	GALNT2	NDUFAF4	HM13	ZC3H12A	CBY1
AOX1	GARS	NECTIN3	HMGCR	ZC3H12C	CCDC126
AP1AR	GAS1	NEURL1B	HMGCS1	ZFAND5	CCDC163
AP2A1	GATA6	NID1	HOPX	ZFP36L2	CCDC184
AP3M1	GBE1	NME1	HPS5	ZKSCAN3	CCDC187
AP3M2	GBP1	NME1-NME2	HS6ST3	ZMYM3	CCDC191
AP3S1	GCNA	NNT-AS1	HSD11B1	ZNF331	CCDC3
AP5M1	GDF10	NOC3L	HSD17B7	ZNF703	CCDC61
AP5S1	GDF11	NRCAM	HSPB8		CCDC77
APBB1	GET4	NSD3	HYOU1		CCDC83
APBB3	GJA1	NSF	ID2		CCDC85A
APC	GK	NSUN6	ID3		CCDC89
APCDD1L	GLIPR1	NTNG2	IDH3G		CCL22
APCDD1L-AS1	GLIPR2	NUB1	IDI1		CCM2L
APEX1	GLRX	NUDCD1	IFI30		CCNA2
APH1A	GLS	NUDT10	IFIH1		CCNB3
APH1B	GNAI1	NXPE3	IGF2BP2		CCNF
APIP	GNE	OGT	IKZF2		CCNYL1
APLN	GNL1	OR7E94P	IL1R1		CD160
APOBEC3B	GNL3	ORM1	IL1RL1		CD200
APOBEC3C	GNPNAT1	OSBP	IL1RN		CD226
APOBEC3D	GOLPH3L	OSMR	IL34		CD276
APOBEC3G	GOT1	OTUD4	IL6		CD44
APOD	GPAM	OXCT1	INHA		CD58
APOO	GPAT4	OXSR1	INSR		CD79A
APOOL	GPATCH4	PAK1IP1	IQGAP2		CD86
APPL2	GPR183	PAK2	IRAK1		CDC20
APRT	GPR3	PARP1	IRF2BPL		CDC25C
APTX	GRAMD1B	PCDH20	ISOC1		CDCA2
AQP1	GREM2	PDCD11	ITGA10		CDCA3
AQP11	GRPEL1	PDCD5	KANK2		CDCA7
AQP2	GSPT1	PDCD6IPP1	KCNIP4		CDCA8
AQP3	GTPBP4	PDCL3	KCNJ5		CDCP1
AQP9	GUCY1A2	PDE11A	KCNJ8		CDH22
ARCN1	H3F3B	PDE4B	KCNK2		CDH6
ARF4	HBEGF	PGM2	KCNK3		CDH8
ARFGAP2	HDAC9	PHB	KCNMB4		CDKL2
ARFGAP3	HEATR1	PHF14	KCTD16		CDKL5
ARFIP2	HES1	PKD1L1	KCTD3		CDKN2C
ARHGAP1	HEXIM1	PKHD1	KIAA1143		CDKN2D
ARHGAP10	HGSNAT	PLEKHH2	KIAA1522		CDON
ARHGAP12	HHEX	PLK2	KIAA1671		CEACAM1
ARHGAP17	HM13	PLP1	KLHL12		CEBPD
ARHGAP18	HMGA2	PMAIP1	KLHL4		CECR6
ARHGAP20	HMGCR	PNO1	KLHL5		CELSR1
ARHGAP21	HMGCS1	PNRC1	KRT86		CEMIP
ARHGAP22	HNRNPA1	PODXL2	LDB1		CENPA
ARHGAP24	HNRNPAB	POGLUT1	LEF1		CEP126
ARHGAP28	HNRNPC	POMP	LGR4		CGA
ARHGAP6	HOGA1	PPARGC1A	LHFPL2		CH17-373J23.1
ARHGDIA	HOXA5	PPAT	LIMK2		CH17-437K3.1
ARHGDIB	HSD3B2	PPM1G	LINC00174		CH507-254M2.1
ARHGEF1	HSP90AA1	PPM1L	LINC00887		CH507-9B2.1
ARHGEF10	HSP90AB1	PPT1	LINC01314		CH507-9B2.4
ARHGEF10L	HSP90B1	PRDX6	LINC01705		CHAC1
ARHGEF12	HSPA13	PRELID1	LIPE		CHD7
ARHGEF19	HSPA5	PRR15	LMBRD2		CHEK2
ARHGEF2	HSPA8	PSMD4	LMO3		CHN1
ARHGEF3	HSPB8	PTOV1-AS1	LNX2		CHRFAM7A
ARHGEF35	HSPD1	PTPRZ1	LOXL4		CHRNA7
ARHGEF37	HSPE1	PUM3	LPCAT1		CHRNB1
ARHGEF39	HYOU1	PUS7	LPXN		CHST1
ARHGEF40	IARS	PWAR5	LRP3		CHST11
ARHGEF9	ID1	PWP2	LRRC15		CIART
ARID5A	ID2	QSOX2	LRRC4C		CIDEA
ARIH1	ID3	RAB11FIP2	LRRC59		CILP
ARIH2	IDH1	RALB	LRRC61		CILP2
ARL14EP	IDI1	RALBP1	LSP1		CIRBP-AS1
ARL2	IDS	RANBP1	LSS		CITED4
ARL2BP	IFFO2	RAP1A	LTA4H		CLDN4
ARL4A	IFI44	RARB	LY6D		CLEC2D
ARL4C	IFIT1	RARS	LYPD1		CLIC5
ARL4D	IFNLR1	RASA4	LZTS1		CLIP2
ARL6IP1	IFRD1	RASL10B	LZTS3		CLRN1-AS1
ARL6IP5	IGDCC4	RBM5	MAG		CLSTN3
ARL8A	IKBKAP	RELN	MALL		CLUL1
ARL9	IL1R1	RFLNB	MAOA		CMKLR1
ARMC7	ILF2	RGS3	MAOB		CNIH3
ARMC8	IMP3	RIMKLA	MAP1LC3B		CNKSR3
ARMC9	IMPAD1	RIMS3	MAP2		CNN2
ARMCX1	INAFM2	RINT1	MAP3K1		CNOT6L
ARMCX2	INHA	RIOK1	MAPK4		CNTN2
ARMCX3	INMT	RMI1	MBD1		COBL
ARMCX4	INPP5A	RNF152	MCAT		COL13A1
ARMCX6	INSR	RNF19A	MCF2		COL25A1
ARNT2	INTS6L	RNF20	MCOLN2		COLEC12
ARNTL	IPO5	RP11-171I2.1	MCOLN3		COQ10B
ARNTL2	IPO7	RP11-196G18.22	MDFIC		CORO1A
ARPC2	IRS1	RP11-204M4.3	MED25		CORO1C
ARPC5L	IRS2	RP11-212P7.2	MEF2D		CORO2A
ARPIN	ISCA1	RP11-357H14.17	MESDC2		CPAMD8
ARRDC2	ITGA1	RP11-392B6.1	MEST		CPEB2
ARRDC4	ITGA9	RP11-445O16.3	METTL7A		CPLX2
ARSA	JAKMIP2	RP11-448G15.3	MFAP4		CRADD
ARSI	JMJD6	RP11-466P24.6	MGARP		CREB5
ARSK	JOSD1	RP11-566K19.6	MGP		CREG2
AS3MT	JUN	RP11-685B24.1	MGST2		CRIM1
ASAH1	JUNB	RP11-688I9.4	MICA		CROCCP1
ASAP1	JUND	RP11-73O6.3	MIR202HG		CRY1
ASB4	KARS	RP11-844P9.5	MMD		CSDC2
ASB6	KATNAL1	RP4-547N15.3	MME		CSPG4P12
ASCC1	KBTBD11	RP5-1021I20.5	MMP19		CSRNP3
ASF1A	KBTBD2	RP5-1074L1.4	MMRN1		CST2
ASF1B	KCNA4	RPL23	MOXD1		CT45A9
ASH2L	KCND2	RPL27	MPP7		CTA-373H7.7
ASMTL	KCNE4	RPL35	MPZL2		CTA-414D7.1
ASPH	KCNJ5	RPL36	MRC1		CTB-113P19.1
ASPHD1	KCNK2	RPN2	MRPL33		CTB-131B5.5
ASPHD2	KDELR2	RPS12	MRPS22		CTB-133P21.1
ASS1	KIAA0100	RRP15	MRPS6		CTB-50E14.5
ASTN1	KIAA1958	RRP1B	MSI2		CTC-235G5.3
ATAD2	KIF13A	RRP7A	MSMO1		CTC-308K20.1
ATAD5	KIF23	RSL1D1	MT1X		CTC-338M12.4
ATF1	KIF3A	RTKN2	MT3		CTC-435M10.3
ATF6	KIF5C	RTL1	MTMR6		CTC-480C2.1
ATF6B	KIZ	RUBCN	MVD		CTC-490E21.11
ATF7	KLF10	SACS	MXRA5		CTC-501O10.1
ATF7IP	KLF17	SAMD5	MXRA5Y		CTD-2001J20.1
ATG101	KLHL15	SAPCD2	MYCT1		CTD-2008P7.10
ATG14	KLHL24	SCG2	MYDGF		CTD-2026K11.4
ATG2A	KLHL4	SEC63	MYL6B		CTD-2083E4.4
ATG2B	KPNA1	SEMA6B	MYLIP		CTD-2132N18.2
ATG4A	LAPTM4B	SESTD1	MYO7A		CTD-2168K21.2
ATG4B	LARP4	SETD3	MYOZ2		CTD-2201I18.1
ATG4D	LATS2	SGMS2	NAMPT		CTD-2227E11.1
ATG5	LCP1	SH3BP5-AS1	NANOS1		CTD-2231E14.2
ATL2	LDLR	SLC41A2	NANS		CTD-2233K9.1
ATMIN	LIF	SLC7A11-AS1	NCAM1		CTD-2235C13.3
ATP13A2	LIMA1	SMAD6	NDRG2		CTD-2245F17.3
ATP1A1	LINC00473	SMC5	NEFH		CTD-2303H24.2
ATP1B2	LINC02035	SNHG15	NEK1		CTD-2311M21.3
ATP2A3	LLNLF-187D8.1	SNORA59B	NLGN3		CTD-2334D19.1
ATP2B1	LMOD1	SNORD114-20	NNMT		CTD-2366F13.1
ATP2B2	LNPEP	SNTB2	NOV		CTD-2373J6.2
ATP2B3	LONP1	SNX13	NPPB		CTD-2373N4.3
ATP4A	LONRF2	SOCS7	NPTX2		CTD-2525I3.2
ATP5B	LRRC59	SORCS1	NQO2		CTD-2532N20.1
ATP5G1	LRRC8C	SP3P	NR1D2		CTD-2574D22.4
ATP5H	LRRC8D	SPIN3	NR5A1		CTD-2575K13.6
ATP5L	LXN	SPINK5	NRCAM		CTD-3014M21.1
ATP6AP1	LYVE1	SPP1	NRK		CTD-3035K23.7
ATP6V0A1	MAFB	SPRED1	NRTN		CTD-3074O7.11
ATP6V0B	MAML2	SPTA1	NSDHL		CTD-3113P16.11
ATP6V0C	MAML3	SPTLC2	NSMF		CTD-3234P18.6
ATP6V0D1	MAN1A1	SPTLC3	NTMT1		CTD-3252C9.4
ATP6V0E1	MANBA	SRGAP2C	NUDT1		CTGF
ATP6V1B2	MAOB	STARD9	NUDT16		CTH
ATP6V1C1	MAP2K1	STAT3	NXPH1		CTNND2
ATP6V1D	MAP3K2	STK26	OGFRL1		CTPS2
ATP6V1E1	MAP3K5	STXBP5	OLAH		CTSK
ATP6V1F	MAPKAPK2	SUCLA2	OLFML2A		CTSV
ATP6V1H	MARCKS	SUPT4H1	OLFML2B		CTTNBP2
ATP8A2	MARS2	TAC1	ORMDL2		CX3CL1
ATP8B1	MB21D2	TAF5	OTUD1		CXADR
ATP8B2	MBNL2	TAF5L	P2RY8		CXCL16
ATP8B3	MCF2	TANC2	PAIP2		CXCL2
ATP9A	MCL1	TBC1D14	PALD1		CXCR3
ATPAF1	MCM8	TBC1D8B	PALMD		CXorf40A
ATR	MDH2	TBK1	PAM		CYB5RL
ATXN1	MEG3	TECRL	PAQR7		CYP1A1
ATXN7L2	MEGF9	TET1	PARP9		CYP1B1
ATXN7L3B	MEIS1	TFPI2	PC		CYP24A1
AUH	MERTK	THAP12	PCED1B		CYP2W1
AUP1	MESDC2	THSD4	PDE1C		CYP3A7
AURKB	METTL7A	TMEM110	PDIA6		CYP4F35P
AVPR1A	MGAT2	TMEM161B-AS1	PDK4		CYR61
AWAT2	MIR222HG	TMEM181	PDLIM4		CYTOR
AXIN2	MIR22HG	TMEM2	PDXK		DAAM1
AXL	MIR4435-2HG	TMEM64	PDZRN3		DACT3
AZIN1	MOB1B	TMEM9	PECR		DANCR
B2M	MOB4	TNFAIP3	PEG10		DAND5
B3GALNT2	MOCOS	TOMM34	PEG3		DAPP1
B3GALT4	MRAS	TPST2	PER3		DBIL5P
B3GAT3	MRPL32	TRAP1	PHKA1		DCBLD2
B3GLCT	MRPS35	TRIB3	PHLDA2		DCP1B
B3GNT2	MSI2	TRIM38	PHLDB3		DCUN1D3
B3GNT5	MSX1	TRMT1L	PHYHIPL		DDAH1
B3GNT7	MT1E	TRPM3	PIK3IP1		DDIT3
B3GNT9	MT1F	TSR1	PIK3R2		DDX11L1
B4GALNT2	MT1X	TTBK2	PIP4K2A		DENND5B
B4GALNT3	MT2A	TTK	PITPNM3		DENND5B-AS1
B4GALT1	MTCH1	TTN	PLCB1		DFFB
B4GALT2	MTHFD2	TWIST1	PLCD3		DGAT2
B4GALT3	MTMR6	TWISTNB	PLIN2		DGCR12
B4GALT5	MTSS1	TWSG1	PLPP1		DGKD
B4GALT6	MYC	TXN	PLPP5		DGKG
BAG1	MYDGF	UBL3	PLPPR4		DGKH
BAG2	NAA25	UBN2	PLXDC2		DGKK
BAG3	NAA50	UCHL3	PNMAL1		DHRS4-AS1
BAG5	NAB1	URB2	PNMAL2		DHRS4L1
BAIAP2-AS1	NAB2	UST	PNRC1		DHRS9
BAIAP2L1	NADK2	UTP3	PPIAP22		DIRC2
BAIAP3	NAMPT	UTRN	PPIL1		DIRC3
BAK1	NANS	VGF	PPP1R13L		DISP1
BAMBI	NAP1L5	WDR3	PPP1R21		DKK1
BANP	NAV3	WDR35	PPP2R1A		DLC1
BAX	NBR1	WDR36	PPP2R1B		DLEU2L
BBC3	NCL	WDR43	PPTC7		DLG1
BBS10	NCR3LG1	WDR46	PRKAR2B		DLGAP1-AS1
BBS12	NDC80	WDR77	PROB1		DLGAP1-AS2
BBS2	NDEL1	WWC3	PROS1		DLGAP4
BCAM	NDNF	XPO5	PSMD8		DLK2
BCAR1	NDUFA11	XPOT	PTGES		DLX2
BCAR3	NDUFB9	YARS	PTGR1		DMRT1
BCAS2	NEU1	YBX1	PXK		DNAAF1
BCAT1	NFIL3	YPEL1	PYGO2		DNAH17
BCDIN3D	NFKBIA	ZBTB1	RAB31		DNAJA4
BCL10	NFS1	ZBTB37	RAB6A		DNAJC9-AS1
BCL11A	NFX1	ZFP14	RANBP3L		DNAL4
BCL2L1	NIFK	ZNF121	RANBP9		DNM1P35
BCL2L11	NIPAL3	ZNF204P	RARB		DNMBP
BCL2L13	NOC2L	ZNF432	RASD1		DNMT3B
BCL2L2	NOLC1	ZNF449	RASSF8		DOC2B
BCL2L2-PABPN1	NOP58	ZNF451	RASSF9		DOK5
BCL3	NOV	ZNF572	RAVER2		DOT1L
BCL6	NPM1		RBBP7		DPP4
BCL7A	NPNT		RBM3		DSCAM
BCL7C	NPR1		RBM43		DSEL
BCL9L	NPTX2		RERG		DTNA
BCO2	NQO2		RHOBTB3		DUOXA2
BCOR	NR1D2		RIMKLB		DUSP14
BCS1L	NR4A1		RNF144A		DUSP2
BCYRN1	NR4A2		RNF145		DUSP3
BDH1	NR4A3		RNF180		DUSP6
BDH2	NREP		ROBO3		DUSP8
BDKRB1	NRP2		ROGDI		DUXAP8
BDNF	NRTN		RORB		DYRK3
BEST3	NSDHL		RP1-292L20.3		ECM1
BET1L	NUDT4		RP1-90J20.8		EDARADD
BEX2	ODC1		RP11-116D17.3		EDN1
BEX4	OSTC		RP11-184M15.1		EEA1
BFAR	OXR1		RP11-290F5.2		EEPD1
BGN	P2RX7		RP11-410L14.2		EFCAB7
BHLHE41	P3H2		RP11-544M22.13		EFNA1
BICC1	PABPC1		RP11-576I22.2		EFNA3
BIK	PAIP2B		RP11-626H12.1		EFNA4
BIN1	PALMD		RP11-713M15.2		EFNA5
BIRC3	PAM		RP11-81K2.1		EFNB1
BIRC5	PAQR8		RPGRIP1L		EFNB2
BIVM-ERCC5	PARP9		RPS2P5		EGFR
BLOC1S2	PATJ		RRAD		EGR1
BMF	PCDH18		S100A13		EGR2
BMI1	PCNX4		S1PR3		EGR3
BMP4	PCP4		SAA1		EGR4
BMP6	PDE10A		SAMHD1		EHD4
BMPER	PDE4D		SBF2-AS1		EHF
BMPR1A	PDE7B		SCCPDH		EHHADH
BMS1P10	PDE8A		SCD		EIF1B-AS1
BMT2	PDGFD		SCD5		EIF3KP1
BNIP3	PDIA4		SCN9A		EIF5
BNIP3L	PDIA6		SDC1		ELAVL2
BOD1	PDK1		SDC3		ELF1
BOK	PDP1		SELENOP		ELFN2
BOLA1	PDXK		sept.06		ELMOD3
BOLA2B	PDXP		SERPINA5		ELMSAN1
BOLA3	PDZD8		SERPINB2		ELOA-AS1
BORCS6	PEG3		SERPINB9P1		ELP4
BPIFC	PELO		SESN3		EME1
BRAF	PFKP		SH2D4A		EN1
BRAT1	PGAP1		SH3BGRL3		ENAH
BRD2	PGBD5		SH3BP5		ENDOD1
BRD8	PGM1		SHB		ENO2
BRE	PGM2L1		SHC3		ENO3
BRF2	PGM5		SIMC1		ENOX1
BRI3BP	PGRMC1		SIPA1L1		ENPP1
BRK1	PHACTR2		SIRPA		EPAS1
BRSK1	PHF10		SLC19A2		EPB41L4A
BSCL2	PHF19		SLC25A23		EPB41L4A-AS2
BSDC1	PIM1		SLC27A6		EPHA10
BSG	PIM3		SLC29A1		EPHA2
BST1	PIP4K2A		SLC2A13		EPPK1
BST2	PKIA		SLC31A1		ERBB2
BTBD1	PLD6		SLC35C2		ERF
BTBD10	PLEKHO1		SLC37A2		ERO1B
BTBD6	PLPP3		SLC44A3		ERVMER34-1
BTBD7	PLXDC2		SLC47A1		ESPL1
BTD	PNMAL2		SLC48A1		ESR1
BTF3	PNP		SLC4A11		ESYT3
BTG1	PNRC2		SLC6A6		ETFBKMT
BTN2A1	POFUT1		SLC6A9		ETNPPL
BTN2A2	POLR1E		SLC7A2		ETV1
BTN3A1	POR		SLC8B1		ETV4
BTN3A2	PPA1		SLC9A7P1		ETV5
BTRC	PPIB		SLC9A8		EVA1A
BUB1B-PAK6	PPP1CB		SLC9B2		EVA1C
BUD31	PPP1R15A		SLCO2A1		EVPL
BZW1P2	PPP1R15B		SLF2		EVX1
C10orf10	PPP1R3C		SLITRK4		F2RL1
C10orf11	PPP2R1A		SMURF2		FABP3
C10orf35	PPP2R1B		SNAI3-AS1		FADS3
C10orf82	PPP3R1		SNCG		FAHD2CP
C11orf45	PRKAR2B		SNF8		FAM107A
C11orf58	PRMT9		SNTB1		FAM110A
C11orf68	PRNP		SOAT1		FAM117B
C11orf70	PRPF4		SOD2		FAM131A
C11orf86	PRSS23		SORT1		FAM131C
C11orf96	PSAT1		SPATA20		FAM157B
C11orf98	PSEN2		SQLE		FAM160A1
C12orf45	PSMA7		SRA1		FAM161A
C12orf66	PSMB7		SREBF1		FAM169A
C12orf75	PSMD14		SSPN		FAM171A2
C14orf1	PSPC1		ST3GAL5		FAM181B
C15orf39	PTP4A1		ST6GALNAC4		FAM184A
C15orf52	PTPN3		ST8SIA5		FAM189A2
C15orf56	PTS		STEAP4		FAM196A
C15orf57	PXMP4		STK32A		FAM198A
C16orf45	QPCT		STOM		FAM19A2
C16orf58	RAB20		SULT1E1		FAM19A4
C16orf72	RAB3B		SULT2A1		FAM208B
C16orf91	RAB3C		SURF4		FAM212B
C17orf49	RABGGTB		SUSD2		FAM220A
C18orf32	RAI14		SV2A		FAM225B
C19orf12	RAN		SVEP1		FAM227A
C19orf24	RANBP2		SYNE2		FAM46C
C19orf43	RANBP3L		SYNM		FAM49A
C19orf48	RASAL1		SYNPO		FAM57A
C19orf66	RASD2		SYPL2		FAM60A
C1GALT1C1	RBM12		SYT3		FAM65A
C1orf115	RBM3		SYTL5		FAM83G
C1orf132	RBM47		TAB3		FAM86HP
C1orf198	RBMS3		TACSTD2		FAM89A
C1orf21	RDH11		TANC1		FAS
C1orf226	REEP5		TBC1D14		FAT1
C1orf35	REL		TCEA3		FBLL1
C1orf43	RGMB		TGFB1		FBXO16
C1orf50	RGS2		TGFBR3		FBXO28
C1orf56	RHOB		THRA		FBXO33
C1orf74	RHOBTB1		TLK1		FBXO36
C1orf94	RHOBTB3		TLR4		FBXO40
C1QTNF1	RHOU		TMC1		FBXO43
C1R	RICTOR		TMCC2		FBXW7
C1RL	RIDA		TMEM14A		FCGBP
C1S	RNF128		TMEM150C		FGD3
C20orf194	RNF19B		TMEM159		FGF20
C20orf24	RORB		TMEM167B		FGFBP3
C2CD2	RP1-152L7.5		TMEM245		FGFR2
C2CD5	RP11-21L23.2		TMEM41A		FHL2
C2orf66	RP11-392O17.1		TMEM97		FHL3
C2orf88	RP5-1198O20.4		TNFAIP2		FIGNL2
C3	RPF2		TNFAIP8L3		FJX1
C3orf33	RPGRIP1L		TNFRSF11B		FLJ13224
C3orf62	RPL24		TNFRSF19		FLJ42393
C3orf70	RPL36AL		TNFSF10		FLJ46284
C4A	RPL6		TNIK		FLRT2
C4B	RPN1		TPD52L1		FLT1
C4orf3	RPS13		TPM1		FMN2
C4orf33	RPS23		TPST1		FOS
C4orf46	RPS24		TRABD2B		FOSB
C4orf48	RRN3		TRIM16		FOSL1
C5orf15	RRP9		TRIM16L		FOXA2
C5orf56	RRS1		TRIM24		FOXB1
C6orf1	RYBP		TRNP1		FOXC1
C6orf120	S1PR3		TRPC4		FOXC2
C6orf132	SACM1L		TSC22D1		FOXD1
C6orf136	SAMD9		TSC22D3		FOXF1
C6orf47	SAMHD1		TUBB4A		FOXN4
C6orf48	SAR1A		TUFT1		FOXO6
C6orf62	SARS		UBE2S		FOXQ1
C6orf89	SBDS		USP53		FPGT
C7	SCAI		USP54		FRAS1
C7orf31	SCAP		VCAM1		FREM2
C7orf43	SCARB1		VCAN		FRMPD1
C7orf49	SCD		VGLL4		FSCN2
C7orf73	SDC4		VIM-AS1		FSTL4
C8orf33	SDE2		VTN		FTH1P7
C8orf49	SDF2L1		WASL		FUT8-AS1
C9orf116	SEC11C		WBP1L		FZD10
C9orf64	SEC14L1		WDFY3-AS2		FZD10-AS1
C9orf69	SEC23A		WISP1		FZD2
CA12	SEC24A		WISP2		FZD4
CA2	SEC61A1		WNT4		GAB3
CA3	SEC62		WWC3		GABPB1-AS1
CA5BP1	SELENOI		XPC		GAD1
CAAP1	SELENOS		XPR1		GADD45B
CAB39L	SERBP1		XXyac-YR38GF2.1		GADD45G
CABP7	SERINC5		YIPF2		GADL1
CACHD1	SERP1		ZBED6CL		GAL
CACNA1B	SERTAD1		ZBTB16		GALNT3
CACNA1D	SESN2		ZBTB18		GALNT5
CACNA1H	SESN3		ZC3H7B		GALNT6
CACNA1I	SETD7		ZFP92		GALNT9
CACNA2D3	SFRP1		ZFYVE27		GAN
CACNG1	SGK1		ZMAT3		GAS2L1
CACUL1	SGMS1		ZMYM6		GATA2
CADM1	SH3BP5		ZNF160		GATA3
CADM4	SH3PXD2B		ZNF275		GBP3
CADPS2	SHC3		ZNF286A		GCK
CALB2	SIGLEC11		ZNF737		GCKR
CALCOCO1	SIK1		ZNF836		GCNA
CALCRL	SIK2		ZNF850		GCNT1
CALHM2	SKA1		ZRANB1		GCNT4
CALM1	SKIL		ZSWIM5		GDA
CALM2	SLC12A2				GDF10
CALU	SLC16A7				GET4
CAMK1D	SLC1A4				GFI1B
CAMK2D	SLC1A5				GFOD1
CAMK2N2	SLC20A1				GFRA2
CAMKK1	SLC20A2				GIMAP2
CAMTA1	SLC22A3				GIN1
CAND1	SLC23A2				GIPC2
CAND2	SLC25A30				GIPR
CAP1	SLC25A5				GJA1
CAP2	SLC2A1				GJA3
CAPN5	SLC2A3				GJB2
CAPN9	SLC30A1				GJB3
CAPNS1	SLC31A1				GJC2
CAPS	SLC35D1				GLIPR1
CAPS2	SLC35G2				GLYCTK-AS1
CAPZB	SLC38A2				GMIP
CARD14	SLC39A7				GNA14
CARD8-AS1	SLC40A1				GNG11
CARF	SLC44A1				GNG4
CARHSP1	SLC44A5				GNRHR2
CARMIL1	SLC46A1				GOLGA6L9
CASD1	SLC47A1				GPAM
CASK	SLC6A9				GPAT3
CASKIN2	SLC7A1				GPAT4
CASP4	SLF2				GPCPD1
CASP8	SMAD2				GPR1
CAT	SMIM10L2A				GPR137B
CAV1	SMIM3				GPR146
CBARP	SMURF1				GPR162
CBFA2T3	SND1				GPR183
CBLB	SNHG23				GPR3
CBR1	SNTB1				GPR4
CBR3	SNU13				GPR50
CBWD1	SOAT1				GPR50-AS1
CBWD2	SOCS3				GPR75
CBWD7	SORBS2				GPRC6A
CBX1	SORD				GPRIN3
CBX5	SOWAHC				GPSM1
CBX7	SOX4				GRAMD1C
CBY1	SP1				GRB10
CC2D1A	SPC24				GRB7
CCBE1	SPCS1				GREM2
CCDC106	SPPL2A				GRHL1
CCDC107	SPRY2				GRIN3A
CCDC114	SPRY3				GRK5
CCDC117	SPTSSA				GRM2
CCDC12	SQLE				GRM8
CCDC120	SRF				GRPR
CCDC127	SRPRB				GS1-306C12.1
CCDC130	SRSF1				GSDMB
CCDC149	SRSF3				GSTA1
CCDC151	SRSF5				GSTCD
CCDC177	SRSF7				GTF2E1
CCDC184	SRXN1				GUSBP3
CCDC28A	SSBP2				H1FX-AS1
CCDC47	SSR1				HACD1
CCDC50	SSR3				HAGLR
CCDC51	ST3GAL1				HAR1A
CCDC6	STAR				HAVCR2
CCDC69	STARD4				HBEGF
CCDC71	STK17A				HCN3
CCDC71L	STK17B				HCRTR2
CCDC74A	STK35				HDAC4
CCDC8	STOX2				HECTD2
CCDC80	STRAP				HECW2
CCDC85B	STX2				HELLPAR
CCDC85C	SURF4				HELZ2
CCDC89	SV2C				HEMK1
CCDC9	SYNCRIP				HES1
CCDC91	SYNE1				HEY1
CCDC92	SYNE2				HEY2
CCDC93	TAF8				HGSNAT
CCDC96	TBX3				HIF1A
CCIN	TCAF1				HIST1H2APS4
CCL14	TEC				HIST1H2BA
CCL2	TESK1				HIST3H2BA
CCL22	TEX10				HIVEP2
CCL23	TFB1M				HIVEP3
CCL7	TFRC				HK2
CCNA2	TGFBR1				HMCN2
CCNB1	THRA				HMGA1
CCNB2	TIPARP				HMGA2
CCND1	TMED2				HMX3
CCND3	TMED3				HNRNPA1P16
CCNDBP1	TMED9				HNRNPA1P7
CCNE1	TMEM38B				HOMER1
CCNF	TMEM41A				HOMEZ
CCNG2	TMEM43				HOTAIRM1
CCNH	TMEM47				HOXA1
CCNI	TMEM87B				HOXA11
CCNJL	TMPO				HOXA13
CCNL2	TMTC1				HOXA6
CCNT1	TNFRSF12A				HOXB13
CCNY	TNFRSF19				HOXB2
CCSER2	TNIK				HOXB3
CCT7	TOB1				HOXB5
CCZ1	TOMM20				HOXB6
CD109	TOMM5				HOXC8
CD14	TOMM70				HOXC9
CD151	TOP1				HPSE
CD163	TPBG				HRH1
CD1D	TPM4				HS6ST2
CD22	TRAF4				HSD17B1
CD248	TRAM1				HSD17B13
CD27-AS1	TRIB1				HSPB3
CD276	TRIM16				HTATIP2
CD3EAP	TRIM2				HTR4
CD44	TRIM24				HTRA3
CD47	TRIP10				HUNK
CD58	TSHZ2				HYKK
CD68	TSPAN12				HYLS1
CD74	TSPAN13				HYMAI
CD81	TSPYL1				IBA57
CD82	TTC27				ICAM5
CD9	TTC30A				ICOSLG
CD99	TTC33				ID1
CD99L2	TTLL12				ID4
CDC14B	TUBA1A				IDS
CDC20	TUBA4A				IER2
CDC26	TUBB6				IER5L
CDC37	TXLNG				IFFO1
CDC40	TXNDC5				IFFO2
CDC42	TXNIP				IFI44L
CDC42EP1	UBE2H				IGDCC3
CDC42EP3	UBTF				IGFL2
CDC42EP4	UBXN10				IGFL4
CDC42SE1	UBXN7				IGSF5
CDC5L	UG0898H09				IGSF9B
CDCA2	URB1				IKBKAP
CDCA5	USO1				IKBKGP1
CDCA7	VAT1L				IKZF1
CDCA7L	VAV2				IL15RA
CDCA8	VCAM1				IL17D
CDCP1	VCAN				IL18
CDH11	VDAC1				IL20RA
CDH2	VEGFC				IL22RA1
CDH20	VMA21				IL27RA
CDH6	VSNL1				IL2RB
CDH8	WBP1L				IL4R
CDHR1	WDR1				IL6R
CDIP1	WNT4				IL7R
CDIPT	XBP1				ING1
CDK13	XPR1				ING4
CDK18	XYLT1				INHBA
CDK20	YKT6				INHBA-AS1
CDK2AP1	YRDC				INPP1
CDK2AP2	YWHAG				INTS2
CDK4	YWHAH				IQCD
CDK5RAP2	YWHAZ				IQCJ-SCHIP1
CDK5RAP3	ZBTB20				IQSEC3
CDK6	ZC3H15				IRF1
CDK7	ZDBF2				IRF2BP2
CDK8	ZFAND5				IRS1
CDK9	ZFP36L2				IRX3
CDKN1B	ZMPSTE24				ISM1
CDKN1C	ZMYND19				ITGA2
CDKN2A	ZNF106				ITGA6
CDKN2AIP	ZNF275				ITGB3
CDKN2B	ZNF330				ITGB5
CDKN2D	ZNF331				ITGB8
CDKN3	ZNF367				IZUMO1
CDR2	ZNF385B				JAKMIP1
CDS1	ZNF436				JAKMIP2
CDS2	ZNF536				JHDM1D-AS1
CDV3	ZNF597				JUND
CDYL	ZNF622				KANK1
CEBPB	ZNF641				KANTR
CEL	ZNF672				KAT14
CELF2	ZNF697				KAZN
CELSR2	ZNF704				KB-1125A3.11
CEMIP	ZNF740				KB-1732A1.1
CEND1	ZNF75D				KB-1742H10.3
CENPB	ZNF770				KBTBD8
CENPC	ZNF836				KCNA1
CENPQ	ZSWIM6				KCNA4
CENPU					KCNB1
CENPX					KCNC1
CEP126					KCNC3
CEP170					KCNE3
CEP170P1					KCNE4
CEP192					KCNG1
CEP290					KCNG3
CEP41					KCNH1
CEP68					KCNH5
CEP78					KCNH8
CEP85L					KCNJ15
CERK					KCNJ2
CERS2					KCNJ4
CERS6					KCNK12
CES4A					KCNK5
CETN2					KCNK9
CFB					KCNN1
CFD					KCNN3
CFI					KCTD13
CFL1					KCTD14
CFL2					KCTD19
CH507-42P11.8					KCTD21
CH507-513H4.1					KCTD8
CH507-9B2.1					KDELR3
CHAC1					KDF1
CHAC2					KDM4D
CHAD					KDM6B
CHCHD10					KDM7A
CHD9					KDR
CHDH					KIAA0513
CHEK2					KIAA0825
CHIC2					KIAA1211L
CHKA					KIAA1328
CHKB					KIAA1462
CHMP1B2P					KIAA1549L
CHMP2B					KIAA1683
CHMP4C					KIAA2022
CHMP7					KIF17
CHP1					KIF18B
CHPF					KIF20A
CHPF2					KIF21B
CHPT1					KIF27
CHRD					KIF3A
CHRNA6					KIFC3
CHRNB1					KIRREL3
CHST11					KIT
CHST14					KL
CHST2					KLF10
CHST3					KLF11
CHST4					KLF13
CHST6					KLF16
CHTF8					KLF2
CHUK					KLF4
CIAPIN1					KLF5
CIART					KLHDC8A
CIB1					KLHDC8B
CIB2					KLHL21
CIB4					KLHL24
CIDEC					KLHL25
CILP2					KLHL29
CINP					KLHL3
CIT					KLHL31
CITED1					KLKB1
CITED2					KLRA1P
CITED4					KLRC2
CKAP2					KLRC3
CKAP4					KNL1
CKAP5					KPNA7
CKB					KRBA2
CKMT2					KRT23
CLASP2					KRT31
CLCF1					KRT36
CLCN2					KRT80
CLCN3					LA16c-349E10.1
CLCN4					LA16c-380H5.5
CLCN6					LACC1
CLCNKA					LAMA1
CLDN12					LAMA4
CLDN16					LATS2
CLDN2					LBH
CLDN5					LDHAP4
CLDND1					LDLRAD4
CLEC10A					LETM2
CLEC11A					LFNG
CLIC1					LGALS17A
CLIC3					LGR5
CLIP1					LHX2
CLIP4					LHX4
CLK1					LHX6
CLK3					LIF
CLN3					LIFR
CLN8					LIFR-AS1
CLPB					LIMA1
CLPTM1					LIMS1
CLSPN					LIMS3
CLTA					LIMS4
CLTB					LIN7B
CLTCL1					LINC-PINT
CLU					LINC00242
CLUH					LINC00282
CMIP					LINC00346
CMSS1					LINC00511
CMTM3					LINC00523
CMTM6					LINC00602
CMTM7					LINC00622
CMTM8					LINC00624
CMTR1					LINC00638
CNGA1					LINC00639
CNKSR3					LINC00847
CNN1					LINC00858
CNN2					LINC00941
CNNM4					LINC00963
CNOT2					LINC00982
CNOT8					LINC00987
CNP					LINC01060
CNPPD1					LINC01126
CNPY4					LINC01132
CNR1					LINC01232
CNRIP1					LINC01355
CNTN6					LINC01483
CNTNAP1					LINC01497
CNTNAP2					LINC01554
COA3					LINC01563
COA4					LINC01711
COA6					LINC02012
COASY					LINC02035
COBLL1					LINC02091
COG1					LINC02105
COG2					LINC02137
COL14A1					LINC02200
COL16A1					LINGO1
COL1A1					LIPN
COL1A2					LITAF
COL21A1					LL0XNC01-7P3.1
COL27A1					LL21NC02-21A1.1
COL5A2					LL22NC03-2H8.5
COL6A1					LLNLF-187D8.1
COL6A4P1					LLNLR-268E12.1
COL8A1					LMO2
COLCA2					LMOD1
COLEC11					LMX1B
COLEC12					LONRF2
COLGALT1					LONRF3
COMMD4					LPAR2
COMMD6					LRAT
COMP					LRFN1
COMT					LRFN4
COPA					LRIG1
COPB1					LRP2BP
COPB2					LRRC10B
COPE					LRRC20
COPG2					LRRC27
COPS3					LRRC32
COPS7B					LRRC37A
COPS8					LRRC37A9P
COPZ2					LRRC3B
COQ6					LRRC4
COQ8A					LRRC45
COQ8B					LRRC66
COQ9					LRRIQ1
CORO1C					LRRK2
CORO2B					LSR
COTL1					LUM
COX14					LVCAT1
COX15					LYSMD2
COX17					LYST
COX18					MAF
COX19					MAFA
COX20					MAFK
COX5A					MAGED4
COX7A2L					MAGI1
CPA4					MAMDC2
CPAMD8					MAML3
CPB1					MAN1A1
CPEB2					MANEA-AS1
CPEB3					MAP2K3
CPLX1					MAP2K6
CPNE1					MAP3K14
CPQ					MAP3K14-AS1
CPSF2					MAP3K7CL
CPSF3					MAPK13
CPT1A					MARCH11
CPT2					MARCH3
CRABP2					MARCH4
CRACR2A					MARVELD3
CRADD					MAST4
CREB3L1					MAT1A
CREB3L2					MATN2
CREG1					MBNL2
CRELD1					MC5R
CRELD2					MCL1
CRIM1					MCM3AP-AS1
CRISPLD2					MCTP2
CRK					MCTS2P
CRKL					MDM1
CRLF1					MDM2
CRLS1					MED20
CROCCP2					MEF2C
CRTC3					MEI4
CRY2					MEIOB
CRYAB					MEMO1P1
CRYL1					METRNL
CRYZ					METTL1
CS					MFAP3L
CSDC2					MFSD2A
CSDE1					MGAT3
CSE1L					MGLL
CSGALNACT1					MIA2
CSMD2					MICALL2
CSNK1A1					MICB
CSNK1D					MIDN
CSNK1E					MINDY1
CSNK1G2					MIP
CSRP1					MIR100HG
CST2					MIR137HG
CST5					MIR17HG
CSTF2T					MIR181A1HG
CTA-150C2.22					MIR222HG
CTB-119C2.1					MIR22HG
CTB-25B13.12					MIR4435-2HG
CTB-32O4.2					MIR4697HG
CTB-32O4.3					MIR600HG
CTB-58E17.1					MIRLET7BHG
CTB-89H12.4					MIS18BP1
CTBP2					MITF
CTBS					MKNK1
CTC-241F20.4					MLKL
CTC-444N24.11					MLXIP
CTC-471J1.10					MMACHC
CTC-471J1.11					MMP10
CTC-471J1.8					MMP17
CTCF					MMP24
CTD-2001J20.1					MMP9
CTD-2008P7.9					MMRN2
CTD-2031P19.5					MN1
CTD-2192J16.22					MNT
CTD-2192J16.24					MOB3B
CTD-2235C13.3					MOB4
CTD-2311M21.2					MPP3
CTD-2332E11.2					MRM1
CTD-2350C19.2					MRVI1
CTD-2410N18.3					MSX1
CTD-2507G9.1					MSX2
CTD-2626G11.2					MTERF2
CTD-3113P16.11					MTRF1
CTDSP1					MTSS1
CTF1					MTUS2
CTH					MTUS2-AS1
CTHRC1					MUC3A
CTIF					MUM1L1
CTNNA1					MXD3
CTNNA2					MXRA7
CTNNAL1					MYADM
CTNNBL1					MYC
CTNND1					MYH16
CTR9					MYL12A
CTSB					MYL12B
CTSF					MYL3
CTSH					MYO1B
CTSL					MYO1D
CTSO					MYO1E
CTSZ					MYOF
CTTN					MYOM1
CTTNBP2NL					MYOT
CUL4B					MYZAP
CWC22					NAALAD2
CWF19L2					NAB1
CXADR					NAB2
CXCL12					NAIP
CXCL6					NANOGP1
CXCR4					NAP1L2
CXorf36					NAP1L5
CXorf38					NAPEPLD
CXorf40A					NAT16
CXorf40B					NAT9
CXorf56					NAV3
CXXC1					NCALD
CXXC5					NCEH1
CYB561					NCR3LG1
CYB561A3					NCS1
CYB561D1					NDC80
CYB561D2					NDE1
CYB5B					NDEL1
CYB5D2					NDFIP2
CYB5R1					NDP
CYB5R2					NDRG1
CYBRD1					NECTIN1
CYC1					NEDD4
CYFIP2					NEK2
CYGB					NEK6
CYHR1					NEUROG2
CYLD					NFATC2
CYP11B1					NFKB2
CYP1A1					NFKBID
CYP1B1					NFKBIZ
CYP21A1P					NHLH1
CYP27A1					NHLRC4
CYP2U1					NHS
CYP39A1					NID1
CYP3A5					NIFK-AS1
CYP4V2					NIM1K
CYP7B1					NIPAL1
CYSLTR2					NKAIN3
CYTH2					NKD2
CYTOR					NKILA
CYYR1					NKX3-1
DAAM1					NKX3-2
DAB2					NKX6-1
DAB2IP					NLRP3
DACH1					NMNAT2
DACT2					NMNAT3
DAGLB					NMRK2
DALRD3					NNT-AS1
DANCR					NOCT
DAP					NOD2
DAP3					NOG
DAXX					NOSTRIN
DAZAP1					NOTCH4
DBF4B					NOVA1
DBI					NOVA2
DBN1					NPAS2
DBNDD1					NPAS4
DBNDD2					NPBWR1
DBNL					NPPC
DBP					NPR3
DCAF12					NPTX1
DCAF17					NR1H4
DCAF6					NR3C2
DCAF7					NRP2
DCAF8					NSF
DCAKD					NTHL1
DCBLD1					NTN3
DCDC2					NTS
DCK					NUDT10
DCLK2					NUDT12
DCLRE1A					NUDT18
DCN					NUDT7
DCP1B					NUMBL
DCTD					NXN
DCTN2					OASL
DCTN5					OGFOD1
DCTN6					OGT
DCUN1D5					OIP5
DCXR					OLFML3
DDAH1					ONECUT2
DDB1					OR5BK1P
DDB2					OSBPL3
DDC-AS1					OSBPL6
DDIT4					OSER1-AS1
DDIT4L					OSGEPL1
DDO					OSMR
DDR1					OSMR-AS1
DDR2					OTUB2
DDRGK1					OTUD4
DDX27					OTUD7B
DDX39B					OXCT1-AS1
DDX3X					OXTR
DDX3Y					P2RX5-TAX1BP3
DDX5					P4HA1
DDX50					PABPC5
DDX58					PAG1
DDX6					PAIP2B
DDX60					PAK6
DDX60L					PALM2
DECR1					PALM2-AKAP2
DECR2					PALM3
DEDD2					PAPPA-AS1
DEK					PAPPA2
DENND2C					PAPSS2
DENND5B					PAQR4
DENND6B					PAQR9
DEPDC1B					PAQR9-AS1
DEPTOR					PARD3
DERL1					PARS2
DERL2					PAX2
DESI1					PAX6
DEUP1					PAX8
DEXI					PBX4
DFFB					PCDH17
DFNA5					PCDH18
DGAT1					PCDH19
DGCR14					PCDH7
DGCR5					PCDHA14
DGKA					PCK1
DGKD					PCMTD1
DHCR24					PCOLCE2
DHCR7					PCSK1
DHFR					PCSK6
DHFR2					PCSK9
DHRS13					PDE10A
DHRS3					PDE3A
DHRS4-AS1					PDE4C
DHRS7					PDE7B
DHRS7B					PDE8B
DHRSX					PDGFB
DHX15					PDLIM1
DHX32					PDLIM3
DHX40					PDLIM7
DIABLO					PDP1
DIAPH3					PDZD2
DIDO1					PELI1
DIEXF					PELI2
DIO2					PELO
DIP2B					PER2
DIP2C					PEX11A
DIRAS1					PEX5
DIRAS3					PFKFB4
DIS3					PFKP
DISP1					PGAP1
DKK1					PGM5-AS1
DKK3					PGM5P2
DLAT					PHACTR2
DLD					PHACTR3
DLG2					PHC2
DLG3					PHKA2-AS1
DLG5					PHKG1
DLGAP1					PHLDA3
DLGAP4					PI15
DLK1					PI16
DLL1					PID1
DLX3					PIF1
DMAP1					PIGV
DMPK					PIK3C2B
DMTN					PIM2
DNAAF1					PIM3
DNAAF5					PINX1
DNAH11					PITPNC1
DNAH7					PITPNM2
DNAJA1					PITRM1-AS1
DNAJA4					PKD1L1
DNAJB1					PKDCC
DNAJB2					PKIA
DNAJB6					PKIB
DNAJC14					PLA2G4D
DNAJC16					PLAUR
DNAJC19					PLB1
DNAJC21					PLCB3
DNAJC25					PLCXD2
DNAJC28					PLD6
DNAJC30					PLEC
DNAJC6					PLEKHA1
DNAJC9					PLEKHA7
DNALI1					PLEKHG1
DNASE1					PLEKHH2
DNASE1L3					PLEKHO1
DNM3					PLK1
DNM3OS					PLK2
DNTTIP1					PLK3
DOC2B					PLN
DOCK11					PLPP3
DOCK3					PLSCR4
DOCK5					PLXDC1
DOCK8					PMAIP1
DOHH					PMEPA1
DOK5					PMM2
DOK7					PMS1
DOLK					PNP
DOLPP1					POLG2
DOPEY1					POMGNT2
DPH3					PON3
DPM1					POTEC
DPM3					POU3F2
DPP10-AS1					PPARG
DPP3					PPARGC1B
DPP4					PPEF1
DPY19L2					PPFIBP1
DPY30					PPM1D
DPYSL4					PPM1K
DRAM1					PPP1R12B
DRAP1					PPP1R15A
DRD1					PPP1R36
DSC2					PPP1R3C
DSE					PPP2R2B
DSEL					PPP2R5A
DSG2					PPP3R2
DSN1					PRAG1
DSP					PRDM16
DSTYK					PRICKLE1
DTD1					PRICKLE2
DTNA					PRIMA1
DTNBP1					PRKAR2A-AS1
DTX1					PRKCA
DTX3					PRKCH
DUOX1					PRKG1
DUOX2					PRLR
DUOXA2					PRMT3
DUSP10					PRMT9
DUSP14					PRNP
DUSP23					PROCA1
DUSP26					PROX1
DUSP9					PRPF40B
DUT					PRR15
DVL2					PRR29
DXO					PRR34
DYNC1I1					PRSS53
DYNC2LI1					PRUNE1
DYNLRB1					PSMB8-AS1
DYNLT3					PSMG3-AS1
DYRK1B					PSRC1
DYRK2					PTCH1
DYRK3					PTGER4
DZIP1L					PTGES2-AS1
E2F5					PTGES3L
E2F6					PTGS2
EAF1					PTPN1
EAPP					PTPN3
EBP					PTPRD
EBPL					PTPRE
ECE2					PTPRN
ECEL1					PTPRT
ECH1					PTPRU
ECHDC3					PTS
ECI2					PTX4
ECM1					PXDC1
ECM2					PXMP4
ECSCR					PXN-AS1
EDA					PYY2
EDA2R					RAB11FIP4
EDN1					RAB20
EDNRB					RAB26
EEA1					RAB27B
EEF1A2					RAB30
EEF1B2					RAB3D
EEF2KMT					RAB40C
EEFSEC					RAB43
EFCAB7					RAC3
EFEMP2					RAD52
EFHD2					RAD54L
EFL1					RADIL
EFNA4					RAI1
EFR3B					RAI14
EGLN1					RALGAPA2
EGR3					RAN
EHBP1L1					RAP2C-AS1
EHMT2					RAPGEF4
EI24					RARA
EID2					RARA-AS1
EIF1					RASEF
EIF1AD					RASGEF1A
EIF1AX					RASGRF1
EIF1AY					RASGRP3
EIF2AK3					RASL10B
EIF2B4					RASSF3
EIF2D					RASSF4
EIF2S3					RBM24
EIF3B					RBM38
EIF3CL					RBP5
EIF3D					RCE1
EIF3E					RDH12
EIF3F					REL
EIF3G					RELB
EIF3I					RELT
EIF3J-AS1					RERGL
EIF3K					RFLNB
EIF3L					RFPL1S
EIF4B					RFX3
EIF4E					RFX6
EIF4E3					RGCC
EIF4EBP2					RGL1
EIF4EBP3					RGPD8
EIF4ENIF1					RGS16
EIF4G2					RGS7BP
EIF4H					RGS9
EIF6					RHOBTB1
ELAVL1					RHOJ
ELF1					RILP
ELF4					RIMBP2
ELK1					RIMBP3
ELK3					RIMBP3C
ELMO2					RIOX2
ELMOD3					RMI1
ELOA					RMND1
ELOC					RNF112
ELOF1					RNF135
ELOVL1					RNF146
ELOVL3					RNF148
ELOVL5					RNF19A
ELOVL7					RNF214
ELP5					RNF24
ELP6					RNF43
EMB					RNFT1
EMC1					RNU1-120P
EMC3					RNU1-59P
EMC6					RNU11
EMD					RNU12
EMID1					RNU2-63P
EMILIN1					RNU5B-1
EML2					RNU5E-1
EML4					RNVU1-14
EML5					RNVU1-15
EMP1					RNVU1-6
ENC1					RNVU1-7
ENDOG					ROCK1P1
ENKUR					ROR1
ENO1					RP1-101K10.6
ENO2					RP1-138A5.3
ENPP3					RP1-151F17.2
ENPP4					RP1-152L7.5
ENPP5					RP1-193H18.2
ENSA					RP1-197B17.5
ENTPD6					RP1-206D15.6
EPAS1					RP1-228H13.5
EPB41					RP1-234P15.4
EPB41L1					RP1-239B22.5
EPB41L2					RP1-29C18.8
EPB41L3					RP1-302D9.3
EPB41L4B					RP1-309K20.6
EPDR1					RP1-80N2.3
EPG5					RP11-1000B6.8
EPHA2					RP11-1007O24.2
EPHB3					RP11-108L7.15
EPHB4					RP11-108M9.6
EPHB6					RP11-109G23.3
EPHX1					RP11-10C24.1
EPHX2					RP11-10C24.3
EPN3					RP11-110G21.1
EPOP					RP11-1113L8.1
EPOR					RP11-111K18.2
EPS15L1					RP11-114F3.4
EPS8L2					RP11-119F7.5
EPSTI1					RP11-1334A24.5
ERAP1					RP11-138A9.1
ERCC1					RP11-138A9.2
ERCC2					RP11-138I1.2
ERCC6L					RP11-143E21.3
ERG					RP11-149I23.3
ERH					RP11-154H23.3
ERI1					RP11-156K23.3
ERMAP					RP11-160E2.6
ERMP1					RP11-162J8.3
ERP44					RP11-172H24.4
ERV3-1					RP11-174G6.5
ERVMER34-1					RP11-176H8.1
ESF1					RP11-180P8.1
ESM1					RP11-186B7.4
ESRRA					RP11-197N18.8
ESRRG					RP11-1E4.1
ESYT3					RP11-209M4.1
ETAA1					RP11-20I23.1
ETFBKMT					RP11-20I23.2
ETFDH					RP11-213H15.1
ETFRF1					RP11-21L23.2
ETNK1					RP11-22L13.1
ETS1					RP11-22N19.2
ETS2					RP11-235E17.2
ETV1					RP11-244H3.1
ETV3					RP11-244O19.1
ETV6					RP11-259K5.2
ETV7					RP11-259N19.1
EVA1A					RP11-266K4.9
EVA1B					RP11-266L9.1
EVC					RP11-271M24.2
EVC2					RP11-273B20.1
EVX1					RP11-273G15.2
EXO1					RP11-274B21.10
EXOC6B					RP11-277P12.20
EXOC8					RP11-277P12.6
EXOSC4					RP11-284E5.1
EXOSC6					RP11-287D1.4
EXT1					RP11-294J22.7
EZH1					RP11-295D4.1
EZH2					RP11-299G20.5
EZR					RP11-305E6.4
F2R					RP11-305O6.3
F2RL1					RP11-305O6.4
F2RL3					RP11-307C12.13
F3					RP11-307N16.6
FA2H					RP11-309L24.4
FAAH					RP11-315D16.2
FABP6					RP11-324I22.3
FADS1					RP11-325K4.2
FADS2					RP11-325N19.3
FADS3					RP11-325P15.2
FADS6					RP11-326K13.4
FAF2					RP11-327F22.1
FAH					RP11-327P2.5
FAM102A					RP11-331F4.5
FAM102B					RP11-331G2.7
FAM109A					RP11-33E12.2
FAM110C					RP11-340E6.1
FAM117B					RP11-341D18.5
FAM122B					RP11-343C2.9
FAM122C					RP11-346C4.3
FAM127A					RP11-347C12.11
FAM129A					RP11-347I19.7
FAM131A					RP11-348F1.2
FAM131C					RP11-350N15.6
FAM134C					RP11-351C21.2
FAM135B					RP11-352D13.6
FAM13A					RP11-356I2.1
FAM13B					RP11-356I2.4
FAM13C					RP11-357H14.17
FAM155B					RP11-359B12.2
FAM160A2					RP11-363E7.4
FAM160B1					RP11-366L5.1
FAM161B					RP11-370I10.12
FAM167A					RP11-373D23.2
FAM168A					RP11-381O6.1
FAM168B					RP11-382B18.1
FAM171B					RP11-386I14.4
FAM173B					RP11-392A14.8
FAM174A					RP11-395G23.3
FAM175B					RP11-401P9.5
FAM177A1					RP11-401P9.7
FAM180A					RP11-403A3.3
FAM187A					RP11-403I13.8
FAM189B					RP11-406A9.2
FAM207A					RP11-412D9.4
FAM208A					RP11-415I12.2
FAM210B					RP11-422P22.1
FAM212B					RP11-422P24.11
FAM213A					RP11-423E7.2
FAM213B					RP11-426C22.8
FAM214A					RP11-426J5.3
FAM214B					RP11-431K24.1
FAM217B					RP11-435I10.4
FAM219A					RP11-439C15.5
FAM219B					RP11-440G5.2
FAM222A					RP11-442N1.1
FAM222B					RP11-448G15.3
FAM25A					RP11-452F19.3
FAM35A					RP11-454K7.1
FAM35BP					RP11-45A17.3
FAM3C					RP11-465B22.3
FAM43B					RP11-472I20.3
FAM46A					RP11-472I20.4
FAM46B					RP11-474C8.7
FAM47E-STBD1					RP11-474N24.6
FAM49B					RP11-478J18.2
FAM50B					RP11-480I12.9
FAM53C					RP11-482E14.1
FAM57A					RP11-482H16.1
FAM65B					RP11-488L18.10
FAM69A					RP11-498P14.3
FAM76A					RP11-499P20.2
FAM83D					RP11-4O1.2
FAM86DP					RP11-500C11.3
FAM86EP					RP11-502F1.1
FAM87B					RP11-511P7.6
FAM89A					RP11-514P8.8
FAM90A1					RP11-52A20.2
FAM96A					RP11-532M24.1
FAM96B					RP11-539G18.3
FANCF					RP11-541N10.3
FANCI					RP11-552F3.9
FAR2					RP11-553A21.3
FARSA					RP11-553L6.5
FAS					RP11-55K13.1
FASN					RP11-568N6.1
FASTKD2					RP11-573N10.1
FASTKD3					RP11-575F12.3
FASTKD5					RP11-575G13.2
FAXDC2					RP11-57G10.8
FBL					RP11-57K17.1
FBLN2					RP11-594N15.3
FBN1					RP11-596C23.2
FBP1					RP11-5C23.1
FBXL15					RP11-5P18.10
FBXL4					RP11-611O2.3
FBXL5					RP11-616M22.11
FBXL6					RP11-616M22.12
FBXL7					RP11-61A14.4
FBXO17					RP11-61J19.5
FBXO18					RP11-629B11.5
FBXO21					RP11-62H20.1
FBXO22					RP11-644F5.15
FBXO25					RP11-65J3.14
FBXO30					RP11-67L14.1
FBXO33					RP11-67L3.5
FBXO34					RP11-680A11.5
FBXO36					RP11-681B3.4
FBXO4					RP11-686O6.2
FBXO46					RP11-697N18.3
FBXO48					RP11-6O2.3
FBXO7					RP11-707G18.1
FBXW11					RP11-70C1.3
FBXW4					RP11-712B9.5
FBXW5					RP11-717F1.2
FCER1G					RP11-71L14.4
FCGRT					RP11-725P16.2
FCHO1					RP11-726G1.1
FCHO2					RP11-739P1.3
FCHSD2					RP11-73O6.3
FCN3					RP11-74E22.8
FDFT1					RP11-752D24.2
FDPS					RP11-752G15.8
FDXR					RP11-752L20.3
FEM1A					RP11-757F18.5
FEM1B					RP11-757O6.6
FEM1C					RP11-75L1.2
FEN1					RP11-762H8.2
FER					RP11-767C1.2
FERMT1					RP11-771K4.3
FGD1					RP11-783K16.14
FGD6					RP11-78A19.4
FGF1					RP11-793H13.10
FGF11					RP11-800A3.4
FGF12					RP11-806H10.4
FGF2					RP11-80P20.3
FGF5					RP11-815I9.4
FGF7P6					RP11-818F20.5
FGFBP3					RP11-823E8.3
FGFR1OP2					RP11-82L18.2
FGFR2					RP11-834C11.4
FGFR4					RP11-844P9.5
FGFRL1					RP11-864I4.1
FGGY					RP11-867G23.10
FHIT					RP11-874J12.4
FHL2					RP11-88E10.4
FHL3					RP11-89H19.2
FHL5					RP11-8L2.1
FIBIN					RP11-903H12.5
FICD					RP11-90L1.8
FILIP1L					RP11-92C4.6
FIP1L1					RP11-95G17.2
FKBP10					RP11-95M15.2
FKBP1A					RP11-981G7.1
FKBP2					RP11-981G7.6
FKBP5					RP13-143G15.4
FKBP8					RP13-270P17.3
FKBP9					RP13-279N23.2
FKBP9P1					RP13-467H17.1
FLAD1					RP13-766D20.2
FLCN					RP3-325F22.5
FLII					RP3-332B22.1
FLJ31356					RP3-340N1.2
FLJ37035					RP3-368A4.6
FLNC					RP3-388N13.5
FLVCR1					RP3-453C12.14
FLVCR1-AS1					RP3-467K16.2
FLYWCH1					RP3-483K16.4
FLYWCH2					RP3-500L14.2
FMN2					RP4-548D19.3
FMNL3					RP4-569D19.8
FN3K					RP4-569M23.4
FNBP1L					RP4-569M23.5
FNDC10					RP4-590F24.2
FNDC3B					RP4-605O3.4
FNDC4					RP4-625H18.2
FNDC5					RP4-639F20.1
FNIP1					RP4-671O14.6
FNIP2					RP4-781K5.5
FNTA					RP4-788L20.5
FOLR3					RP4-791C19.1
FOXC2					RP5-1000K24.2
FOXD1					RP5-1021I20.4
FOXF1					RP5-1063M23.3
FOXJ2					RP5-1074L1.4
FOXJ3					RP5-1148A21.3
FOXK1					RP5-1158E12.3
FOXK2					RP5-1159O4.1
FOXL2					RP5-1182A14.5
FOXL2NB					RP5-1182A14.7
FOXM1					RP5-881P19.7
FOXO1					RP5-884M6.1
FOXO4					RP5-943J3.2
FOXP1					RP5-966M1.6
FPGS					RPF2
FRG1BP					RPH3AL
FRG1CP					RPL12P16
FRG1EP					RPL23AP53
FRK					RRP12
FRMD3					RTKN2
FRMD4A					RTN4RL1
FRRS1					RTN4RL2
FRRS1L					RUBCN
FRS3					RUNX1
FSCN1					RUNX1T1
FST					RUNX2
FSTL3					RXFP3
FTH1					S1PR1
FTO					S1PR2
FUBP1					S1PR5
FUBP3					SAC3D1
FUCA1					SACS
FUCA2					SALL1
FUNDC2					SALL2
FUS					SAMD11
FXR2					SAMD13
FXYD5					SAMD4A
FXYD6					SAP30L
FYCO1					SCAI
FZD1					SCARF1
FZD2					SCEL
FZD3					SCG2
FZD5					SCGB1C1
FZD6					SCGB1C2
FZR1					SCGB2A2
G0S2					SCN1A
G3BP2					SCNN1G
GAB1					SCUBE1
GABARAP					SCUBE2
GABPA					SDC4
GABRB2					SDCBP
GABRD					SEH1L
GABRQ					SEL1L3
GAD1					SEMA6D
GAK					SENP7
GALC					sept.04
GALE					SERPINB8
GALM					SERPINE1
GALNS					SERPINE2
GALNT1					SERPINI1
GALNT12					SERTAD1
GALNT15					SERTAD4-AS1
GALNT16					SETDB2
GALNT7					SFRP1
GALNT9					SGCD
GANAB					SGK1
GAPDH					SGMS1
GAR1					SGMS1-AS1
GAREM1					SGMS2
GARNL3					SGO2
GAS2L1					SGSM1
GAS6					SH2B2
GAS7					SH2B3
GATA4					SH2D2A
GATA6-AS1					SH2D5
GATAD1					SH3GL2
GATB					SH3PXD2B
GATC					SHC4
GATM					SHH
GATS					SHROOM1
GBAS					SIAH3
GBGT1					SIGLEC11
GBP2					SIK1
GBP3					SKIL
GCAT					SLC10A4
GCC1					SLC12A2
GCLM					SLC12A7
GCNT3					SLC16A3
GCOM1					SLC16A6
GDE1					SLC17A6
GDF15					SLC1A4
GDF6					SLC1A5
GDI1					SLC20A1
GDNF					SLC22A20
GEM					SLC23A2
GEMIN8					SLC25A19
GFPT2					SLC25A4
GFRA1					SLC25A42
GGA1					SLC26A2
GGA2					SLC26A4
GGPS1					SLC26A7
GGT5					SLC2A3
GHDC					SLC35E4
GHITM					SLC35F3
GID8					SLC35G2
GINS2					SLC3A2
GINS3					SLC41A2
GIPC1					SLC43A3
GIPC2					SLC4A1
GIPR					SLC4A5
GIT2					SLC51A
GJA4					SLC6A12
GJC1					SLC6A17
GJC2					SLC6A8
GLA					SLC7A11
GLG1					SLC7A14
GLIS2					SLC7A5
GLMP					SLC9A3R1
GLO1					SLCO4A1
GLOD4					SLCO5A1
GLP1R					SLFNL1-AS1
GLRB					SMAD6
GLRX2					SMAD9
GLT8D2					SMARCAL1
GLTSCR1L					SMC5
GLTSCR2					SMC5-AS1
GLUD1					SMIM10L2A
GLUL					SMIM11A
GM2A					SMOX
GMPPB					SMPD3
GMPR					SMTN
GMPR2					SMTNL2
GMPS					SMURF1
GNA12					SNCA
GNA13					SNED1
GNAI2					SNHG12
GNAQ					SNHG4
GNAS					SNORD94
GNAZ					SNRK
GNB1L					SNTG2
GNB2					SNX33
GNB4					SOCS1
GNB5					SOCS2
GNG10					SOCS3
GNG12					SORL1
GNG2					SOWAHA
GNG4					SOWAHC
GNPDA1					SOX12
GNPTAB					SOX13
GOLGA2P5					SOX4
GOLGA5					SOX8
GOLGB1					SOX9
GOLM1					SP5
GOLPH3					SPACA6
GOPC					SPACA9
GORASP2					SPAG1
GOSR2					SPATA12
GOT2					SPATA13
GPAA1					SPATA2L
GPALPP1					SPHK1
GPATCH3					SPINK5
GPBP1					SPOCD1
GPBP1L1					SPON1
GPC1					SPRED2
GPC4					SPRY2
GPCPD1					SPRY4
GPD1L					SPSB1
GPD2					SPSB2
GPER1					SPSB4
GPKOW					SPTBN5
GPN1					SRF
GPN3					SRGN
GPR1					SRL
GPR135					SRP14-AS1
GPR143					SSTR2
GPR157					SSUH2
GPR176					ST3GAL1
GPR50					ST3GAL4-AS1
GPR63					ST3GAL6
GPR75					ST3GAL6-AS1
GPR85					ST6GALNAC5
GPRASP1					STAMBPL1
GPRASP2					STARD4
GPRC5A					STARD8
GPRC5B					STARD9
GPRC5C					STAT3
GPS2					STEAP2
GPSM1					STEAP3
GPX8					STIM2
GRAMD3					STK26
GRAMD4					STK4
GRB10					STON1
GRB14					STON2
GRB2					STPG1
GREB1					STX18-AS1
GREM1					STX1B
GRHPR					STX2
GRIA3					STX4
GRID1					STXBP5-AS1
GRID2					SV2C
GRIK4					SYNDIG1
GRIPAP1					SYNE3
GRK5					SYNGR3
GRM3					SYNPO2
GRN					SYT16
GRSF1					SYT5
GRTP1-AS1					TAB1
GS1-306C12.1					TAC1
GSAP					TACC2
GSKIP					TANC2
GSN					TANK
GSPT2					TAS2R10
GSS					TAS2R7
GSTA1					TAS2R8
GSTA3					TAS2R9
GSTA4					TBL1X
GSTA9P					TBX20
GSTM4					TCAF2
GSTO2					TCEA1P2
GSTP1					TCEANC
GSTT2B					TCEANC2
GSTZ1					TCERG1L
GTDC1					TCF7
GTF2A1					TCL6
GTF2E1					TDH
GTF2E2					TDRD12
GTF2H1					TDRD9
GTF2IP13					TEP1
GTF2IP4					TESMIN
GTF3A					TET1
GTF3C4					TFAP2C
GTF3C6					TFAP4
GTSE1					TFB1M
GUF1					TFEB
GUK1					TFPI2
GULP1					TFRC
GUSBP9					TGFB2
GXYLT1					TGFBI
GXYLT2					TGFBR1
GYG1					TGIF1
GYG2					THADA
GYPC					THAP10
GZF1					THAP3
H19					THAP8
H1F0					THBS1
H1FX					THBS4
H2AFV					THSD7A
H2AFX					TIAM1
H2AFZ					TIAM2
HAAO					TICRR
HABP4					TIGD4
HACD3					TIMM22
HACD4					TIMP3
HADH					TINAGL1
HADHA					TIPARP
HAGH					TLCD2
HAO2					TMCC3
HARBI1					TMED7-TICAM2
HARS					TMEM100
HARS2					TMEM107
HAS1					TMEM110-MUSTN1
HAS2					TMEM117
HAT1					TMEM130
HAUS4					TMEM132E
HAUS6					TMEM140
HBP1					TMEM176B
HCFC1R1					TMEM187
HCFC2					TMEM217
HCLS1					TMEM221
HCN2					TMEM26
HCP5					TMEM266
HDAC1					TMEM42
HDAC2					TMEM65
HDAC5					TMEM74
HDAC7					TMEM86A
HDDC3					TMEM87B
HDGF					TMEM88
HDHD3					TMEM91
HEBP1					TMSB4X
HEBP2					TMTC1
HECTD2					TNC
HEG1					TNFAIP3
HEIH					TNFAIP8
HEPH					TNFAIP8L1
HERC5					TNFRSF12A
HERC6					TNFRSF13C
HERPUD1					TNFRSF21
HES4					TNFSF18
HES6					TNFSF4
HESX1					TNFSF9
HEXA					TNKS1BP1
HEXB					TNNC2
HGH1					TNXB
HHAT					TOMM34
HHIP-AS1					TONSL
HHIPL1					TOX
HIBADH					TOX2
HIBCH					TPBG
HIC2					TPBGL
HIF3A					TPM4
HIGD1A					TPPP
HILPDA					TPRG1-AS1
HINT2					TRAF4
HINT3					TRANK1
HIP1R					TRERF1
HIPK3					TREX2
HIST1H1C					TRG-AS1
HIST2H2BE					TRIB1
HIST3H2A					TRIB2
HIVEP2					TRIB3
HK1					TRIM2
HK2					TRIM32
HLA-B					TRIM59
HLA-DMA					TRIM6-TRIM34
HLA-DMB					TRIM66
HLA-DPA1					TRIM67
HLA-DRA					TRIM7
HLA-DRB1					TRIM9
HMCN1					TRIP10
HMG20A					TRMT1L
HMGA1					TRMT5
HMGB1					TRPM3
HMGB1P6					TSHR
HMGB2					TSKU
HMGCL					TSNARE1
HMGN2					TSPAN1
HMGN3					TSPAN15
HMGN5					TSPAN18
HMOX1					TSPOAP1-AS1
HMOX2					TSPY26P
HNRNPA0					TSPYL2
HNRNPA3					TTC34
HNRNPD					TTC9C
HNRNPDL					TTK
HNRNPF					TTLL1
HNRNPH1					TUBA4A
HNRNPH2					TUBB2A
HNRNPH3					TUBB6
HNRNPK					TUBB7P
HNRNPLL					TUBB8
[truncated: 3,354 more rows]
